# Supplementary material for: Maternal SARS-CoV-2 impacts fetal placental macrophage programs and placenta-derived microglial models of neurodevelopment
Source: J Neuroinflammation. 2024 Jun 25;21:163. doi: 10.1186/s12974-024-03157-w (PMC11197235; doi:10.1186/s12974-024-03157-w)
Supplement: Supplementary file 2 — Supplementary Material 2 [file 12974_2024_3157_MOESM2_ESM.xlsx]

## Sheet: File S1
p_val	avg_log2FC	pct.1	pct.2	p_val_adj	cluster	gene
0	1.70558	0.895	0.571	0	HBC 0	DNAJB1
0	1.55662	0.388	0.152	0	HBC 0	HSPA6
0	1.51876	0.791	0.472	0	HBC 0	PDK4
0	1.5097	0.832	0.49	0	HBC 0	KLF2
0	1.44607	0.933	0.628	0	HBC 0	HSPA1B
0	1.3285	0.899	0.675	0	HBC 0	JUN
0	1.25665	0.992	0.953	0	HBC 0	HSP90AA1
0	1.24943	0.879	0.633	0	HBC 0	HSPH1
0	1.24764	0.67	0.391	0	HBC 0	IER5
0	1.23068	0.987	0.852	0	HBC 0	HSPA1A
0	1.14754	0.841	0.584	0	HBC 0	HSPB1
0	1.14057	0.503	0.242	0	HBC 0	BAG3
0	1.07526	0.941	0.799	0	HBC 0	KLF6
0	1.02937	0.404	0.184	0	HBC 0	DNAJA4
0	0.996814	0.909	0.773	0	HBC 0	FOS
0	0.969634	0.75	0.506	0	HBC 0	RHOB
0	0.957579	0.778	0.561	0	HBC 0	ZFP36L1
0	0.95235	0.893	0.655	0	HBC 0	MAF
0	0.949745	0.774	0.551	0	HBC 0	KLF4
0	0.947338	0.87	0.682	0	HBC 0	HSPD1
0	0.944595	0.474	0.242	0	HBC 0	CHORDC1
0	0.892426	0.999	0.994	0	HBC 0	MT-ATP6
0	0.890184	0.858	0.65	0	HBC 0	NR4A2
0	0.849579	0.994	0.986	0	HBC 0	MT-CO3
0	0.797428	0.992	0.974	0	HBC 0	MT-ND1
0	0.793761	0.783	0.556	0	HBC 0	NR4A1
0	0.771574	0.995	0.983	0	HBC 0	MT-CYB
0	0.658566	0.954	0.891	0	HBC 0	HSP90AB1
0	0.651417	0.996	0.988	0	HBC 0	MT-ND4
0	0.648725	0.994	0.982	0	HBC 0	MT-ND2
0	0.640636	0.958	0.911	0	HBC 0	UBC
0	0.591705	0.998	0.997	0	HBC 0	MT-CO1
0	0.551282	0.956	0.779	0	HBC 0	LYVE1
0	0.542981	0.97	0.838	0	HBC 0	DAB2
0	0.434845	0.999	0.996	0	HBC 0	MT-ND3
1.82969e-295	0.740053	0.794	0.622	6.69684e-291	HBC 0	CD36
2.7561e-294	0.635918	0.879	0.752	1.00876e-289	HBC 0	FOSB
1.70036e-286	0.704843	0.814	0.679	6.2235e-282	HBC 0	DNAJA1
5.17919e-284	0.506799	0.946	0.825	1.89564e-279	HBC 0	GADD45B
1.07707e-282	0.432367	0.996	0.995	3.94219e-278	HBC 0	MT-CO2
8.34756e-268	0.46922	0.94	0.78	3.05529e-263	HBC 0	MRC1
4.80407e-257	0.795012	0.671	0.486	1.75834e-252	HBC 0	RGS2
1.74645e-254	0.809278	0.426	0.229	6.39217e-250	HBC 0	PMAIP1
4.0829e-251	0.603643	0.747	0.585	1.49438e-246	HBC 0	KCTD12
2.33926e-250	0.539891	0.9	0.787	8.56194e-246	HBC 0	CEBPD
7.94759e-247	0.655376	0.685	0.501	2.9089e-242	HBC 0	TSC22D3
1.01798e-235	0.484849	0.893	0.766	3.72591e-231	HBC 0	CD163
6.2645e-232	0.703426	0.606	0.421	2.29287e-227	HBC 0	IFRD1
3.20492e-229	0.702063	0.656	0.479	1.17303e-224	HBC 0	OTUD1
1.57698e-220	0.479938	0.944	0.89	5.7719e-216	HBC 0	MT-ND5
2.78883e-216	0.61042	0.756	0.606	1.02074e-211	HBC 0	HSPE1
2.38441e-205	0.756652	0.349	0.184	8.7272e-201	HBC 0	DNAJB4
3.21389e-199	0.593186	0.51	0.318	1.17632e-194	HBC 0	TXNIP
3.07434e-198	0.830097	0.319	0.159	1.12524e-193	HBC 0	CCL8
2.02304e-197	0.608126	0.57	0.395	7.40454e-193	HBC 0	FRMD4B
2.04624e-197	0.687602	0.642	0.471	7.48943e-193	HBC 0	ATF3
3.09817e-193	0.636955	0.612	0.443	1.13396e-188	HBC 0	CPEB4
3.66048e-193	0.589482	0.85	0.767	1.33977e-188	HBC 0	DUSP1
1.78046e-191	0.338305	0.987	0.924	6.51665e-187	HBC 0	NEAT1
5.30493e-189	0.631183	0.682	0.521	1.94166e-184	HBC 0	TNFAIP3
1.78665e-186	0.748392	0.526	0.363	6.53931e-182	HBC 0	CITED2
1.06586e-175	0.470099	0.741	0.589	3.90114e-171	HBC 0	MEF2C
3.79546e-174	0.42939	0.877	0.777	1.38918e-169	HBC 0	ZFP36
6.95568e-170	0.56507	0.563	0.402	2.54585e-165	HBC 0	IFI16
5.24624e-154	0.527293	0.663	0.53	1.92018e-149	HBC 0	MFSD1
2.25811e-153	0.627424	0.52	0.355	8.2649e-149	HBC 0	CH25H
1.75166e-147	0.593115	0.304	0.168	6.41126e-143	HBC 0	MYLIP
3.7308e-147	0.600602	0.301	0.166	1.36551e-142	HBC 0	ING1
3.25968e-146	0.597543	0.677	0.545	1.19308e-141	HBC 0	TFRC
1.23388e-145	0.49094	0.709	0.594	4.51613e-141	HBC 0	CCNL1
9.45379e-144	0.566086	0.27	0.142	3.46018e-139	HBC 0	FAM13A
6.00702e-142	0.538831	0.435	0.284	2.19863e-137	HBC 0	LPAR6
3.21974e-141	0.533439	0.472	0.318	1.17846e-136	HBC 0	RGL1
7.19905e-141	0.477801	0.659	0.512	2.63492e-136	HBC 0	HBEGF
1.3393e-140	0.560606	0.516	0.374	4.90197e-136	HBC 0	CLK1
5.78079e-136	0.504066	0.556	0.411	2.11583e-131	HBC 0	GPR34
2.41856e-134	0.572947	0.414	0.274	8.85216e-130	HBC 0	IRS2
1.54644e-132	0.537883	0.442	0.299	5.66012e-128	HBC 0	SESN1
4.31634e-125	0.565065	0.579	0.454	1.57982e-120	HBC 0	TRA2B
1.10888e-123	0.606239	0.538	0.405	4.05862e-119	HBC 0	BTG2
1.19124e-119	0.421233	0.716	0.598	4.36007e-115	HBC 0	RBPJ
3.1217e-118	0.473049	0.505	0.368	1.14257e-113	HBC 0	ITSN1
1.03856e-116	0.481405	0.482	0.347	3.80125e-112	HBC 0	PER1
1.19804e-115	0.389968	0.882	0.804	4.38496e-111	HBC 0	JUNB
3.71394e-114	0.514117	0.495	0.362	1.35934e-109	HBC 0	TLR4
9.90623e-114	0.484016	0.492	0.362	3.62578e-109	HBC 0	ADAP2
5.05869e-108	0.519496	0.203	0.104	1.85153e-103	HBC 0	P2RY13
6.3328e-105	0.444608	0.473	0.342	2.31787e-100	HBC 0	WWP1
1.8523e-104	0.253696	0.972	0.834	6.77959e-100	HBC 0	F13A1
3.65222e-103	0.383684	0.653	0.529	1.33675e-98	HBC 0	MTSS1
5.76867e-102	0.457256	0.675	0.576	2.11139e-97	HBC 0	DNAJB6
1.29084e-101	0.44163	0.583	0.474	4.72459e-97	HBC 0	EIF4A2
1.05306e-99	0.457931	0.428	0.301	3.85429e-95	HBC 0	FKBP5
1.82356e-98	0.373703	0.735	0.649	6.67441e-94	HBC 0	MS4A6A
2.79032e-98	0.470479	0.285	0.176	1.02128e-93	HBC 0	2023-03-01
8.92892e-98	0.341367	0.822	0.729	3.26807e-93	HBC 0	HERPUD1
6.73364e-97	0.48448	0.16	0.077	2.46458e-92	HBC 0	SERPINH1
2.12823e-94	0.64457	0.336	0.22	7.78953e-90	HBC 0	EGR1
6.85635e-93	0.322106	0.839	0.785	2.50949e-88	HBC 0	HNRNPA2B1
1.96306e-92	0.509113	0.273	0.169	7.18499e-88	HBC 0	FMN1
4.97838e-91	0.346271	0.728	0.63	1.82214e-86	HBC 0	RASGEF1B
6.81452e-90	0.444306	0.274	0.169	2.49418e-85	HBC 0	MT-ND6
7.23877e-90	0.361195	0.611	0.49	2.64946e-85	HBC 0	NRP1
2.694e-88	0.484946	0.264	0.164	9.86031e-84	HBC 0	SIAH2
2.84014e-87	0.604424	0.326	0.22	1.03952e-82	HBC 0	ZFAND2A
3.76648e-85	0.421629	0.449	0.338	1.37857e-80	HBC 0	ZFHX3
3.89013e-84	0.430808	0.405	0.289	1.42383e-79	HBC 0	SLC40A1
6.97194e-84	0.45913	0.362	0.254	2.5518e-79	HBC 0	CACYBP
4.8269e-83	0.428125	0.243	0.147	1.76669e-78	HBC 0	HDAC9
5.53323e-83	0.524205	0.282	0.182	2.02522e-78	HBC 0	PRDM1
6.40626e-83	0.391784	0.649	0.548	2.34475e-78	HBC 0	ARRDC3
9.92489e-83	0.295725	0.828	0.748	3.63261e-78	HBC 0	FCGR2A
1.7765e-82	0.449874	0.319	0.212	6.50215e-78	HBC 0	CD163L1
2.22313e-82	0.386112	0.164	0.085	8.13689e-78	HBC 0	KLF9
1.55115e-78	0.36895	0.579	0.471	5.67738e-74	HBC 0	SMAP2
1.78262e-78	0.401796	0.393	0.286	6.52455e-74	HBC 0	NAIP
2.08625e-78	0.426241	0.48	0.363	7.6359e-74	HBC 0	DDX3Y
2.79945e-78	0.399021	0.232	0.14	1.02463e-73	HBC 0	NFIA
7.54282e-78	0.524561	0.247	0.153	2.76075e-73	HBC 0	RND3
2.44379e-77	0.422475	0.282	0.183	8.94451e-73	HBC 0	MERTK
2.861e-76	0.396536	0.492	0.388	1.04716e-71	HBC 0	IRF2BP2
3.02977e-76	0.424386	0.367	0.259	1.10893e-71	HBC 0	MIS18BP1
1.2519e-75	0.446304	0.475	0.374	4.58206e-71	HBC 0	CCNH
2.50435e-74	0.252254	0.819	0.716	9.16617e-70	HBC 0	MS4A4A
5.63284e-74	0.39243	0.717	0.641	2.06168e-69	HBC 0	HSPA8
1.62392e-73	0.410933	0.34	0.24	5.94369e-69	HBC 0	SGMS1
3.53997e-73	0.434681	0.572	0.469	1.29566e-68	HBC 0	VMP1
1.42603e-72	0.422168	0.256	0.165	5.21942e-68	HBC 0	AHSA1
2.46278e-72	0.347936	0.509	0.394	9.01401e-68	HBC 0	LILRB5
1.18011e-69	0.471504	0.293	0.202	4.31933e-65	HBC 0	MRPL18
2.02314e-68	0.315817	0.131	0.066	7.40491e-64	HBC 0	TMEM236
2.64247e-68	0.349747	0.138	0.072	9.67169e-64	HBC 0	SIDT1
1.41413e-67	0.408087	0.223	0.139	5.17584e-63	HBC 0	FKBP4
1.80569e-66	0.372403	0.189	0.111	6.60902e-62	HBC 0	TNFSF9
8.68272e-66	0.363257	0.466	0.363	3.17796e-61	HBC 0	AC020916.1
1.10834e-64	0.380258	0.391	0.292	4.05665e-60	HBC 0	GATM
2.77017e-64	0.29581	0.678	0.596	1.01391e-59	HBC 0	WSB1
1.26908e-63	0.341196	0.157	0.087	4.64497e-59	HBC 0	HLX
3.60724e-63	0.353348	0.426	0.327	1.32029e-58	HBC 0	FCHSD2
3.89089e-63	0.346323	0.521	0.428	1.42411e-58	HBC 0	OGFRL1
4.31054e-63	0.396301	0.358	0.262	1.5777e-58	HBC 0	TRIB1
2.87006e-62	0.326475	0.17	0.098	1.05047e-57	HBC 0	FLI1
3.50817e-62	0.366317	0.412	0.318	1.28403e-57	HBC 0	EPS15
4.93774e-60	0.326219	0.532	0.435	1.80726e-55	HBC 0	MPEG1
7.91541e-60	0.345627	0.271	0.184	2.89712e-55	HBC 0	PDGFC
8.47784e-60	0.340618	0.211	0.133	3.10297e-55	HBC 0	ARID1A
1.7457e-59	0.363432	0.2	0.124	6.38944e-55	HBC 0	HRH1
5.77462e-59	0.339519	0.182	0.109	2.11357e-54	HBC 0	GIMAP5
1.6888e-58	0.264891	0.786	0.707	6.18119e-54	HBC 0	MAFB
4.61206e-58	0.373174	0.3	0.207	1.68806e-53	HBC 0	EGR2
6.04965e-58	0.399269	0.298	0.211	2.21423e-53	HBC 0	SLC1A3
1.43865e-57	0.345354	0.438	0.345	5.26561e-53	HBC 0	GASK1B
3.85602e-57	0.31282	0.36	0.263	1.41134e-52	HBC 0	ARHGAP5
7.03168e-57	0.288827	0.493	0.39	2.57367e-52	HBC 0	HPGDS
8.07041e-56	0.296642	0.609	0.512	2.95385e-51	HBC 0	MAN1A1
9.48863e-56	0.352079	0.476	0.392	3.47293e-51	HBC 0	FYB1
1.88978e-54	0.414051	0.468	0.384	6.9168e-50	HBC 0	NEU1
1.9618e-54	0.403354	0.189	0.118	7.18037e-50	HBC 0	TENT5A
9.42825e-54	0.280464	0.131	0.072	3.45083e-49	HBC 0	CPED1
2.17708e-53	0.303201	0.449	0.351	7.96832e-49	HBC 0	CD28
1.23069e-52	0.344453	0.273	0.192	4.50444e-48	HBC 0	SNAP23
3.8014e-52	0.342592	0.48	0.385	1.39135e-47	HBC 0	NFKBIZ
7.36222e-52	0.398099	0.135	0.076	2.69464e-47	HBC 0	IL10
1.92134e-51	0.36136	0.459	0.377	7.0323e-47	HBC 0	KLF10
2.36726e-51	0.312892	0.235	0.159	8.66439e-47	HBC 0	GIMAP4
8.41266e-50	0.318996	0.242	0.167	3.07912e-45	HBC 0	TBC1D14
1.50316e-49	0.287425	0.211	0.138	5.50173e-45	HBC 0	NFATC2
1.81248e-49	0.325147	0.291	0.209	6.63385e-45	HBC 0	RIN2
2.15891e-49	0.331146	0.478	0.397	7.90183e-45	HBC 0	GPBP1
2.3705e-49	0.288001	0.144	0.084	8.67626e-45	HBC 0	CCDC117
5.78096e-49	0.370194	0.249	0.175	2.11589e-44	HBC 0	JDP2
8.46482e-49	0.365746	0.327	0.248	3.09821e-44	HBC 0	TCP1
2.23156e-47	0.252406	0.592	0.505	8.16773e-43	HBC 0	SLCO2B1
2.32617e-47	0.334119	0.309	0.231	8.51403e-43	HBC 0	DCTN4
3.35014e-47	0.323301	0.176	0.112	1.22619e-42	HBC 0	KLF7
7.17223e-47	0.280877	0.158	0.096	2.62511e-42	HBC 0	MAMDC2
1.08187e-46	0.326423	0.224	0.154	3.95975e-42	HBC 0	ST6GAL1
3.99332e-46	0.334784	0.228	0.157	1.46159e-41	HBC 0	RESF1
4.21599e-46	0.311881	0.515	0.428	1.54309e-41	HBC 0	ZFP36L2
4.3584e-46	0.280007	0.172	0.108	1.59522e-41	HBC 0	MAP3K1
8.01331e-46	0.282839	0.138	0.081	2.93295e-41	HBC 0	TNFRSF25
8.54641e-46	0.273782	0.118	0.066	3.12807e-41	HBC 0	AFF3
9.44722e-46	0.392709	0.483	0.409	3.45778e-41	HBC 0	BCAS2
2.41759e-45	0.325188	0.284	0.208	8.84861e-41	HBC 0	NFIC
1.92446e-44	0.415145	0.264	0.19	7.04373e-40	HBC 0	APOLD1
3.60595e-44	0.286522	0.511	0.435	1.31982e-39	HBC 0	C3AR1
3.81756e-44	0.380053	0.169	0.108	1.39727e-39	HBC 0	SLC5A3
7.72265e-44	0.295508	0.573	0.491	2.82657e-39	HBC 0	USP36
1.53894e-43	0.303432	0.363	0.285	5.63267e-39	HBC 0	TNFRSF1A
1.56305e-43	0.352671	0.362	0.29	5.72092e-39	HBC 0	P4HA1
2.20773e-43	0.300939	0.226	0.156	8.08052e-39	HBC 0	SRGAP2
4.24203e-43	0.290709	0.345	0.265	1.55263e-38	HBC 0	CYTH4
5.01478e-43	0.31052	0.393	0.312	1.83546e-38	HBC 0	SPRED1
1.66242e-42	0.27174	0.465	0.381	6.08461e-38	HBC 0	FSCN1
1.05384e-40	0.281888	0.492	0.416	3.85715e-36	HBC 0	MT-ATP8
1.83361e-40	0.288723	0.435	0.355	6.71121e-36	HBC 0	B3GNT5
4.12417e-40	0.252146	0.133	0.08	1.50949e-35	HBC 0	CCDC152
3.11027e-39	0.338941	0.213	0.148	1.13839e-34	HBC 0	RGS16
3.76394e-39	0.298177	0.134	0.083	1.37764e-34	HBC 0	HHEX
4.31332e-39	0.310283	0.132	0.081	1.57872e-34	HBC 0	CXorf21
2.66166e-38	0.2969	0.374	0.302	9.74195e-34	HBC 0	MKNK1
2.47383e-37	0.277324	0.207	0.145	9.05446e-33	HBC 0	ATF7IP
3.18096e-37	0.258926	0.633	0.572	1.16426e-32	HBC 0	ELF1
3.56085e-37	0.267188	0.406	0.331	1.3033e-32	HBC 0	IGF1
4.90389e-37	0.321919	0.199	0.139	1.79487e-32	HBC 0	XAF1
1.25084e-36	0.308288	0.314	0.247	4.57819e-32	HBC 0	ETNK1
1.34781e-36	0.278351	0.669	0.599	4.9331e-32	HBC 0	IER2
5.86892e-36	0.277624	0.164	0.109	2.14808e-31	HBC 0	ZNF217
6.9993e-36	0.27782	0.171	0.115	2.56182e-31	HBC 0	NAV2
1.02891e-35	0.283392	0.386	0.315	3.7659e-31	HBC 0	IL6ST
1.32922e-35	0.333393	0.283	0.22	4.86506e-31	HBC 0	IRF8
7.16772e-35	0.268482	0.448	0.38	2.62346e-30	HBC 0	GOLGA4
7.54487e-35	0.260199	0.183	0.126	2.7615e-30	HBC 0	DIP2B
9.51045e-35	0.304665	0.26	0.196	3.48092e-30	HBC 0	PAG1
1.21998e-34	0.289853	0.26	0.196	4.46527e-30	HBC 0	TCF12
1.55901e-34	0.268226	0.209	0.148	5.70613e-30	HBC 0	MTUS1
2.74262e-34	0.26843	0.19	0.133	1.00383e-29	HBC 0	CNTRL
8.78679e-34	0.31463	0.257	0.195	3.21605e-29	HBC 0	STIP1
1.00395e-33	0.254493	0.147	0.097	3.67456e-29	HBC 0	PIAS2
1.23194e-33	0.287323	0.386	0.323	4.50903e-29	HBC 0	CELF2
1.48108e-33	0.275607	0.172	0.118	5.42088e-29	HBC 0	CCDC170
2.48029e-33	0.282111	0.293	0.227	9.07812e-29	HBC 0	PPP3R1
2.77857e-33	0.289149	0.227	0.167	1.01699e-28	HBC 0	CREBRF
5.80818e-33	0.317712	0.197	0.141	2.12585e-28	HBC 0	FAM53C
9.69164e-33	0.291933	0.135	0.087	3.54724e-28	HBC 0	LDLR
1.0649e-32	0.28935	0.356	0.292	3.89766e-28	HBC 0	TAOK3
1.40668e-32	0.325798	0.351	0.285	5.14858e-28	HBC 0	PTGER4
1.60409e-32	0.265194	0.2	0.143	5.87114e-28	HBC 0	MDM4
3.30891e-32	0.250326	0.171	0.118	1.2111e-27	HBC 0	CMKLR1
4.3786e-32	0.265067	0.186	0.132	1.60261e-27	HBC 0	TNRC6B
5.26401e-32	0.276468	0.484	0.423	1.92668e-27	HBC 0	PPP1R15B
6.82691e-32	0.251415	0.185	0.131	2.49872e-27	HBC 0	NCOA7
7.15909e-32	0.2504	0.375	0.306	2.6203e-27	HBC 0	EPS8
8.70776e-32	0.2752	0.24	0.18	3.18713e-27	HBC 0	SPTLC2
1.15484e-31	0.271512	0.268	0.205	4.22683e-27	HBC 0	POU2F2
1.53109e-31	0.250087	0.181	0.126	5.60395e-27	HBC 0	TNFRSF21
5.08353e-31	0.269681	0.356	0.289	1.86062e-26	HBC 0	SPATS2L
7.60191e-31	0.276169	0.183	0.13	2.78238e-26	HBC 0	ETV5
1.94328e-30	0.303729	0.206	0.151	7.1126e-26	HBC 0	GZF1
1.66025e-29	0.267665	0.406	0.345	6.07668e-25	HBC 0	LINC-PINT
6.512e-29	0.367841	0.21	0.155	2.38346e-24	HBC 0	PTGS2
1.76369e-27	0.270613	0.234	0.179	6.45527e-23	HBC 0	ELF2
3.50593e-27	0.258434	0.573	0.535	1.28321e-22	HBC 0	PTGES3
8.56453e-27	0.254216	0.314	0.256	3.1347e-22	HBC 0	IKZF1
3.21347e-26	0.254766	0.252	0.198	1.17616e-21	HBC 0	BPTF
8.17984e-26	0.265509	0.55	0.505	2.9939e-21	HBC 0	ELL2
9.15086e-26	0.270575	0.335	0.277	3.34931e-21	HBC 0	RNF144B
7.83786e-25	0.2725	0.16	0.115	2.86874e-20	HBC 0	ZBTB10
1.79885e-23	0.252719	0.184	0.138	6.58398e-19	HBC 0	ARID4A
4.99818e-23	0.26687	0.351	0.298	1.82938e-18	HBC 0	DDIT3
1.93678e-22	0.277251	0.306	0.256	7.08881e-18	HBC 0	PHACTR1
2.17319e-22	0.252992	0.465	0.421	7.95411e-18	HBC 0	NUFIP2
3.44331e-22	0.310095	0.172	0.129	1.26029e-17	HBC 0	ANKRD37
5.99856e-22	0.27294	0.374	0.324	2.19553e-17	HBC 0	CLEC7A
4.27532e-21	0.273405	0.349	0.301	1.56481e-16	HBC 0	TIPARP
6.13327e-21	0.261141	0.38	0.331	2.24484e-16	HBC 0	IVNS1ABP
9.08942e-15	0.269547	0.183	0.149	3.32682e-10	HBC 0	ABHD5
0	1.09685	0.759	0.59	0	HBC 1	HMOX1
1.48166e-138	0.696068	0.684	0.567	5.42304e-134	HBC 1	FABP5
1.26903e-214	0.663692	0.692	0.541	4.64476e-210	HBC 1	ARL4C
2.74673e-50	0.597945	0.506	0.431	1.00533e-45	HBC 1	MT2A
1.06628e-129	0.578069	0.599	0.479	3.90269e-125	HBC 1	DYNC1H1
3.85629e-187	0.574983	0.746	0.606	1.41144e-182	HBC 1	STAB1
9.48062e-52	0.568246	0.193	0.124	3.47e-47	HBC 1	AKAP12
6.4879e-86	0.565501	0.266	0.165	2.37464e-81	HBC 1	EMP1
4.04491e-122	0.517984	0.855	0.804	1.48048e-117	HBC 1	HSP90B1
5.1136e-116	0.512635	0.521	0.392	1.87163e-111	HBC 1	LILRB5
5.34004e-199	0.507581	0.813	0.72	1.95451e-194	HBC 1	METRNL
2.93026e-104	0.501435	0.647	0.567	1.07251e-99	HBC 1	FUS
1.66609e-85	0.499197	0.274	0.175	6.09804e-81	HBC 1	CTTNBP2NL
5.17644e-85	0.493633	0.478	0.378	1.89463e-80	HBC 1	TUBB4B
5.25789e-185	0.490987	0.908	0.795	1.92444e-180	HBC 1	PLTP
4.91261e-95	0.489839	0.556	0.452	1.79806e-90	HBC 1	MIDN
1.43163e-73	0.478234	0.379	0.28	5.23991e-69	HBC 1	FGFR1
1.22322e-68	0.474678	0.323	0.232	4.47712e-64	HBC 1	ARID3A
7.94336e-66	0.462574	0.845	0.803	2.90735e-61	HBC 1	HSPA5
7.41666e-65	0.456663	0.37	0.277	2.71457e-60	HBC 1	ANKH
2.77898e-152	0.44987	0.861	0.783	1.01714e-147	HBC 1	CTSL
3.66627e-68	0.449113	0.434	0.346	1.34189e-63	HBC 1	KLF3
1.95935e-122	0.444303	0.721	0.636	7.1714e-118	HBC 1	TNFRSF1B
1.2745e-71	0.424069	0.593	0.514	4.66478e-67	HBC 1	ACSL1
1.68139e-53	0.422917	0.425	0.347	6.15406e-49	HBC 1	PLEKHO2
3.90844e-49	0.422383	0.327	0.253	1.43053e-44	HBC 1	ARHGAP21
3.44082e-53	0.417388	0.267	0.19	1.25937e-48	HBC 1	SH3TC1
9.12824e-78	0.413243	0.582	0.49	3.34103e-73	HBC 1	USP36
9.01157e-53	0.412995	0.577	0.512	3.29833e-48	HBC 1	RANBP2
7.59517e-297	0.412368	0.993	0.967	2.77991e-292	HBC 1	MALAT1
1.28714e-60	0.408976	0.502	0.426	4.71105e-56	HBC 1	PLEKHO1
1.99365e-113	0.408932	0.795	0.695	7.29696e-109	HBC 1	LMNA
3.21005e-58	0.406606	0.492	0.419	1.17491e-53	HBC 1	MPP1
1.9484e-94	0.40583	0.783	0.708	7.13132e-90	HBC 1	MAFB
2.70335e-197	0.404267	0.931	0.879	9.89451e-193	HBC 1	FCGRT
3.78548e-45	0.401705	0.155	0.096	1.38552e-40	HBC 1	GCLM
1.00858e-205	0.400926	0.969	0.882	3.69151e-201	HBC 1	LGMN
2.6828e-56	0.399615	0.144	0.081	9.81932e-52	HBC 1	TRAF5
5.90208e-37	0.395229	0.371	0.311	2.16022e-32	HBC 1	WDR45B
4.50307e-47	0.395106	0.37	0.299	1.64817e-42	HBC 1	AP2A2
3.83436e-68	0.394827	0.642	0.572	1.40341e-63	HBC 1	EZR
4.23067e-197	0.394611	0.977	0.861	1.54847e-192	HBC 1	RNASE1
1.3946e-49	0.394561	0.408	0.332	5.10438e-45	HBC 1	MCOLN1
4.01192e-38	0.388619	0.692	0.654	1.4684e-33	HBC 1	PLCG2
4.47779e-45	0.386907	0.237	0.167	1.63892e-40	HBC 1	LFNG
2.70959e-08	0.386863	0.293	0.277	0.000991737	HBC 1	MIS18BP1
4.907e-61	0.38321	0.621	0.559	1.79601e-56	HBC 1	HCST
9.2238e-49	0.383001	0.474	0.405	3.376e-44	HBC 1	RRBP1
4.03679e-81	0.381277	0.74	0.672	1.47751e-76	HBC 1	CREM
1.66065e-72	0.380979	0.745	0.683	6.07816e-68	HBC 1	ATP1B3
2.16761e-53	0.380578	0.673	0.637	7.93368e-49	HBC 1	AKAP13
1.02333e-35	0.379352	0.252	0.191	3.74548e-31	HBC 1	ABCG1
8.58868e-70	0.3792	0.625	0.565	3.14354e-65	HBC 1	CD99
1.19164e-37	0.378544	0.423	0.369	4.36151e-33	HBC 1	CYTH1
9.39236e-58	0.377587	0.583	0.52	3.4377e-53	HBC 1	DDX24
8.47733e-49	0.377584	0.371	0.294	3.10279e-44	HBC 1	BCAT1
1.67691e-86	0.376273	0.638	0.531	6.13767e-82	HBC 1	COLEC12
1.83347e-44	0.375771	0.512	0.455	6.71068e-40	HBC 1	ABCA1
4.47562e-44	0.375451	0.21	0.144	1.63812e-39	HBC 1	KIAA0232
1.04404e-40	0.37461	0.376	0.303	3.8213e-36	HBC 1	THBD
3.23792e-78	0.372596	0.578	0.472	1.18511e-73	HBC 1	EGFL7
4.85314e-67	0.369627	0.634	0.559	1.7763e-62	HBC 1	A2M
1.90035e-51	0.369333	0.187	0.119	6.95547e-47	HBC 1	DNMBP
1.68478e-45	0.368592	0.42	0.344	6.16647e-41	HBC 1	RHOU
1.77849e-49	0.367832	0.514	0.451	6.50945e-45	HBC 1	SH3BP5
8.9597e-43	0.36492	0.397	0.328	3.27934e-38	HBC 1	CHSY1
2.67041e-35	0.363788	0.332	0.27	9.77396e-31	HBC 1	LPCAT1
1.34043e-30	0.36154	0.179	0.129	4.90611e-26	HBC 1	HYOU1
2.78641e-41	0.359609	0.435	0.374	1.01985e-36	HBC 1	SELENOS
3.04905e-133	0.358958	0.921	0.786	1.11598e-128	HBC 1	MRC1
1.17179e-29	0.35803	0.327	0.265	4.28888e-25	HBC 1	GADD45G
1.1483e-33	0.35707	0.302	0.242	4.20288e-29	HBC 1	MBP
3.23308e-53	0.356709	0.465	0.381	1.18334e-48	HBC 1	FSCN1
1.66774e-28	0.354548	0.209	0.157	6.10408e-24	HBC 1	ALPK3
4.25966e-94	0.353793	0.714	0.612	1.55908e-89	HBC 1	PMP22
2.31028e-36	0.353682	0.294	0.23	8.45586e-32	HBC 1	SEPTIN11
2.35823e-28	0.352877	0.2	0.149	8.63137e-24	HBC 1	TDG
1.33288e-139	0.351149	0.943	0.783	4.87847e-135	HBC 1	LYVE1
9.58479e-57	0.350764	0.514	0.435	3.50813e-52	HBC 1	GAS6
1.39716e-34	0.345394	0.433	0.376	5.11374e-30	HBC 1	MAT2A
5.60117e-33	0.345263	0.175	0.122	2.05008e-28	HBC 1	FOXK2
1.50506e-34	0.345134	0.325	0.263	5.50869e-30	HBC 1	IL6R
5.44581e-32	0.34476	0.266	0.206	1.99322e-27	HBC 1	IER5L
4.62689e-43	0.344718	0.448	0.384	1.69349e-38	HBC 1	SH2B3
1.57879e-70	0.34328	0.794	0.761	5.77854e-66	HBC 1	CALM1
2.23889e-74	0.342359	0.724	0.669	8.19455e-70	HBC 1	BLVRB
1.18161e-31	0.341565	0.275	0.216	4.32482e-27	HBC 1	RNF19A
2.53179e-25	0.340521	0.216	0.167	9.2666e-21	HBC 1	TXNRD1
6.28315e-44	0.340338	0.467	0.4	2.2997e-39	HBC 1	EHD4
4.96841e-33	0.340333	0.355	0.299	1.81849e-28	HBC 1	THEMIS2
1.06393e-38	0.339119	0.649	0.614	3.8941e-34	HBC 1	CALR
2.90832e-46	0.336861	0.439	0.369	1.06447e-41	HBC 1	DDAH2
6.49997e-39	0.335875	0.482	0.426	2.37905e-34	HBC 1	TTYH3
9.59369e-104	0.334294	0.838	0.748	3.51139e-99	HBC 1	CSF1R
9.11981e-65	0.333718	0.678	0.625	3.33794e-60	HBC 1	SRRM2
4.32587e-32	0.33189	0.443	0.392	1.58331e-27	HBC 1	KMT2E
3.8401e-57	0.331581	0.626	0.559	1.40552e-52	HBC 1	PIK3R1
1.25734e-43	0.32997	0.523	0.464	4.60198e-39	HBC 1	EPB41L3
1.47335e-23	0.327131	0.264	0.217	5.39262e-19	HBC 1	PDIA4
3.01843e-124	0.326152	0.941	0.909	1.10478e-119	HBC 1	JUND
1.34836e-23	0.321285	0.232	0.184	4.93514e-19	HBC 1	PMEPA1
2.75614e-24	0.319906	0.44	0.398	1.00878e-19	HBC 1	GRASP
4.67838e-29	0.316418	0.182	0.132	1.71233e-24	HBC 1	CABLES1
2.92934e-51	0.313095	0.639	0.569	1.07217e-46	HBC 1	NRP2
3.15717e-35	0.312011	0.173	0.118	1.15555e-30	HBC 1	AVPI1
3.05865e-23	0.311113	0.18	0.136	1.1195e-18	HBC 1	BORCS5
5.00689e-25	0.309389	0.208	0.16	1.83257e-20	HBC 1	USP37
3.38184e-27	0.308779	0.365	0.308	1.23779e-22	HBC 1	SLC16A10
1.10177e-39	0.308163	0.542	0.482	4.0326e-35	HBC 1	SPAG9
5.61567e-29	0.307534	0.169	0.12	2.05539e-24	HBC 1	HMGXB3
2.85271e-19	0.307269	0.386	0.348	1.04412e-14	HBC 1	SYAP1
5.89085e-21	0.306364	0.256	0.212	2.15611e-16	HBC 1	HIST1H4C
2.22023e-28	0.303329	0.145	0.099	8.12628e-24	HBC 1	TNFRSF12A
8.40161e-23	0.30309	0.385	0.343	3.07507e-18	HBC 1	ZFYVE16
2.01772e-22	0.302086	0.438	0.397	7.38505e-18	HBC 1	ATP2A2
2.11525e-96	0.297567	0.884	0.776	7.74204e-92	HBC 1	FOLR2
4.13398e-21	0.297358	0.342	0.301	1.51308e-16	HBC 1	SNU13
1.86193e-23	0.297334	0.316	0.269	6.81486e-19	HBC 1	ENG
2.41473e-20	0.29706	0.149	0.11	8.83816e-16	HBC 1	ODF2L
1.014e-29	0.296621	0.491	0.442	3.71135e-25	HBC 1	ARL4A
1.99819e-73	0.296562	0.804	0.759	7.31357e-69	HBC 1	TPM3
2.01184e-20	0.296023	0.31	0.266	7.36353e-16	HBC 1	MYADM
3.73737e-22	0.295939	0.225	0.18	1.36792e-17	HBC 1	TMC6
4.02871e-31	0.295817	0.331	0.268	1.47455e-26	HBC 1	IGFBP4
3.75781e-143	0.292826	0.971	0.887	1.3754e-138	HBC 1	C1QC
1.31517e-24	0.291797	0.145	0.103	4.81364e-20	HBC 1	BRD1
1.53053e-27	0.287801	0.301	0.244	5.60189e-23	HBC 1	CD209
5.30669e-25	0.286483	0.173	0.128	1.9423e-20	HBC 1	PER3
2.30336e-19	0.283984	0.37	0.333	8.43053e-15	HBC 1	ACSL3
7.45625e-60	0.280662	0.74	0.689	2.72906e-55	HBC 1	CDV3
9.28686e-38	0.279695	0.605	0.558	3.39908e-33	HBC 1	B4GALT1
5.04819e-41	0.277725	0.568	0.5	1.84769e-36	HBC 1	ITPR2
1.01611e-24	0.276817	0.511	0.474	3.71907e-20	HBC 1	TGFBI
3.85746e-42	0.276253	0.605	0.552	1.41187e-37	HBC 1	PLD3
5.56433e-24	0.275135	0.417	0.372	2.0366e-19	HBC 1	FOXO3
7.23483e-32	0.275014	0.105	0.063	2.64802e-27	HBC 1	NCS1
3.95079e-19	0.2739	0.2	0.159	1.44603e-14	HBC 1	PLEKHG5
1.79612e-18	0.27354	0.29	0.246	6.57397e-14	HBC 1	TMIGD3
6.51443e-25	0.273152	0.496	0.452	2.38435e-20	HBC 1	EIF4A3
4.61437e-17	0.272198	0.282	0.244	1.68891e-12	HBC 1	ADGRE5
4.27991e-23	0.271634	0.479	0.444	1.56649e-18	HBC 1	AFF4
2.35035e-18	0.271146	0.2	0.16	8.60252e-14	HBC 1	RIPOR1
8.23199e-32	0.270965	0.618	0.59	3.01299e-27	HBC 1	RBM39
1.08389e-18	0.270471	0.439	0.411	3.96716e-14	HBC 1	PDIA6
1.22881e-16	0.269816	0.248	0.21	4.49758e-12	HBC 1	ZBTB7A
4.17757e-105	0.269785	0.966	0.837	1.52903e-100	HBC 1	F13A1
7.92149e-16	0.269402	0.291	0.256	2.89935e-11	HBC 1	ZBTB1
1.89637e-14	0.268425	0.286	0.253	6.94092e-10	HBC 1	CSF2RA
5.92055e-21	0.268257	0.316	0.271	2.16698e-16	HBC 1	LTC4S
1.07215e-14	0.268113	0.168	0.134	3.92416e-10	HBC 1	C5AR2
1.73882e-14	0.267566	0.269	0.235	6.36426e-10	HBC 1	SLC7A8
3.43904e-94	0.26715	0.923	0.889	1.25872e-89	HBC 1	CTSB
1.29351e-18	0.266939	0.296	0.255	4.73438e-14	HBC 1	ITGAM
7.97734e-13	0.265827	0.318	0.291	2.91979e-08	HBC 1	STX4
8.34098e-43	0.265123	0.689	0.659	3.05288e-38	HBC 1	YWHAZ
3.03752e-17	0.264528	0.188	0.149	1.11176e-12	HBC 1	BCL2L11
7.93466e-24	0.263929	0.19	0.144	2.90416e-19	HBC 1	NBL1
5.51416e-23	0.26377	0.176	0.132	2.01824e-18	HBC 1	TUBB2A
9.51917e-16	0.263663	0.233	0.197	3.48411e-11	HBC 1	MKNK2
3.99007e-18	0.263208	0.299	0.259	1.46041e-13	HBC 1	VCP
1.35517e-14	0.26305	0.194	0.159	4.96007e-10	HBC 1	TOB2
8.59385e-17	0.26299	0.28	0.242	3.14543e-12	HBC 1	FMNL1
8.30881e-16	0.262244	0.312	0.279	3.04111e-11	HBC 1	HDLBP
2.24108e-18	0.261434	0.21	0.169	8.20257e-14	HBC 1	SKI
1.67075e-17	0.261397	0.199	0.16	6.11511e-13	HBC 1	FAM102B
5.47851e-14	0.260776	0.166	0.134	2.00519e-09	HBC 1	KLC1
6.83915e-09	0.259818	0.272	0.251	0.00025032	HBC 1	CELF1
1.72449e-24	0.259786	0.404	0.355	6.31179e-20	HBC 1	SLC9A9
9.83322e-20	0.25874	0.359	0.317	3.59906e-15	HBC 1	DOK2
8.69264e-16	0.258269	0.29	0.255	3.18159e-11	HBC 1	IDH1
1.48692e-22	0.257943	0.123	0.085	5.44228e-18	HBC 1	CERK
2.17215e-14	0.25783	0.417	0.392	7.95028e-10	HBC 1	HAVCR2
2.38019e-15	0.257505	0.192	0.155	8.71172e-11	HBC 1	ADM
1.26032e-17	0.257331	0.19	0.151	4.61288e-13	HBC 1	HIVEP1
3.32544e-18	0.256847	0.509	0.491	1.21714e-13	HBC 1	MGAT1
1.90041e-15	0.256284	0.154	0.121	6.95568e-11	HBC 1	ITPKB
6.045e-31	0.254277	0.558	0.504	2.21253e-26	HBC 1	NRP1
1.35195e-16	0.252346	0.265	0.226	4.94828e-12	HBC 1	RAPH1
2.49558e-16	0.25125	0.291	0.254	9.13408e-12	HBC 1	TSPAN4
1.86924e-60	0.251177	0.851	0.822	6.84159e-56	HBC 1	EIF4A1
0	2.75964	1	0.744	0	HBC 2	SPP1
0	1.21564	0.316	0.082	0	HBC 2	NNMT
0	0.924039	0.955	0.793	0	HBC 2	PLTP
0	0.79435	0.275	0.085	0	HBC 2	ALDH1A1
0	0.791073	0.385	0.142	0	HBC 2	SCIN
0	0.649342	0.154	0.023	0	HBC 2	DKK2
0	0.640447	0.966	0.846	0	HBC 2	DAB2
2.27904e-304	0.738637	0.812	0.601	8.34151e-300	HBC 2	PMP22
2.91518e-301	0.564493	0.974	0.842	1.06698e-296	HBC 2	F13A1
1.04446e-282	0.516764	0.15	0.029	3.82284e-278	HBC 2	SH2D4A
1.78569e-264	0.562491	0.948	0.841	6.53581e-260	HBC 2	CTSC
3.15716e-244	0.703407	0.562	0.319	1.15555e-239	HBC 2	ENPP2
1.61719e-204	0.5709	0.233	0.084	5.91909e-200	HBC 2	PLA2G7
6.14623e-199	0.502777	0.939	0.833	2.24958e-194	HBC 2	CD14
6.69293e-196	0.487558	0.92	0.776	2.44968e-191	HBC 2	FOLR2
3.3898e-193	0.600567	0.576	0.351	1.2407e-188	HBC 2	SCN9A
1.15877e-190	0.626236	0.611	0.403	4.24122e-186	HBC 2	CD59
1.00091e-189	0.431017	0.975	0.868	3.66344e-185	HBC 2	RNASE1
1.02414e-187	0.432206	0.109	0.023	3.74844e-183	HBC 2	ANTXR1
1.62261e-185	0.600259	0.423	0.222	5.93891e-181	HBC 2	FAM20A
6.81162e-176	0.500947	0.89	0.782	2.49312e-171	HBC 2	CTSZ
3.59147e-166	0.546427	0.235	0.095	1.31451e-161	HBC 2	PRXL2A
1.95731e-161	0.514248	0.223	0.089	7.16397e-157	HBC 2	C4BPB
8.50876e-157	0.619733	0.5	0.315	3.11429e-152	HBC 2	PTMS
4.11457e-155	0.365973	0.974	0.943	1.50597e-150	HBC 2	ITM2B
3.59381e-153	0.429273	0.999	0.997	1.31537e-148	HBC 2	MT-CO1
2.97436e-152	0.487935	0.251	0.108	1.08864e-147	HBC 2	NUPR1
5.37026e-152	0.600381	0.495	0.314	1.96557e-147	HBC 2	NPL
7.59875e-151	0.372614	0.983	0.874	2.78122e-146	HBC 2	SELENOP
9.86023e-149	0.323258	0.107	0.027	3.60894e-144	HBC 2	LRRC39
7.30984e-142	0.388425	0.165	0.059	2.67547e-137	HBC 2	METTL7B
6.50493e-140	0.479788	0.243	0.108	2.38087e-135	HBC 2	KCNJ5
6.28601e-139	0.402837	0.899	0.78	2.30074e-134	HBC 2	CTSL
3.8085e-137	0.45091	0.237	0.104	1.39395e-132	HBC 2	ITM2C
4.11316e-133	0.529246	0.689	0.508	1.50546e-128	HBC 2	RGCC
1.62804e-132	0.327179	0.104	0.028	5.95877e-128	HBC 2	COL1A2
7.43096e-125	0.251294	1	1	2.71981e-120	HBC 2	FTL
8.95439e-124	0.46914	0.628	0.449	3.2774e-119	HBC 2	ATP1B1
8.89898e-123	0.450244	0.73	0.568	3.25712e-118	HBC 2	VSIG4
8.03882e-122	0.447857	0.265	0.13	2.94229e-117	HBC 2	EPHX1
1.63839e-119	0.43508	0.268	0.133	5.99669e-115	HBC 2	NBL1
2.9626e-119	0.400506	0.182	0.075	1.08434e-114	HBC 2	CSGALNACT1
2.54815e-118	0.436652	0.704	0.525	9.32647e-114	HBC 2	COLEC12
1.28504e-114	0.481276	0.437	0.27	4.70336e-110	HBC 2	ANKH
5.4311e-114	0.562129	0.504	0.343	1.98784e-109	HBC 2	IGSF6
9.56398e-111	0.392853	0.178	0.075	3.50051e-106	HBC 2	CASK
1.36548e-110	0.521292	0.331	0.184	4.99781e-106	HBC 2	APOLD1
1.11649e-108	0.490019	0.515	0.357	4.08648e-104	HBC 2	CALM3
2.85011e-108	0.486038	0.613	0.463	1.04317e-103	HBC 2	ATP6AP2
5.24103e-108	0.363413	0.161	0.065	1.91827e-103	HBC 2	ABCA6
1.36149e-107	0.456886	0.579	0.421	4.98319e-103	HBC 2	PEBP1
3.83304e-107	0.500465	0.537	0.373	1.40293e-102	HBC 2	CEMIP2
4.73339e-106	0.473757	0.665	0.509	1.73247e-101	HBC 2	MAN1A1
4.25394e-100	0.356575	0.874	0.787	1.55698e-95	HBC 2	APLP2
6.54968e-99	0.407935	0.993	0.987	2.39725e-94	HBC 2	MT-CO3
3.22748e-96	0.409009	0.277	0.15	1.18129e-91	HBC 2	SLC18B1
2.29017e-95	0.444536	0.616	0.475	8.38223e-91	HBC 2	GNG10
4.62521e-94	0.307798	0.999	0.994	1.69287e-89	HBC 2	MT-CO2
5.68682e-94	0.422155	0.338	0.2	2.08143e-89	HBC 2	BHLHE41
1.38993e-92	0.301557	0.279	0.149	5.08728e-88	HBC 2	GPNMB
3.90609e-92	0.524946	0.697	0.576	1.42967e-87	HBC 2	CFD
8.55254e-92	0.362921	0.992	0.984	3.13032e-87	HBC 2	MT-CYB
1.66237e-87	0.408838	0.478	0.323	6.08444e-83	HBC 2	IGF1
4.53616e-85	0.446879	0.23	0.121	1.66028e-80	HBC 2	AKAP12
4.25654e-83	0.425129	0.385	0.25	1.55793e-78	HBC 2	TNS3
4.15135e-82	0.364098	0.252	0.139	1.51944e-77	HBC 2	RCAN1
9.52168e-81	0.334474	0.177	0.085	3.48503e-76	HBC 2	CDC14B
1.05981e-80	0.384946	0.445	0.298	3.87899e-76	HBC 2	SLC16A10
1.39372e-80	0.366268	0.726	0.604	5.10115e-76	HBC 2	RBPJ
1.47764e-78	0.324331	0.149	0.068	5.4083e-74	HBC 2	ATP2B4
6.35727e-78	0.346894	0.727	0.603	2.32682e-73	HBC 2	TIMP2
1.3976e-76	0.387438	0.528	0.384	5.11537e-72	HBC 2	FUCA1
9.69807e-76	0.331984	0.747	0.63	3.54959e-71	HBC 2	CLTA
1.77692e-74	0.255533	0.969	0.887	6.50371e-70	HBC 2	LGMN
4.08243e-74	0.253606	0.108	0.043	1.49421e-69	HBC 2	HSD17B14
2.00357e-73	0.360838	0.581	0.447	7.33325e-69	HBC 2	TPP1
5.37837e-73	0.366985	0.999	0.995	1.96854e-68	HBC 2	MT-ATP6
2.53522e-72	0.332243	0.216	0.118	9.27918e-68	HBC 2	GLMP
4.64365e-72	0.278336	0.832	0.72	1.69962e-67	HBC 2	MS4A4A
4.66945e-72	0.361662	0.407	0.274	1.70907e-67	HBC 2	TM2D2
2.70162e-70	0.346013	0.328	0.206	9.8882e-66	HBC 2	PCDH12
1.03355e-69	0.370647	0.53	0.39	3.78289e-65	HBC 2	HPGDS
3.46446e-69	0.345112	0.568	0.431	1.26803e-64	HBC 2	ADAM9
6.3815e-69	0.346469	0.632	0.503	2.33569e-64	HBC 2	NCOA4
1.3326e-68	0.273397	0.856	0.782	4.87746e-64	HBC 2	SDCBP
3.86113e-68	0.369992	0.362	0.237	1.41321e-63	HBC 2	CD209
2.83982e-67	0.308279	0.739	0.623	1.0394e-62	HBC 2	CREG1
7.16298e-67	0.361823	0.499	0.369	2.62172e-62	HBC 2	BMP2K
3.62796e-63	0.297306	0.758	0.653	1.32787e-58	HBC 2	ASAH1
2.56828e-60	0.321849	0.327	0.215	9.40017e-56	HBC 2	ADI1
2.81741e-58	0.357277	0.145	0.074	1.0312e-53	HBC 2	CCL13
4.20269e-58	0.298976	0.411	0.287	1.53823e-53	HBC 2	OLFML2B
4.81073e-58	0.304677	0.203	0.116	1.76078e-53	HBC 2	CD109
3.50834e-57	0.294958	0.163	0.087	1.28409e-52	HBC 2	IL2RA
7.74682e-57	0.344042	0.426	0.309	2.83541e-52	HBC 2	AP2M1
2.02997e-56	0.28212	0.213	0.124	7.42991e-52	HBC 2	CD276
2.94752e-56	0.357069	0.662	0.562	1.07882e-51	HBC 2	CD99
4.24373e-56	0.294921	0.314	0.206	1.55325e-51	HBC 2	ITGB5
8.29263e-56	0.352856	0.379	0.263	3.03518e-51	HBC 2	IGFBP4
3.25029e-55	0.309029	0.563	0.445	1.18964e-50	HBC 2	LAP3
3.48909e-55	0.321733	0.295	0.194	1.27704e-50	HBC 2	GTF3C6
2.70529e-54	0.268917	0.121	0.059	9.90164e-50	HBC 2	S100A13
1.89023e-53	0.296566	0.538	0.415	6.91842e-49	HBC 2	MPP1
2.78576e-53	0.288554	0.769	0.687	1.01961e-48	HBC 2	CDV3
6.82515e-53	0.277127	0.305	0.2	2.49807e-48	HBC 2	PLA2G15
2.03741e-52	0.251246	0.224	0.135	7.45712e-48	HBC 2	WDR91
3.65342e-52	0.277622	0.451	0.329	1.33719e-47	HBC 2	MCOLN1
3.78897e-52	0.267803	0.74	0.651	1.3868e-47	HBC 2	RTN4
7.46756e-52	0.283959	0.173	0.097	2.7332e-47	HBC 2	SERPINF1
1.25566e-51	0.294531	0.486	0.362	4.59586e-47	HBC 2	PYGL
2.29777e-51	0.318918	0.578	0.459	8.41008e-47	HBC 2	CPEB4
5.85328e-51	0.265939	0.205	0.122	2.14236e-46	HBC 2	FEZ1
1.21872e-50	0.303356	0.347	0.239	4.46064e-46	HBC 2	TMIGD3
1.72386e-50	0.290525	0.253	0.16	6.30951e-46	HBC 2	B3GNT2
6.35709e-50	0.283381	0.548	0.421	2.32676e-45	HBC 2	GPR34
1.92157e-49	0.295324	0.37	0.262	7.03315e-45	HBC 2	ENG
5.60026e-47	0.277805	0.21	0.129	2.04975e-42	HBC 2	VAT1
2.6723e-45	0.269058	0.688	0.58	9.7809e-41	HBC 2	TMEM176B
1.00712e-44	0.262867	0.118	0.061	3.68617e-40	HBC 2	NUAK1
1.23863e-44	0.250353	0.243	0.156	4.5335e-40	HBC 2	ANXA4
1.81209e-44	0.257906	0.512	0.397	6.63244e-40	HBC 2	RBMS1
7.63524e-44	0.260352	0.539	0.422	2.79457e-39	HBC 2	C2
1.38163e-41	0.260642	0.368	0.268	5.0569e-37	HBC 2	AP1S2
3.79962e-41	0.268329	0.449	0.344	1.3907e-36	HBC 2	RASSF4
1.51865e-40	0.25012	0.412	0.304	5.55842e-36	HBC 2	EPS8
5.40756e-39	0.305846	0.252	0.17	1.97922e-34	HBC 2	CBLB
7.69467e-39	0.278592	0.339	0.247	2.81633e-34	HBC 2	TSPAN4
8.43197e-39	0.267477	0.372	0.276	3.08618e-34	HBC 2	PEPD
1.46115e-38	0.251564	0.318	0.224	5.34797e-34	HBC 2	CCND1
3.16847e-38	0.25453	0.364	0.268	1.15969e-33	HBC 2	GALNT1
1.2057e-36	0.268786	0.285	0.202	4.41298e-32	HBC 2	MGST2
1.25181e-35	0.254614	0.445	0.346	4.58175e-31	HBC 2	CD84
2.55707e-29	0.253881	0.608	0.522	9.35914e-25	HBC 2	PDK4
6.86525e-27	0.323019	0.606	0.545	2.51275e-22	HBC 2	ZFAND5
7.51544e-27	0.25192	0.457	0.376	2.75073e-22	HBC 2	LY96
1.59466e-18	0.282975	0.319	0.259	5.83661e-14	HBC 2	PMAIP1
0	2.70683	0.847	0.268	0	HBC 3	IL1B
0	2.33266	0.584	0.202	0	HBC 3	CXCL3
0	2.14567	0.969	0.623	0	HBC 3	CXCL8
0	1.85536	0.313	0.081	0	HBC 3	CXCL1
0	1.69676	0.63	0.283	0	HBC 3	CXCL2
0	1.61413	0.811	0.433	0	HBC 3	CCL3L1
0	1.45803	0.323	0.091	0	HBC 3	TNF
0	1.45108	0.959	0.726	0	HBC 3	CCL3
0	1.37445	0.955	0.743	0	HBC 3	IER3
0	1.34071	0.936	0.684	0	HBC 3	PLAUR
0	1.33372	0.97	0.793	0	HBC 3	CCL4
0	1.29646	0.842	0.542	0	HBC 3	ICAM1
0	1.25604	0.892	0.628	0	HBC 3	CCL4L2
0	1.2388	0.23	0.028	0	HBC 3	IL1A
0	1.22513	0.588	0.314	0	HBC 3	PDGFB
0	1.18869	0.624	0.309	0	HBC 3	TNFAIP8
0	1.15515	0.361	0.106	0	HBC 3	MIR155HG
0	1.11603	0.972	0.835	0	HBC 3	NFKBIA
0	1.11104	0.617	0.295	0	HBC 3	ABL2
0	1.10611	0.884	0.642	0	HBC 3	ETS2
0	1.10432	0.679	0.368	0	HBC 3	NFKBIZ
0	1.08629	0.83	0.53	0	HBC 3	NFKB1
0	1.05722	0.788	0.523	0	HBC 3	TNFAIP3
0	1.03009	0.699	0.398	0	HBC 3	BCL2A1
0	1.02098	0.768	0.47	0	HBC 3	PDE4B
0	1.02016	0.779	0.499	0	HBC 3	CFLAR
0	1.01008	0.746	0.462	0	HBC 3	KDM6B
0	0.899279	0.982	0.885	0	HBC 3	SOD2
5.73256e-284	1.08295	0.671	0.413	2.09818e-279	HBC 3	NLRP3
4.89165e-269	0.919656	0.823	0.633	1.79039e-264	HBC 3	PLEK
1.9598e-266	1.18595	0.401	0.171	7.17305e-262	HBC 3	PLAU
6.60069e-228	0.813571	0.621	0.374	2.41592e-223	HBC 3	PIM3
7.01748e-223	0.828424	0.511	0.27	2.56847e-218	HBC 3	MAFF
3.82267e-221	0.682282	0.11	0.018	1.39914e-216	HBC 3	IL6
4.4345e-220	0.587019	0.936	0.801	1.62307e-215	HBC 3	CD83
1.74667e-214	0.643828	0.875	0.732	6.393e-210	HBC 3	PPP1R15A
8.17662e-214	0.783097	0.619	0.384	2.99272e-209	HBC 3	ZNF267
3.52144e-212	0.992306	0.35	0.15	1.28888e-207	HBC 3	MMP19
4.7025e-197	0.714397	0.575	0.335	1.72116e-192	HBC 3	MAP2K3
3.79647e-192	0.668463	0.775	0.558	1.38955e-187	HBC 3	NRP2
3.86409e-189	0.610924	0.146	0.036	1.4143e-184	HBC 3	KMO
7.2751e-181	0.474165	0.98	0.929	2.66276e-176	HBC 3	SRGN
4.4246e-180	1.00836	0.477	0.266	1.61945e-175	HBC 3	EIF4E
8.35927e-180	0.485684	0.155	0.041	3.05958e-175	HBC 3	FOSL1
2.65749e-179	0.750381	0.736	0.533	9.72669e-175	HBC 3	VEGFA
2.67362e-179	0.807256	0.575	0.367	9.78573e-175	HBC 3	LCP2
3.52574e-178	0.682415	0.362	0.168	1.29046e-173	HBC 3	IRAK2
1.5412e-171	0.532537	0.926	0.831	5.64096e-167	HBC 3	NAMPT
9.21165e-171	0.638783	0.532	0.307	3.37155e-166	HBC 3	SERPINB9
3.01544e-159	0.632652	0.564	0.345	1.10368e-154	HBC 3	ATP13A3
3.25212e-154	0.653471	0.186	0.063	1.19031e-149	HBC 3	THAP2
4.82922e-152	0.641973	0.688	0.509	1.76754e-147	HBC 3	ACSL1
9.19724e-152	0.618707	0.331	0.154	3.36628e-147	HBC 3	EHD1
1.72491e-150	0.59219	0.731	0.546	6.31333e-146	HBC 3	B4GALT1
1.55582e-149	0.607496	0.797	0.673	5.69447e-145	HBC 3	NINJ1
1.85549e-149	0.687946	0.521	0.319	6.79128e-145	HBC 3	PTPN1
1.5347e-148	0.449907	0.125	0.032	5.61717e-144	HBC 3	AZIN1-AS1
6.73387e-146	0.562228	0.793	0.618	2.46466e-141	HBC 3	REL
7.00254e-144	0.892501	0.457	0.268	2.563e-139	HBC 3	DUSP6
4.52156e-139	0.521208	0.226	0.09	1.65494e-134	HBC 3	GPR84
5.15145e-136	0.652672	0.745	0.571	1.88548e-131	HBC 3	ID2
8.28359e-135	0.55472	0.205	0.079	3.03188e-130	HBC 3	KLHL21
1.64099e-133	0.464697	0.993	0.971	6.00619e-129	HBC 3	SAT1
2.13377e-133	0.617742	0.488	0.297	7.8098e-129	HBC 3	TLR2
4.35447e-132	0.50635	0.859	0.718	1.59378e-127	HBC 3	BTG1
7.912e-130	0.521698	0.748	0.58	2.89587e-125	HBC 3	NFE2L2
5.75148e-127	0.56946	0.375	0.201	2.1051e-122	HBC 3	NFKBIE
1.35887e-125	0.475827	0.16	0.054	4.97361e-121	HBC 3	MIR222HG
3.27241e-121	0.575344	0.316	0.159	1.19774e-116	HBC 3	SLC7A5
6.24554e-118	0.593997	0.601	0.429	2.28593e-113	HBC 3	SNX9
1.8314e-115	0.418142	0.921	0.85	6.70312e-111	HBC 3	PNRC1
2.38615e-115	0.599	0.252	0.117	8.73354e-111	HBC 3	DUSP5
3.30087e-115	0.443531	0.826	0.667	1.20815e-110	HBC 3	CREM
8.17361e-115	0.637226	0.539	0.366	2.99162e-110	HBC 3	SOCS3
3.2881e-114	1.04462	0.594	0.422	1.20348e-109	HBC 3	CCL2
3.17357e-109	0.547433	0.351	0.194	1.16156e-104	HBC 3	USP12
3.57418e-109	0.963036	0.582	0.428	1.30819e-104	HBC 3	MT2A
2.25921e-106	0.527158	0.63	0.451	8.26893e-102	HBC 3	DSE
5.24342e-104	0.544193	0.869	0.787	1.91914e-99	HBC 3	ZFP36
9.7538e-103	0.402199	0.174	0.07	3.56999e-98	HBC 3	GCH1
2.55608e-102	0.564855	0.517	0.348	9.35551e-98	HBC 3	CD44
1.53971e-101	0.634324	0.29	0.15	5.6355e-97	HBC 3	PTGS2
6.06902e-101	0.551507	0.485	0.316	2.22132e-96	HBC 3	FNIP2
4.14627e-96	0.551361	0.136	0.049	1.51758e-91	HBC 3	MMP9
1.36647e-94	0.453708	0.141	0.053	5.00141e-90	HBC 3	NXN
2.03432e-91	0.574352	0.6	0.442	7.44582e-87	HBC 3	CD55
1.79087e-90	0.472834	0.265	0.137	6.55475e-86	HBC 3	RBBP8
6.11008e-89	0.469489	0.888	0.786	2.23635e-84	HBC 3	CTSL
8.20506e-89	0.375466	0.915	0.848	3.00314e-84	HBC 3	CEBPB
6.02023e-88	0.500069	0.515	0.354	2.20347e-83	HBC 3	NFKBID
7.23252e-88	0.424943	0.234	0.116	2.64717e-83	HBC 3	ZC3H12A
1.29497e-86	0.353534	0.866	0.751	4.7397e-82	HBC 3	FCGR2A
1.27294e-84	0.588199	0.317	0.184	4.6591e-80	HBC 3	BIRC3
3.76073e-83	0.483629	0.512	0.352	1.37647e-78	HBC 3	B3GNT5
1.15256e-82	0.448886	0.616	0.46	4.21848e-78	HBC 3	RBM47
1.80968e-82	0.347504	0.841	0.724	6.62362e-78	HBC 3	METRNL
1.06591e-81	0.421054	0.677	0.526	3.90135e-77	HBC 3	FOSL2
2.19959e-80	0.459971	0.604	0.448	8.0507e-76	HBC 3	ABCA1
3.08895e-80	0.488838	0.519	0.369	1.13059e-75	HBC 3	WTAP
6.58122e-80	0.464898	0.562	0.403	2.40879e-75	HBC 3	FAM107B
1.1995e-79	0.516534	0.691	0.555	4.3903e-75	HBC 3	SGK1
1.32793e-78	0.439864	0.508	0.354	4.86035e-74	HBC 3	AZIN1
4.3133e-78	0.426828	0.798	0.682	1.57871e-73	HBC 3	ATP1B3
1.47637e-77	0.376695	0.849	0.748	5.40365e-73	HBC 3	C5AR1
1.55239e-77	0.462017	0.519	0.366	5.68192e-73	HBC 3	PNPLA8
6.85342e-77	0.434045	0.399	0.254	2.50842e-72	HBC 3	PNP
8.00159e-77	0.391554	0.654	0.508	2.92866e-72	HBC 3	RILPL2
3.06762e-75	0.421728	0.817	0.701	1.12278e-70	HBC 3	LMNA
1.51661e-74	0.448993	0.331	0.199	5.55094e-70	HBC 3	IRAK3
1.73552e-74	0.456087	0.356	0.22	6.35218e-70	HBC 3	ARL5B
1.81446e-72	0.419307	0.654	0.5	6.64109e-68	HBC 3	NR4A3
4.16218e-72	0.528081	0.688	0.564	1.5234e-67	HBC 3	SELENOK
1.8129e-71	0.390863	0.21	0.108	6.63541e-67	HBC 3	BCL2
3.11086e-69	0.440467	0.169	0.08	1.1386e-64	HBC 3	MYC
7.14864e-69	0.413365	0.765	0.664	2.61647e-64	HBC 3	MAP3K8
1.19407e-68	0.537221	0.872	0.803	4.37041e-64	HBC 3	HSPA5
1.8197e-68	0.481153	0.371	0.236	6.66029e-64	HBC 3	DUSP2
9.37415e-68	0.403038	0.414	0.275	3.43103e-63	HBC 3	STX11
2.15138e-67	0.396825	0.181	0.089	7.87426e-63	HBC 3	AC016831.1
2.56436e-67	0.448667	0.333	0.209	9.38581e-63	HBC 3	DRAM1
2.6308e-67	0.384104	0.797	0.687	9.629e-63	HBC 3	SQSTM1
2.83896e-67	0.376162	0.654	0.516	1.03909e-62	HBC 3	XBP1
4.17063e-66	0.493324	0.653	0.527	1.52649e-61	HBC 3	HBEGF
1.96799e-65	0.339735	0.193	0.098	7.20304e-61	HBC 3	RNF19B
4.5015e-65	0.373962	0.19	0.096	1.64759e-60	HBC 3	GPR132
1.03652e-64	0.411211	0.612	0.48	3.79377e-60	HBC 3	HNRNPC
6.71752e-63	0.390809	0.618	0.481	2.45868e-58	HBC 3	CD93
9.29323e-63	0.333964	0.635	0.485	3.40141e-58	HBC 3	DYNC1H1
9.92015e-63	0.453833	0.517	0.387	3.63087e-58	HBC 3	SMS
2.35688e-62	0.373012	0.64	0.507	8.6264e-58	HBC 3	LITAF
4.49245e-62	0.674299	0.57	0.447	1.64428e-57	HBC 3	EIF4A3
7.88549e-62	0.36796	0.295	0.178	2.88617e-57	HBC 3	PXDC1
1.09323e-61	0.399656	0.232	0.13	4.00132e-57	HBC 3	CCRL2
2.50489e-61	0.389689	0.344	0.219	9.16814e-57	HBC 3	RAPH1
1.10864e-60	0.384685	0.609	0.473	4.05772e-56	HBC 3	RUNX1
3.77838e-60	0.389399	0.359	0.234	1.38292e-55	HBC 3	RABGEF1
4.2048e-60	0.376964	0.621	0.477	1.539e-55	HBC 3	SPAG9
5.66378e-60	0.376815	0.463	0.325	2.073e-55	HBC 3	CHSY1
1.31639e-59	0.323075	0.101	0.04	4.81813e-55	HBC 3	MFSD2A
1.79742e-59	0.323356	0.186	0.095	6.57874e-55	HBC 3	LUCAT1
3.32546e-58	0.309191	0.174	0.089	1.21715e-53	HBC 3	ZFY
1.98929e-57	0.385634	0.508	0.37	7.28102e-53	HBC 3	DDX3Y
4.91517e-57	0.529488	0.259	0.155	1.799e-52	HBC 3	FCGBP
7.54161e-57	0.288265	0.851	0.759	2.7603e-52	HBC 3	ANXA5
8.8624e-57	0.353203	0.164	0.083	3.24373e-52	HBC 3	CHST7
9.76191e-57	0.712864	0.115	0.05	3.57296e-52	HBC 3	CCL20
1.18707e-56	0.298098	0.975	0.953	4.34479e-52	HBC 3	H3F3B
1.28501e-56	0.383033	0.272	0.164	4.70328e-52	HBC 3	OGT
4.02084e-56	0.456032	0.32	0.207	1.47167e-51	HBC 3	BHLHE41
9.67656e-56	0.289933	0.87	0.79	3.54172e-51	HBC 3	HIF1A
2.81282e-55	0.357921	0.589	0.461	1.02952e-50	HBC 3	EPB41L3
3.5266e-54	0.420792	0.262	0.16	1.29077e-49	HBC 3	GBP2
9.52413e-54	0.420556	0.317	0.207	3.48593e-49	HBC 3	BIRC2
1.07355e-53	0.366814	0.329	0.215	3.92929e-49	HBC 3	SLC11A2
2.85216e-53	0.30641	0.136	0.065	1.04392e-48	HBC 3	SAV1
2.97705e-53	0.382151	0.322	0.21	1.08963e-48	HBC 3	MAML2
5.14646e-53	0.485268	0.529	0.404	1.88366e-48	HBC 3	INSIG1
9.49322e-53	0.348131	0.429	0.304	3.47461e-48	HBC 3	RAB21
1.23063e-52	0.256481	0.146	0.071	4.50424e-48	HBC 3	MB21D2
4.65159e-52	0.299006	0.107	0.047	1.70253e-47	HBC 3	AC090617.10
6.84375e-52	0.382505	0.404	0.284	2.50488e-47	HBC 3	RNF145
2.16778e-51	0.360107	0.38	0.261	7.93428e-47	HBC 3	IL6R
3.42585e-51	0.450976	0.418	0.302	1.2539e-46	HBC 3	ARID5B
2.27648e-49	0.267576	0.101	0.044	8.33216e-45	HBC 3	PHLDB1
2.38526e-49	0.309485	0.492	0.362	8.7303e-45	HBC 3	KIF1B
2.59141e-49	0.360087	0.511	0.388	9.48482e-45	HBC 3	KMT2E
3.44875e-49	0.365564	0.414	0.299	1.26228e-44	HBC 3	IFNGR2
1.213e-48	0.5398	0.235	0.145	4.43971e-44	HBC 3	RCAN1
2.89867e-48	0.317812	0.144	0.073	1.06094e-43	HBC 3	ZC3H12C
4.24468e-48	0.352405	0.356	0.245	1.55359e-43	HBC 3	TGIF1
7.73313e-48	0.328035	0.486	0.362	2.8304e-43	HBC 3	ARL8B
9.7281e-48	0.345802	0.261	0.164	3.56058e-43	HBC 3	BTG3
1.80207e-47	0.329459	0.234	0.141	6.59574e-43	HBC 3	AGAP3
2.16908e-47	0.332122	0.274	0.173	7.93907e-43	HBC 3	NQO2
8.83933e-47	0.347568	0.333	0.224	3.23528e-42	HBC 3	TLNRD1
1.1632e-46	0.309494	0.245	0.15	4.25743e-42	HBC 3	NFKB2
1.9707e-46	0.352468	0.438	0.323	7.21295e-42	HBC 3	TUBA1C
5.58291e-45	0.307834	0.619	0.5	2.0434e-40	HBC 3	ELL2
5.86491e-45	0.334034	0.352	0.245	2.14661e-40	HBC 3	UFM1
1.3069e-44	0.310002	0.273	0.175	4.78339e-40	HBC 3	MAPK6
2.39764e-44	0.374136	0.395	0.286	8.77562e-40	HBC 3	PTGER4
2.50379e-44	0.303604	0.226	0.138	9.16413e-40	HBC 3	ARHGEF2
3.41343e-44	0.299801	0.222	0.134	1.24935e-39	HBC 3	DENND5A
3.48287e-44	0.256535	0.132	0.067	1.27476e-39	HBC 3	SPHK1
3.92014e-44	0.297107	0.19	0.11	1.43481e-39	HBC 3	BCL6
2.83593e-43	0.411076	0.634	0.521	1.03798e-38	HBC 3	RGCC
3.57805e-43	0.25035	0.133	0.068	1.3096e-38	HBC 3	TICAM1
5.81219e-43	0.292332	0.3	0.199	2.12732e-38	HBC 3	SNX8
6.05996e-42	0.273584	0.128	0.066	2.218e-37	HBC 3	MAPK13
4.62993e-41	0.331757	0.554	0.441	1.6946e-36	HBC 3	PRNP
5.25776e-41	0.315702	0.514	0.397	1.92439e-36	HBC 3	PTPRE
7.36784e-41	0.312018	0.47	0.356	2.6967e-36	HBC 3	GLS
8.42765e-41	0.316117	0.367	0.263	3.0846e-36	HBC 3	CSRNP1
1.0761e-40	0.293577	0.543	0.421	3.93863e-36	HBC 3	DDX21
2.51599e-40	0.299872	0.158	0.088	9.20878e-36	HBC 3	DOT1L
3.1964e-40	0.318165	0.421	0.312	1.16991e-35	HBC 3	ARFGAP3
9.35229e-40	0.273123	0.38	0.269	3.42303e-35	HBC 3	LPCAT1
4.23212e-39	0.326162	0.402	0.297	1.549e-34	HBC 3	PELI1
6.44069e-39	0.424372	0.552	0.446	2.35736e-34	HBC 3	GPR183
8.54863e-39	0.270636	0.225	0.141	3.12888e-34	HBC 3	MFHAS1
1.2646e-38	0.326283	0.379	0.277	4.62856e-34	HBC 3	RNF144B
1.84235e-38	0.32358	0.242	0.156	6.74317e-34	HBC 3	FILIP1L
2.92192e-38	0.283226	0.257	0.169	1.06945e-33	HBC 3	CSGALNACT2
4.77822e-38	0.297546	0.209	0.13	1.74888e-33	HBC 3	GRAMD1A
5.19359e-38	0.270755	0.263	0.173	1.90091e-33	HBC 3	RELB
1.33642e-37	0.270759	0.275	0.183	4.89142e-33	HBC 3	CTTNBP2NL
1.9164e-37	0.310428	0.867	0.807	7.01422e-33	HBC 3	HSP90B1
7.25022e-36	0.269199	0.613	0.501	2.65365e-31	HBC 3	OTUD1
9.58263e-36	0.283377	0.231	0.149	3.50734e-31	HBC 3	HIVEP1
9.63054e-36	0.257598	0.331	0.232	3.52488e-31	HBC 3	PEAK1
1.07147e-35	0.282075	0.466	0.361	3.92169e-31	HBC 3	IL10RA
1.19281e-35	0.251847	0.19	0.116	4.36582e-31	HBC 3	STK40
3.79539e-35	0.259895	0.574	0.468	1.38915e-30	HBC 3	ATP2B1
5.19715e-35	0.288137	0.27	0.183	1.90221e-30	HBC 3	PMEPA1
6.85212e-35	0.251894	0.567	0.459	2.50794e-30	HBC 3	CMTM6
1.04329e-34	0.283823	0.206	0.131	3.81855e-30	HBC 3	EIF2AK3
2.07258e-34	0.326601	0.257	0.173	7.58586e-30	HBC 3	CBLB
3.34415e-34	0.297773	0.286	0.197	1.22399e-29	HBC 3	ETV3
7.57532e-34	0.29787	0.231	0.153	2.77264e-29	HBC 3	SESN2
8.77512e-34	0.313166	0.653	0.557	3.21178e-29	HBC 3	ARRDC3
1.40237e-33	0.361323	0.249	0.168	5.13282e-29	HBC 3	SCIN
2.454e-33	0.330528	0.219	0.145	8.98189e-29	HBC 3	RASGRP3
3.60291e-33	0.27146	0.173	0.106	1.3187e-28	HBC 3	NFATC1
5.14227e-33	0.285825	0.466	0.365	1.88212e-28	HBC 3	SKIL
7.15378e-33	0.275941	0.409	0.308	2.61835e-28	HBC 3	SLC16A10
1.47622e-32	0.299309	0.44	0.339	5.40311e-28	HBC 3	ZFYVE16
1.68755e-32	0.259587	0.239	0.159	6.1766e-28	HBC 3	RIPOR1
1.94735e-32	0.320571	0.385	0.288	7.12749e-28	HBC 3	FGFR1
2.00388e-32	0.27649	0.402	0.303	7.3344e-28	HBC 3	CDC42SE1
2.455e-32	0.288981	0.351	0.257	8.98553e-28	HBC 3	PFKFB3
2.93368e-32	0.264293	0.101	0.053	1.07376e-27	HBC 3	DUSP4
9.8397e-32	0.276734	0.29	0.204	3.60143e-27	HBC 3	IL4R
1.02066e-31	0.265446	0.286	0.201	3.73573e-27	HBC 3	GPR137B
1.09793e-31	0.381034	0.254	0.175	4.01853e-27	HBC 3	EMP1
6.60631e-31	0.387475	0.298	0.216	2.41797e-26	HBC 3	EGR2
1.35955e-30	0.294147	0.204	0.134	4.97609e-26	HBC 3	EDEM1
1.49091e-30	0.26929	0.323	0.233	5.45686e-26	HBC 3	CLN8
1.52949e-30	0.252513	0.671	0.574	5.59809e-26	HBC 3	EZR
1.74233e-30	0.250506	0.246	0.167	6.37709e-26	HBC 3	PURB
1.93868e-30	0.292799	0.362	0.271	7.09576e-26	HBC 3	TRIB1
4.81745e-30	0.261455	0.412	0.315	1.76324e-25	HBC 3	TNFAIP2
1.82539e-29	0.266298	0.41	0.316	6.6811e-25	HBC 3	MXD1
2.24691e-29	0.324816	0.205	0.136	8.22393e-25	HBC 3	OSM
2.70837e-29	0.329194	0.434	0.346	9.9129e-25	HBC 3	IL1RN
4.97365e-29	0.26445	0.146	0.088	1.8204e-24	HBC 3	OTUD4
5.63223e-29	0.301923	0.574	0.479	2.06145e-24	HBC 3	VMP1
2.02371e-28	0.251704	0.181	0.116	7.40697e-24	HBC 3	GIMAP5
2.26815e-28	0.264357	0.517	0.424	8.30166e-24	HBC 3	PPP1R15B
7.1171e-28	0.267175	0.269	0.191	2.60493e-23	HBC 3	SIRT1
1.74323e-27	0.259243	0.496	0.402	6.3804e-23	HBC 3	EHD4
3.13455e-27	0.251389	0.202	0.134	1.14728e-22	HBC 3	RALGDS
1.61083e-26	0.305991	0.708	0.621	5.8958e-22	HBC 3	PLIN2
2.04586e-26	0.340521	0.266	0.193	7.48806e-22	HBC 3	HES4
2.23959e-26	0.257755	0.288	0.209	8.19712e-22	HBC 3	UBAC2
2.72853e-26	0.252671	0.436	0.347	9.98671e-22	HBC 3	LINC-PINT
4.0496e-26	0.278818	0.296	0.218	1.4822e-21	HBC 3	RNF19A
3.20246e-25	0.261781	0.417	0.33	1.17213e-20	HBC 3	ACSL3
9.3953e-25	0.253881	0.315	0.233	3.43877e-20	HBC 3	EGR1
5.03733e-23	0.275437	0.432	0.351	1.84371e-18	HBC 3	CD84
2.45096e-18	0.253895	0.122	0.08	8.97078e-14	HBC 3	SPRY2
3.18269e-17	0.30486	0.47	0.399	1.1649e-12	HBC 3	SLC2A3
7.73025e-17	0.258036	0.225	0.17	2.82935e-12	HBC 3	TXNRD1
1.87084e-15	0.279999	0.449	0.38	6.84744e-11	HBC 3	CH25H
1.68689e-13	0.269834	0.76	0.714	6.17417e-09	HBC 3	HSPD1
3.51374e-11	0.252707	0.3	0.254	1.28606e-06	HBC 3	GLRX
0.000336018	0.377747	0.155	0.135	1	HBC 3	AKAP12
0	1.84761	0.816	0.403	0	HBC 4	CCL2
0	1.60801	0.996	0.795	0	HBC 4	CCL4
0	1.60285	0.97	0.626	0	HBC 4	CCL4L2
0	1.5056	0.467	0.162	0	HBC 4	CCL8
0	1.32348	0.784	0.444	0	HBC 4	CCL3L1
0	1.18797	0.968	0.73	0	HBC 4	CCL3
2.62037e-289	1.02893	0.485	0.199	9.59082e-285	HBC 4	EGR2
6.53511e-286	0.800344	0.97	0.837	2.39192e-281	HBC 4	GADD45B
3.89576e-228	0.522295	0.992	0.894	1.42589e-223	HBC 4	C1QC
6.52157e-193	0.436886	0.998	0.913	2.38696e-188	HBC 4	C1QA
9.09249e-182	0.956045	0.606	0.365	3.32794e-177	HBC 4	CH25H
1.46053e-178	0.5445	0.959	0.837	5.3457e-174	HBC 4	CD14
3.02553e-152	0.483621	0.944	0.782	1.10737e-147	HBC 4	FOLR2
5.50652e-146	0.444558	0.961	0.881	2.01544e-141	HBC 4	FCGRT
5.83657e-145	0.515476	0.922	0.794	2.13624e-140	HBC 4	MS4A7
3.3337e-144	0.384757	0.993	0.897	1.22017e-139	HBC 4	C1QB
6.12886e-139	0.614967	0.229	0.086	2.24322e-134	HBC 4	EGR3
1.13351e-135	0.762413	0.74	0.561	4.14876e-131	HBC 4	SELENOK
2.46385e-130	0.442637	0.934	0.805	9.01793e-126	HBC 4	CD83
1.724e-129	0.364298	0.986	0.944	6.31e-125	HBC 4	ITM2B
6.50395e-127	0.63421	0.74	0.539	2.38051e-122	HBC 4	KLF2
5.18931e-122	0.536447	0.685	0.473	1.89934e-117	HBC 4	EGFL7
4.40621e-120	0.426192	0.951	0.797	1.61272e-115	HBC 4	MRC1
6.16912e-119	0.506434	0.82	0.64	2.25796e-114	HBC 4	CD36
7.10286e-118	0.479064	0.874	0.723	2.59972e-113	HBC 4	MS4A4A
1.03485e-110	0.444937	0.856	0.675	3.78766e-106	HBC 4	NR4A2
1.49865e-106	0.659581	0.678	0.501	5.48521e-102	HBC 4	NR4A3
4.22611e-98	0.596261	0.892	0.791	1.5468e-93	HBC 4	FOS
1.78399e-97	0.450154	0.77	0.583	6.52959e-93	HBC 4	NR4A1
5.45312e-95	0.361372	0.986	0.952	1.9959e-90	HBC 4	H3F3B
2.5648e-93	0.692566	0.739	0.6	9.38742e-89	HBC 4	IER2
8.91398e-93	0.513555	0.686	0.496	3.26261e-88	HBC 4	OTUD1
2.86781e-89	0.654091	0.457	0.293	1.04965e-84	HBC 4	DDIT3
2.63856e-88	0.485983	0.611	0.433	9.65739e-84	HBC 4	C3AR1
8.4389e-88	0.313349	0.986	0.89	3.08872e-83	HBC 4	LGMN
1.05736e-86	0.311954	0.986	0.96	3.87005e-82	HBC 4	EIF1
2.0846e-81	0.561487	0.282	0.148	7.62985e-77	HBC 4	RGS16
1.43606e-79	0.352134	0.936	0.85	5.25613e-75	HBC 4	PNRC1
2.3629e-79	0.400866	0.605	0.422	8.64844e-75	HBC 4	GPR34
1.45697e-78	0.321676	0.997	0.879	5.33267e-74	HBC 4	SELENOP
1.15002e-76	0.334487	0.894	0.754	4.20919e-72	HBC 4	IER3
5.72917e-75	0.369161	0.911	0.799	2.09693e-70	HBC 4	CEBPD
2.29791e-72	0.542874	0.195	0.091	8.41058e-68	HBC 4	CCL5
1.32123e-68	0.434387	0.227	0.116	4.83584e-64	HBC 4	TNFSF9
5.46265e-67	0.361052	0.797	0.668	1.99939e-62	HBC 4	BLVRB
1.40303e-66	0.42343	0.626	0.46	5.13525e-62	HBC 4	ATP1B1
2.23218e-66	0.464916	0.539	0.38	8.17e-62	HBC 4	CITED2
3.52067e-65	0.281151	0.85	0.687	1.2886e-60	HBC 4	MAF
7.49036e-65	0.288565	0.921	0.818	2.74154e-60	HBC 4	KLF6
1.82217e-64	0.367756	0.177	0.082	6.66933e-60	HBC 4	CXorf21
2.48319e-64	0.46744	0.54	0.386	9.08871e-60	HBC 4	NEU1
3.7728e-64	0.258088	0.974	0.853	1.38088e-59	HBC 4	DAB2
7.9202e-64	0.272193	0.949	0.847	2.89887e-59	HBC 4	CTSC
2.6581e-62	0.402801	0.693	0.54	9.7289e-58	HBC 4	RHOB
2.32307e-61	0.267759	0.966	0.925	8.50266e-57	HBC 4	CST3
2.43404e-61	0.389132	0.762	0.623	8.90882e-57	HBC 4	SRSF7
7.10464e-61	0.478992	0.281	0.161	2.60037e-56	HBC 4	RND3
1.0287e-60	0.348217	0.901	0.811	3.76513e-56	HBC 4	JUNB
2.08772e-59	0.334662	0.983	0.873	7.64125e-55	HBC 4	RNASE1
4.96706e-59	0.326296	0.76	0.605	1.81799e-54	HBC 4	MEF2C
7.87291e-59	0.345092	0.221	0.116	2.88156e-54	HBC 4	CD200R1
1.01074e-58	0.342111	0.514	0.355	3.69942e-54	HBC 4	CD28
1.15125e-58	0.377256	0.551	0.396	4.2137e-54	HBC 4	HPGDS
7.23571e-58	0.423615	0.382	0.249	2.64834e-53	HBC 4	TMEM70
8.98661e-57	0.36706	0.554	0.405	3.28919e-52	HBC 4	NCF4
5.28241e-56	0.401347	0.526	0.38	1.93341e-51	HBC 4	KLF10
6.81249e-55	0.259132	0.879	0.754	2.49344e-50	HBC 4	CSF1R
1.10952e-54	0.37925	0.506	0.361	4.06094e-50	HBC 4	RPS4Y1
1.85921e-54	0.392169	0.387	0.255	6.80489e-50	HBC 4	IKZF1
2.9028e-53	0.451822	0.409	0.282	1.06246e-48	HBC 4	RPL22L1
1.89697e-52	0.482362	0.384	0.256	6.94309e-48	HBC 4	PMAIP1
2.80828e-52	0.365228	0.402	0.267	1.02786e-47	HBC 4	LTC4S
1.49675e-51	0.31448	0.201	0.107	5.47826e-47	HBC 4	ABCG2
2.9557e-49	0.250573	0.951	0.8	1.08182e-44	HBC 4	LYVE1
6.00706e-49	0.315764	0.744	0.62	2.19864e-44	HBC 4	SNX6
1.19285e-47	0.304248	0.561	0.416	4.36596e-43	HBC 4	FRMD4B
3.98015e-47	0.305573	0.721	0.582	1.45678e-42	HBC 4	KLF4
4.33705e-47	0.338391	0.499	0.359	1.5874e-42	HBC 4	NFKBID
3.46499e-46	0.463785	0.335	0.223	1.26822e-41	HBC 4	CKS2
2.39054e-45	0.381616	0.411	0.291	8.74962e-41	HBC 4	FCGR1A
1.13338e-44	0.348976	0.291	0.182	4.1483e-40	HBC 4	ING1
2.1698e-44	0.312127	0.383	0.261	7.94167e-40	HBC 4	MRPL14
2.60677e-44	0.327058	0.666	0.528	9.54105e-40	HBC 4	HBEGF
1.03797e-43	0.338499	0.476	0.347	3.79907e-39	HBC 4	RHOU
1.39589e-43	0.356148	0.307	0.2	5.10909e-39	HBC 4	IMP3
1.93528e-42	0.324359	0.443	0.316	7.08332e-38	HBC 4	SPRED1
2.62023e-42	0.37179	0.549	0.419	9.5903e-38	HBC 4	BTG2
2.78636e-42	0.312728	0.754	0.639	1.01983e-37	HBC 4	RASGEF1B
4.26313e-42	0.417234	0.559	0.44	1.56035e-37	HBC 4	ARL4A
5.56414e-42	0.432458	0.382	0.269	2.03653e-37	HBC 4	SDF2L1
1.79106e-41	0.316566	0.489	0.355	6.55548e-37	HBC 4	WWP1
2.93885e-41	0.301401	0.469	0.336	1.07565e-36	HBC 4	RGL1
1.25667e-40	0.373036	0.237	0.146	4.59953e-36	HBC 4	SNAPC1
8.77953e-40	0.323332	0.361	0.249	3.21339e-35	HBC 4	ANKRD9
5.75996e-38	0.326307	0.458	0.343	2.1082e-33	HBC 4	HNMT
1.56077e-37	0.270071	0.709	0.594	5.71257e-33	HBC 4	ZFP36L1
1.89312e-37	0.288188	0.423	0.305	6.929e-33	HBC 4	MKNK1
1.91786e-37	0.273406	0.705	0.58	7.01955e-33	HBC 4	VSIG4
2.43717e-37	0.325356	0.875	0.808	8.92028e-33	HBC 4	HSP90B1
1.32916e-36	0.27556	0.739	0.634	4.86486e-32	HBC 4	RNASET2
2.49168e-36	0.299903	0.518	0.398	9.1198e-32	HBC 4	CIRBP
2.59013e-36	0.290269	0.529	0.408	9.48012e-32	HBC 4	TMBIM4
3.18345e-36	0.286963	0.254	0.162	1.16518e-31	HBC 4	TMEM37
5.46985e-36	0.309798	0.393	0.284	2.00202e-31	HBC 4	TM2D2
7.92057e-36	0.271608	0.2	0.119	2.89901e-31	HBC 4	FCGR1B
8.15695e-36	0.264398	0.197	0.116	2.98553e-31	HBC 4	P2RY13
2.40596e-35	0.262611	0.33	0.223	8.80606e-31	HBC 4	CD163L1
3.55353e-35	0.26621	0.242	0.152	1.30063e-30	HBC 4	MTUS1
5.26545e-35	0.282082	0.483	0.369	1.92721e-30	HBC 4	TMEM14C
1.00081e-34	0.278042	0.475	0.353	3.66305e-30	HBC 4	SLC9A9
1.28217e-34	0.255288	0.749	0.637	4.69288e-30	HBC 4	RNASEK
2.06461e-34	0.328412	0.434	0.324	7.55668e-30	HBC 4	CLEC7A
2.12214e-34	0.265066	0.175	0.101	7.76724e-30	HBC 4	SLC25A4
2.89606e-34	0.318562	0.276	0.182	1.05999e-29	HBC 4	PXDC1
6.5551e-34	0.303473	0.371	0.264	2.39923e-29	HBC 4	ELOC
1.02029e-33	0.258637	0.567	0.442	3.73435e-29	HBC 4	MPEG1
1.25065e-33	0.253334	0.208	0.127	4.57749e-29	HBC 4	MLF1
2.18578e-33	0.435092	0.332	0.233	8.00018e-29	HBC 4	EGR1
3.42922e-33	0.270127	0.569	0.453	1.25513e-28	HBC 4	POMP
5.53225e-33	0.27082	0.408	0.297	2.02486e-28	HBC 4	NAIP
3.97243e-32	0.332923	0.607	0.494	1.45395e-27	HBC 4	ATF3
4.11047e-32	0.263404	0.715	0.615	1.50447e-27	HBC 4	BTF3
4.98453e-32	0.254509	0.494	0.377	1.82439e-27	HBC 4	ADAP2
1.00319e-31	0.279843	0.824	0.74	3.67176e-27	HBC 4	HERPUD1
2.9902e-31	0.262197	0.667	0.553	1.09444e-26	HBC 4	GYPC
3.6252e-31	0.278238	0.413	0.303	1.32686e-26	HBC 4	LPAR6
1.34631e-30	0.275144	0.181	0.111	4.92762e-26	HBC 4	NXT1
8.9609e-30	0.258705	0.483	0.378	3.27978e-25	HBC 4	LY96
1.52304e-28	0.360888	0.361	0.268	5.57447e-24	HBC 4	GADD45G
3.74303e-27	0.269301	0.28	0.194	1.36999e-22	HBC 4	PRDM1
3.64851e-26	0.302372	0.282	0.197	1.33539e-21	HBC 4	APOLD1
1.7892e-25	0.25623	0.632	0.535	6.54866e-21	HBC 4	BST2
2.72365e-23	0.320502	0.617	0.529	9.96883e-19	HBC 4	DBI
3.93558e-22	0.273222	0.507	0.415	1.44046e-17	HBC 4	BCAS2
1.06855e-21	0.261218	0.215	0.149	3.91101e-17	HBC 4	RCAN1
0	2.32125	0.553	0.133	0	HBC 5	FCGBP
0	1.65686	0.803	0.339	0	HBC 5	HLA-DPA1
0	1.57608	0.893	0.53	0	HBC 5	HLA-DRB1
0	1.56492	0.753	0.3	0	HBC 5	HLA-DPB1
0	1.5552	0.935	0.619	0	HBC 5	HLA-DRA
0	1.41768	0.962	0.754	0	HBC 5	CD74
1.20193e-257	1.31906	0.505	0.229	4.3992e-253	HBC 5	HLA-DRB5
0	1.20815	0.529	0.187	0	HBC 5	HLA-DQB1
0	1.20207	0.405	0.127	0	HBC 5	HLA-DQA1
2.02527e-166	0.984833	0.535	0.305	7.41268e-162	HBC 5	FCGR3A
9.13085e-266	0.969132	0.606	0.297	3.34198e-261	HBC 5	HLA-DMA
3.57521e-167	0.900395	0.302	0.117	1.30856e-162	HBC 5	VMO1
1.01533e-101	0.815926	0.395	0.218	3.71622e-97	HBC 5	FGL2
7.73624e-72	0.658982	0.605	0.445	2.83154e-67	HBC 5	GPR183
8.11825e-120	0.641518	0.623	0.407	2.97136e-115	HBC 5	MSR1
2.04801e-193	0.632386	0.974	0.924	7.49593e-189	HBC 5	CST3
5.88767e-180	0.596248	0.981	0.9	2.15495e-175	HBC 5	C1QB
5.7291e-171	0.559989	0.979	0.896	2.09691e-166	HBC 5	C1QC
4.01855e-50	0.552129	0.54	0.407	1.47083e-45	HBC 5	INSIG1
3.45608e-74	0.517012	0.701	0.559	1.26496e-69	HBC 5	HCST
6.71486e-56	0.499186	0.302	0.181	2.45771e-51	HBC 5	C1orf162
9.1494e-150	0.496379	1	0.996	3.34877e-145	HBC 5	B2M
4.48998e-72	0.490785	0.345	0.199	1.64338e-67	HBC 5	HLA-DMB
2.85089e-31	0.488283	0.321	0.229	1.04345e-26	HBC 5	CALHM6
1.58468e-36	0.487692	0.103	0.047	5.80009e-32	HBC 5	GBP1
1.1225e-62	0.480359	0.838	0.765	4.10845e-58	HBC 5	HLA-C
4.01353e-159	0.476083	0.985	0.915	1.46899e-154	HBC 5	C1QA
1.13952e-33	0.462598	0.244	0.157	4.17076e-29	HBC 5	STAT1
1.30704e-152	0.435722	0.999	0.997	4.78388e-148	HBC 5	TMSB4X
3.59457e-24	0.434853	0.274	0.198	1.31565e-19	HBC 5	PSME2
4.5512e-18	0.425649	0.513	0.439	1.66579e-13	HBC 5	MT2A
3.95009e-98	0.420885	0.166	0.058	1.44577e-93	HBC 5	IGSF21
4.50455e-37	0.420078	0.162	0.088	1.64871e-32	HBC 5	PLAAT4
3.72503e-41	0.410567	0.409	0.288	1.3634e-36	HBC 5	PTGER4
4.84051e-34	0.409223	0.371	0.266	1.77167e-29	HBC 5	SERPING1
1.42402e-49	0.403505	0.623	0.485	5.21206e-45	HBC 5	CD93
1.6761e-39	0.402847	0.285	0.183	6.1347e-35	HBC 5	TNFSF13B
2.98023e-42	0.396204	0.558	0.437	1.0908e-37	HBC 5	OGFRL1
3.23949e-21	0.387162	0.162	0.103	1.18569e-16	HBC 5	CXCL1
2.49248e-76	0.385032	0.109	0.035	9.12272e-72	HBC 5	HLA-DOA
3.09976e-63	0.376139	0.129	0.05	1.13454e-58	HBC 5	CIITA
1.09454e-36	0.374732	0.672	0.577	4.00613e-32	HBC 5	IFITM3
1.61303e-40	0.374599	0.323	0.212	5.90385e-36	HBC 5	CKLF
2.53535e-55	0.3735	0.916	0.864	9.27963e-51	HBC 5	HLA-B
9.81503e-65	0.369433	0.896	0.84	3.5924e-60	HBC 5	AIF1
7.36041e-08	0.369251	0.177	0.141	0.00269398	HBC 5	IFI27
5.04501e-26	0.367435	0.275	0.191	1.84652e-21	HBC 5	CLEC2B
9.77593e-30	0.366765	0.244	0.159	3.57809e-25	HBC 5	FILIP1L
1.05355e-34	0.365944	0.181	0.104	3.85611e-30	HBC 5	GPRIN3
1.89335e-22	0.364916	0.271	0.195	6.92986e-18	HBC 5	IRF1
4.19766e-35	0.363771	0.605	0.498	1.53638e-30	HBC 5	CXCL16
2.12613e-69	0.355136	0.915	0.851	7.78185e-65	HBC 5	RPL18A
1.00372e-20	0.346381	0.177	0.117	3.67372e-16	HBC 5	PSMB9
7.48147e-23	0.340248	0.428	0.341	2.73829e-18	HBC 5	ISG15
1.43972e-37	0.339997	0.741	0.659	5.26952e-33	HBC 5	MS4A6A
4.46465e-35	0.339744	0.567	0.452	1.63411e-30	HBC 5	TYMP
1.87903e-33	0.338708	0.233	0.146	6.87745e-29	HBC 5	PLAAT3
3.00866e-45	0.332586	0.839	0.767	1.1012e-40	HBC 5	HLA-E
6.42303e-31	0.332504	0.304	0.209	2.35089e-26	HBC 5	RNASE6
5.49256e-43	0.321339	0.836	0.757	2.01033e-38	HBC 5	FCGR2A
3.85116e-33	0.318282	0.551	0.441	1.40956e-28	HBC 5	CD302
1.06657e-23	0.317069	0.368	0.277	3.90374e-19	HBC 5	RGS1
2.74196e-41	0.3136	0.824	0.731	1.00358e-36	HBC 5	RPS21
3.89315e-26	0.312941	0.564	0.472	1.42493e-21	HBC 5	RGS10
3.55683e-53	0.311246	0.951	0.915	1.30184e-48	HBC 5	RPS27
5.30646e-31	0.309381	0.759	0.683	1.94222e-26	HBC 5	EEF1B2
5.83549e-36	0.306166	0.148	0.077	2.13585e-31	HBC 5	CDK6
1.04826e-26	0.305498	0.473	0.378	3.83674e-22	HBC 5	FAM49B
2.81352e-25	0.304856	0.145	0.084	1.02978e-20	HBC 5	CXCL12
4.68891e-21	0.304649	0.293	0.216	1.71619e-16	HBC 5	CCDC107
5.04191e-43	0.301199	0.948	0.904	1.84539e-38	HBC 5	TMSB10
5.09769e-36	0.300715	0.132	0.066	1.86581e-31	HBC 5	EBI3
5.17597e-28	0.295253	0.837	0.775	1.89446e-23	HBC 5	FCER1G
5.06404e-17	0.294578	0.118	0.073	1.85349e-12	HBC 5	VAMP5
2.70836e-21	0.29442	0.809	0.76	9.91286e-17	HBC 5	HLA-A
5.8618e-16	0.294195	0.377	0.306	2.14548e-11	HBC 5	SLC40A1
1.29941e-54	0.294154	0.936	0.888	4.75599e-50	HBC 5	RPL15
1.89892e-22	0.293579	0.525	0.433	6.95024e-18	HBC 5	PLEKHO1
1.22387e-30	0.292946	0.435	0.325	4.47948e-26	HBC 5	CLEC7A
2.378e-22	0.29173	0.384	0.294	8.70371e-18	HBC 5	FCGR1A
9.02981e-50	0.289254	0.944	0.893	3.305e-45	HBC 5	RPS27A
1.88661e-39	0.289161	0.926	0.888	6.90518e-35	HBC 5	RPS3A
5.72739e-25	0.288502	0.169	0.103	2.09628e-20	HBC 5	NRARP
1.35974e-67	0.287244	0.988	0.967	4.97679e-63	HBC 5	RPL10
1.28037e-30	0.28514	0.718	0.637	4.68628e-26	HBC 5	RNASET2
5.28845e-36	0.283186	0.869	0.801	1.93562e-31	HBC 5	MS4A7
2.66923e-29	0.282437	0.192	0.117	9.76966e-25	HBC 5	NIBAN1
1.13153e-23	0.280928	0.607	0.524	4.1415e-19	HBC 5	IFITM2
5.89928e-23	0.280704	0.166	0.103	2.15919e-18	HBC 5	CREB5
2.19173e-32	0.279737	0.823	0.76	8.02196e-28	HBC 5	RPL5
3.80674e-11	0.279372	0.486	0.425	1.39331e-06	HBC 5	CHMP1B
3.07189e-44	0.278186	0.943	0.894	1.12434e-39	HBC 5	RPL32
1.92637e-39	0.274375	0.145	0.072	7.0507e-35	HBC 5	PID1
3.4519e-16	0.273022	0.144	0.095	1.26343e-11	HBC 5	MT1X
2.77384e-31	0.272405	0.799	0.727	1.01525e-26	HBC 5	RPS11
2.68541e-20	0.271845	0.114	0.067	9.82887e-16	HBC 5	FPR3
1.91162e-43	0.271393	0.95	0.914	6.99672e-39	HBC 5	TYROBP
3.92377e-38	0.268738	0.925	0.876	1.43614e-33	HBC 5	RPL30
1.35043e-20	0.268335	0.172	0.111	4.94271e-16	HBC 5	PAK1
7.94575e-36	0.268169	0.839	0.77	2.90822e-31	HBC 5	RPL6
6.62646e-38	0.268131	0.913	0.854	2.42535e-33	HBC 5	RPL12
4.75423e-40	0.268076	0.924	0.875	1.7401e-35	HBC 5	CYBA
1.03141e-32	0.267542	0.869	0.814	3.77505e-28	HBC 5	RPS29
7.27145e-23	0.26674	0.403	0.306	2.66143e-18	HBC 5	LPAR6
3.97066e-24	0.264585	0.662	0.565	1.4533e-19	HBC 5	A2M
2.58595e-35	0.263913	0.888	0.83	9.46485e-31	HBC 5	RPS7
4.89694e-34	0.263649	0.857	0.797	1.79233e-29	HBC 5	RPL27A
6.46877e-41	0.260425	0.885	0.824	2.36764e-36	HBC 5	RPS13
4.00223e-20	0.260353	0.395	0.311	1.46486e-15	HBC 5	SSR4
8.21983e-37	0.259015	0.916	0.877	3.00854e-32	HBC 5	RPS2
1.68504e-37	0.257689	0.887	0.815	6.16741e-33	HBC 5	RPL17
1.54098e-48	0.25737	0.925	0.874	5.64012e-44	HBC 5	H3F3A
4.73339e-19	0.257204	0.239	0.171	1.73247e-14	HBC 5	SRI
5.08068e-18	0.256173	0.188	0.128	1.85958e-13	HBC 5	LY6E
2.11764e-34	0.255373	0.882	0.832	7.75077e-30	HBC 5	RPL14
3.84299e-23	0.254546	0.364	0.274	1.40657e-18	HBC 5	GSN
2.59905e-42	0.254307	0.962	0.929	9.51279e-38	HBC 5	RPL11
1.10747e-33	0.253945	0.906	0.836	4.05345e-29	HBC 5	RPS15A
1.15933e-15	0.253889	0.338	0.272	4.24325e-11	HBC 5	PSME1
5.05574e-25	0.252522	0.741	0.664	1.85045e-20	HBC 5	RPL27
8.47884e-09	0.252372	0.277	0.23	0.000310334	HBC 5	CKS2
1.45815e-20	0.252258	0.461	0.367	5.33699e-16	HBC 5	RPS4Y1
6.43201e-17	0.25119	0.399	0.318	2.35418e-12	HBC 5	EMB
2.66074e-15	0.25024	0.22	0.162	9.73856e-11	HBC 5	GOLIM4
0	6.08881	0.969	0.134	0	PAMM	APOE
0	5.06055	0.893	0.044	0	PAMM	APOC1
0	3.10389	0.895	0.171	0	PAMM	LGALS1
0	2.87695	0.984	0.264	0	PAMM	VIM
0	2.86217	0.818	0.113	0	PAMM	GPNMB
0	2.66759	0.752	0.053	0	PAMM	CAPG
0	2.61878	0.915	0.288	0	PAMM	HLA-DPB1
0	2.6007	0.864	0.181	0	PAMM	LGALS3
0	2.47451	0.716	0.102	0	PAMM	HLA-DQA1
0	2.34127	0.902	0.332	0	PAMM	HLA-DPA1
0	2.33943	0.775	0.168	0	PAMM	HLA-DQB1
0	2.33546	0.425	0.028	0	PAMM	AREG
0	2.2875	0.607	0.069	0	PAMM	G0S2
0	2.28241	0.52	0.027	0	PAMM	GCHFR
0	2.27838	0.959	0.526	0	PAMM	HLA-DRB1
0	2.26488	0.634	0.039	0	PAMM	CD9
0	2.24185	0.577	0.041	0	PAMM	SDS
0	2.2221	0.497	0.088	0	PAMM	FN1
0	2.12093	0.747	0.126	0	PAMM	OLR1
0	2.0879	0.974	0.617	0	PAMM	HLA-DRA
0	2.07151	0.566	0.092	0	PAMM	NUPR1
0	2.02767	0.633	0.219	0	PAMM	HLA-DRB5
0	1.97004	0.409	0.039	0	PAMM	EREG
0	1.96168	0.877	0.177	0	PAMM	S100A10
0	1.95901	0.945	0.555	0	PAMM	IFI30
0	1.91205	0.182	0.003	0	PAMM	APOC2
0	1.87632	0.96	0.782	0	PAMM	CTSD
0	1.86141	0.56	0.024	0	PAMM	TREM2
0	1.83158	0.721	0.248	0	PAMM	RGS1
0	1.83025	0.868	0.237	0	PAMM	S100A6
0	1.81299	0.871	0.225	0	PAMM	LYZ
0	1.68942	0.524	0.073	0	PAMM	ACP5
0	1.64512	0.612	0.088	0	PAMM	C15orf48
0	1.54837	0.184	0.008	0	PAMM	CCL18
0	1.53431	0.256	0.041	0	PAMM	CCL20
0	1.52395	0.639	0.219	0	PAMM	DUSP2
0	1.51384	0.969	0.766	0	PAMM	S100A11
0	1.51379	0.402	0.078	0	PAMM	TSC22D1
0	1.51334	0.798	0.351	0	PAMM	TSPO
0	1.47752	0.403	0.049	0	PAMM	C3
0	1.46851	0.739	0.287	0	PAMM	HLA-DMA
0	1.43219	0.729	0.271	0	PAMM	CXCR4
0	1.43065	0.788	0.265	0	PAMM	S100A4
0	1.39746	0.962	0.755	0	PAMM	CD74
0	1.3455	0.811	0.402	0	PAMM	ANXA2
0	1.33687	0.584	0.172	0	PAMM	JPT1
0	1.29196	0.957	0.873	0	PAMM	PSAP
0	1.26521	0.852	0.6	0	PAMM	CSTB
0	1.26129	0.446	0.042	0	PAMM	ALDH2
0	1.25291	0.442	0.039	0	PAMM	LSP1
0	1.2413	0.589	0.149	0	PAMM	CTSH
0	1.21228	0.472	0.076	0	PAMM	BASP1
0	1.15634	0.448	0.086	0	PAMM	IL18
0	1.15117	0.368	0.026	0	PAMM	SORL1
0	1.10809	0.477	0.126	0	PAMM	RALA
0	1.09023	0.325	0.022	0	PAMM	DST
0	1.08434	0.701	0.327	0	PAMM	GSTP1
0	1.07755	0.234	0.005	0	PAMM	LPL
0	1.07392	0.24	0.008	0	PAMM	HAMP
0	1.06972	0.306	0.038	0	PAMM	CD52
0	1.05948	0.431	0.086	0	PAMM	DNASE2
0	1.03698	0.61	0.237	0	PAMM	PLXDC2
0	1.02175	0.708	0.338	0	PAMM	ZFAS1
0	1.01679	0.617	0.238	0	PAMM	LIMS1
0	1.01583	0.514	0.155	0	PAMM	UPP1
0	1.01547	0.513	0.109	0	PAMM	XIST
0	0.993962	0.261	0.01	0	PAMM	HTRA1
0	0.969379	0.926	0.75	0	PAMM	HLA-A
0	0.947525	0.867	0.624	0	PAMM	CD81
0	0.947054	0.31	0.044	0	PAMM	AC020656.1
0	0.946449	0.957	0.853	0	PAMM	RPS19
0	0.940834	0.365	0.046	0	PAMM	FPR3
0	0.940676	0.582	0.233	0	PAMM	LRPAP1
0	0.917066	0.337	0.05	0	PAMM	LTA4H
0	0.913475	0.325	0.044	0	PAMM	ALCAM
0	0.883842	0.289	0.042	0	PAMM	FBP1
0	0.881376	0.238	0.003	0	PAMM	CADM1
0	0.874933	0.329	0.048	0	PAMM	SNX10
0	0.858571	0.921	0.759	0	PAMM	HLA-C
0	0.828934	0.272	0.023	0	PAMM	ST14
0	0.822554	0.463	0.133	0	PAMM	CRIP1
0	0.805693	0.961	0.861	0	PAMM	HLA-B
0	0.801803	0.457	0.143	0	PAMM	PPDPF
0	0.795389	0.222	0.011	0	PAMM	CYP27A1
0	0.78075	0.96	0.874	0	PAMM	RPL28
0	0.766249	0.255	0.018	0	PAMM	PLXNC1
0	0.754848	0.478	0.152	0	PAMM	PHLDA1
0	0.745025	0.201	0.026	0	PAMM	CD69
0	0.728799	0.184	0.017	0	PAMM	HLA-DQA2
0	0.662743	0.248	0.042	0	PAMM	RMDN3
0	0.653528	0.227	0.025	0	PAMM	HLA-DOA
0	0.639172	0.24	0.032	0	PAMM	PPA1
0	0.637738	0.168	0.016	0	PAMM	FCGR2B
0	0.635699	0.23	0.043	0	PAMM	CYTIP
0	0.629656	0.167	0.009	0	PAMM	MGST1
0	0.595164	0.214	0.034	0	PAMM	ANPEP
0	0.592913	0.174	0.018	0	PAMM	ADAM8
0	0.591607	0.223	0.025	0	PAMM	CD48
0	0.563572	0.201	0.013	0	PAMM	ASGR1
0	0.530092	0.159	0.01	0	PAMM	OLFML3
0	0.525467	0.242	0.04	0	PAMM	SMIM25
0	0.510631	0.223	0.033	0	PAMM	CSTA
0	0.487331	0.151	0.018	0	PAMM	SDC4
0	0.485291	0.165	0.022	0	PAMM	ABCC3
0	0.466078	0.163	0.016	0	PAMM	GAL3ST4
0	0.331764	0.113	0.005	0	PAMM	A1BG
0	0.315152	0.102	0.005	0	PAMM	GAPT
1.49347e-301	0.695822	0.3	0.072	5.46625e-297	PAMM	SMAD7
5.71288e-296	0.973612	0.579	0.235	2.09097e-291	PAMM	IFI6
1.7908e-295	0.56556	0.26	0.056	6.55452e-291	PAMM	MCRIP2
6.77395e-293	0.394335	0.122	0.012	2.47933e-288	PAMM	SPINT1
2.91629e-287	0.356156	0.109	0.01	1.06739e-282	PAMM	MIR181A1HG
5.81378e-286	0.906162	0.807	0.545	2.1279e-281	PAMM	NME2
2.86641e-284	0.45442	0.126	0.014	1.04914e-279	PAMM	PALM2-AKAP2
5.75286e-284	0.717113	0.174	0.028	2.1056e-279	PAMM	SERPINE1
7.83128e-283	0.376472	0.113	0.011	2.86633e-278	PAMM	ADAM28
1.40526e-282	0.561707	0.252	0.055	5.14339e-278	PAMM	ACTN1
8.48897e-281	0.704621	0.965	0.902	3.10705e-276	PAMM	TMSB10
1.93594e-280	0.867304	0.478	0.174	7.08575e-276	PAMM	PPIF
1.58497e-277	0.844827	0.497	0.187	5.80113e-273	PAMM	HLA-DMB
2.42958e-276	0.848454	0.909	0.725	8.8925e-272	PAMM	GAPDH
1.55068e-275	0.427908	0.219	0.042	5.67565e-271	PAMM	AQP9
1.08675e-274	0.524399	0.179	0.03	3.97761e-270	PAMM	TCEAL9
2.77797e-269	0.564494	0.216	0.043	1.01676e-264	PAMM	CIITA
2.27424e-266	0.601439	0.27	0.065	8.32396e-262	PAMM	MGLL
1.00472e-265	0.447559	0.116	0.012	3.67739e-261	PAMM	BEX3
4.42188e-265	0.609957	0.317	0.086	1.61845e-260	PAMM	HLA-F
1.16936e-261	0.824316	0.649	0.297	4.27997e-257	PAMM	FCGR3A
8.46797e-260	0.783652	0.528	0.213	3.09936e-255	PAMM	FXYD5
1.54154e-257	1.00223	0.721	0.406	5.6422e-253	PAMM	CHMP1B
2.17858e-257	0.998588	0.898	0.72	7.97382e-253	PAMM	BTG1
2.57806e-256	0.834874	0.656	0.331	9.43596e-252	PAMM	GSTO1
3.55416e-256	0.926629	0.57	0.245	1.30086e-251	PAMM	MAP3K2
5.04676e-252	1.00289	0.638	0.329	1.84716e-247	PAMM	MGST3
8.74158e-251	0.397535	0.156	0.025	3.1995e-246	PAMM	OTOA
5.82005e-250	0.668662	0.706	0.339	2.1302e-245	PAMM	CD44
1.47585e-249	0.929102	0.78	0.505	5.40175e-245	PAMM	PRDX1
5.47622e-247	0.314897	0.134	0.018	2.00435e-242	PAMM	OSCAR
1.08768e-245	0.804394	0.896	0.722	3.98102e-241	PAMM	SERF2
1.77822e-245	0.954624	0.652	0.325	6.50845e-241	PAMM	TXN
3.05481e-245	0.877159	0.866	0.612	1.11809e-240	PAMM	PLIN2
2.85991e-244	0.845686	0.753	0.436	1.04676e-239	PAMM	TYMP
3.17992e-244	0.832403	1	1	1.16388e-239	PAMM	FTL
1.86911e-243	0.738558	0.438	0.154	6.84113e-239	PAMM	ITGAX
6.48794e-243	0.377149	0.127	0.017	2.37465e-238	PAMM	IGFBP7
2.29122e-240	0.523587	0.227	0.052	8.38608e-236	PAMM	CD72
3.39034e-240	0.336062	0.117	0.014	1.2409e-235	PAMM	TNS1
2.0735e-235	0.44602	0.184	0.036	7.58922e-231	PAMM	SDSL
2.50744e-234	0.625238	0.419	0.146	9.17749e-230	PAMM	FLNA
1.48885e-231	0.560794	0.978	0.955	5.44933e-227	PAMM	RPLP1
3.48497e-231	0.323786	0.106	0.012	1.27554e-226	PAMM	SGMS2
3.89457e-231	0.281159	0.111	0.013	1.42545e-226	PAMM	TSTD1
6.01059e-230	0.434024	0.204	0.044	2.19994e-225	PAMM	CSF3R
2.52824e-229	0.409525	0.15	0.025	9.25361e-225	PAMM	SLAMF8
5.76475e-226	0.836823	0.758	0.474	2.10996e-221	PAMM	RPSA
1.51251e-225	0.494206	0.22	0.051	5.53595e-221	PAMM	CXXC5
7.43783e-223	0.617732	0.195	0.042	2.72232e-218	PAMM	SOX4
2.14334e-222	0.680188	0.456	0.176	7.84485e-218	PAMM	CLEC2B
4.39212e-222	0.560334	0.237	0.059	1.60756e-217	PAMM	IGF2R
3.23048e-219	0.38449	0.124	0.018	1.18239e-214	PAMM	TANC2
5.98023e-219	0.746931	0.472	0.189	2.18882e-214	PAMM	SLC11A1
7.41876e-218	0.536883	0.205	0.047	2.71534e-213	PAMM	HGF
2.1072e-217	0.572914	0.33	0.104	7.71255e-213	PAMM	PSMB9
9.25451e-216	0.350987	0.104	0.012	3.38724e-211	PAMM	KCNN4
4.1986e-215	0.810953	0.405	0.153	1.53673e-210	PAMM	CPM
1.24181e-212	0.634158	0.442	0.17	4.54515e-208	PAMM	C1orf162
6.16073e-210	0.443494	0.165	0.032	2.25489e-205	PAMM	SCD
1.08652e-209	0.619311	0.362	0.125	3.97678e-205	PAMM	EVI2B
1.1749e-208	0.304664	0.11	0.015	4.30025e-204	PAMM	CLEC12A
1.27556e-204	0.799223	0.525	0.243	4.66867e-200	PAMM	LIPA
1.68405e-204	0.610124	0.416	0.158	6.1638e-200	PAMM	RABAC1
7.45002e-203	0.59988	0.367	0.13	2.72678e-198	PAMM	POLD4
3.79972e-202	0.578796	0.342	0.115	1.39073e-197	PAMM	LY6E
1.10809e-201	0.824913	0.828	0.63	4.05574e-197	PAMM	GRN
1.23489e-201	0.686087	0.946	0.861	4.51984e-197	PAMM	RPS4X
2.40058e-201	0.337893	0.119	0.018	8.78638e-197	PAMM	VASH1
2.52657e-201	1.05234	0.612	0.335	9.24751e-197	PAMM	TXNIP
7.14942e-200	0.801031	0.393	0.151	2.61676e-195	PAMM	ID3
5.46436e-199	0.488978	0.997	0.996	2.00001e-194	PAMM	B2M
9.26839e-196	0.594353	0.342	0.118	3.39232e-191	PAMM	NFIL3
6.76053e-195	0.431097	0.206	0.051	2.47442e-190	PAMM	KCNAB2
1.08954e-194	0.49873	0.343	0.117	3.98782e-190	PAMM	SERPINA1
2.03066e-192	0.409149	0.163	0.034	7.43242e-188	PAMM	HS3ST1
2.55874e-192	0.337373	0.136	0.024	9.36523e-188	PAMM	PDLIM7
4.79716e-192	0.701015	0.4	0.157	1.75581e-187	PAMM	DDIT4
3.40838e-190	0.538684	0.97	0.929	1.2475e-185	PAMM	RPS18
1.20312e-188	0.6254	0.499	0.22	4.40354e-184	PAMM	CIB1
2.22794e-186	0.48009	0.288	0.091	8.15449e-182	PAMM	PEA15
1.57844e-183	0.690932	0.552	0.269	5.77724e-179	PAMM	NDUFB2
1.57035e-182	0.68134	0.596	0.299	5.74763e-178	PAMM	CXCL2
3.55075e-182	0.576994	0.383	0.146	1.29961e-177	PAMM	ADA2
5.14727e-180	0.636273	0.345	0.128	1.88395e-175	PAMM	GM2A
2.90206e-179	0.756066	0.709	0.449	1.06218e-174	PAMM	ATP6V1F
4.33414e-178	0.679693	0.729	0.435	1.58634e-173	PAMM	GPR183
8.36818e-178	0.322899	0.14	0.027	3.06284e-173	PAMM	TMED3
1.67521e-175	0.390001	0.193	0.049	6.13144e-171	PAMM	MDFIC
2.09236e-174	0.476591	0.289	0.095	7.65824e-170	PAMM	PCBD1
7.06764e-172	0.531715	0.959	0.913	2.58683e-167	PAMM	TYROBP
1.43801e-167	0.291527	0.1	0.015	5.26328e-163	PAMM	CLIP4
1.78057e-167	0.48392	1	0.999	6.51707e-163	PAMM	FTH1
5.98653e-165	0.514994	0.941	0.852	2.19113e-160	PAMM	RPL12
2.83998e-164	0.742427	0.61	0.35	1.03946e-159	PAMM	SLC25A5
4.58275e-164	0.70058	0.644	0.37	1.67733e-159	PAMM	LDHA
2.55505e-162	0.428195	0.165	0.039	9.35173e-158	PAMM	ITGA6
5.52801e-162	0.483709	0.351	0.133	2.02331e-157	PAMM	PILRA
3.68162e-160	0.338525	0.118	0.022	1.34751e-155	PAMM	FABP3
1.11968e-159	0.636242	0.628	0.336	4.09815e-155	PAMM	AHNAK
7.72233e-159	0.626694	0.519	0.251	2.82645e-154	PAMM	PABPC4
8.23525e-159	0.530493	0.912	0.833	3.01418e-154	PAMM	RPS15
2.16536e-157	0.640958	0.429	0.191	7.92545e-153	PAMM	GPCPD1
4.8213e-156	0.442604	0.295	0.104	1.76464e-151	PAMM	ABHD12
5.84231e-156	0.605985	0.448	0.203	2.13834e-151	PAMM	CCDC107
5.91895e-154	0.495714	0.352	0.139	2.1664e-149	PAMM	TNFSF13
2.11118e-153	0.479356	0.255	0.085	7.72713e-149	PAMM	ERN1
1.09745e-152	0.584307	0.249	0.083	4.01676e-148	PAMM	NAF1
1.42608e-152	0.587753	0.568	0.295	5.21961e-148	PAMM	ELOB
2.08211e-152	0.278173	0.106	0.018	7.62074e-148	PAMM	APOBR
2.85539e-152	0.647132	0.496	0.245	1.0451e-147	PAMM	PKM
1.0375e-149	0.27519	0.104	0.018	3.79735e-145	PAMM	TP53I3
1.07682e-148	0.708596	0.662	0.402	3.94127e-144	PAMM	MIF
1.44154e-148	0.661865	0.58	0.319	5.27617e-144	PAMM	ENO1
4.89674e-148	0.502914	0.404	0.174	1.79226e-143	PAMM	TNFSF13B
6.02674e-148	0.543052	0.267	0.095	2.20585e-143	PAMM	SERPINF1
1.04548e-146	0.567816	0.416	0.185	3.82656e-142	PAMM	SNHG8
5.92846e-146	0.519322	0.323	0.126	2.16987e-141	PAMM	LDHB
1.62337e-145	0.658057	0.625	0.369	5.94171e-141	PAMM	SNHG29
8.89433e-145	0.306342	0.119	0.024	3.25541e-140	PAMM	SPATA13
9.35346e-145	0.455908	0.304	0.113	3.42346e-140	PAMM	PRKAG2
9.56032e-145	0.683215	0.565	0.306	3.49917e-140	PAMM	MXD1
5.64611e-144	0.279296	0.108	0.02	2.06653e-139	PAMM	CAMK1
9.89572e-143	0.328484	0.215	0.066	3.62193e-138	PAMM	SQOR
3.92563e-140	0.440844	0.274	0.099	1.43682e-135	PAMM	ALDH1A1
5.5938e-140	0.456492	0.247	0.084	2.04739e-135	PAMM	NCEH1
8.73875e-140	0.379026	0.278	0.1	3.19847e-135	PAMM	PLBD1
9.853e-139	0.458288	0.211	0.067	3.6063e-134	PAMM	IL4I1
8.35911e-137	0.457376	0.951	0.904	3.05952e-132	PAMM	RPS12
2.55023e-136	0.365629	0.172	0.047	9.33411e-132	PAMM	CYTOR
3.09196e-136	0.496504	0.929	0.838	1.13169e-131	PAMM	RPL8
3.46591e-136	0.372762	0.212	0.067	1.26856e-131	PAMM	PLP2
1.50002e-135	0.552652	0.255	0.093	5.49021e-131	PAMM	PLA2G7
8.68467e-135	0.6163	0.554	0.305	3.17868e-130	PAMM	TPI1
1.86041e-134	0.569701	0.553	0.299	6.80929e-130	PAMM	SSR4
1.46083e-133	0.326502	0.197	0.06	5.34678e-129	PAMM	ZNF385A
1.48156e-133	0.56715	0.56	0.301	5.42266e-129	PAMM	UQCRH
5.83179e-133	0.373574	0.17	0.048	2.13449e-128	PAMM	KCNMA1
1.60459e-132	0.389497	0.195	0.06	5.87296e-128	PAMM	DUSP10
2.17081e-132	0.640811	0.602	0.351	7.94539e-128	PAMM	ATP5MC3
1.88836e-131	0.469125	0.959	0.929	6.9116e-127	PAMM	RPL41
3.12791e-131	0.464086	0.288	0.111	1.14485e-126	PAMM	SNHG12
7.17033e-130	0.344306	0.158	0.043	2.62441e-125	PAMM	ACOT13
8.8181e-130	0.529238	0.921	0.848	3.22751e-125	PAMM	RPS3
1.97654e-129	0.460705	0.352	0.15	7.23434e-125	PAMM	APBB1IP
3.87549e-129	0.493945	0.39	0.176	1.41847e-124	PAMM	C9orf16
3.22422e-128	0.448278	0.341	0.143	1.1801e-123	PAMM	LILRB4
4.533e-128	0.638512	0.357	0.157	1.65912e-123	PAMM	MMP19
4.87428e-128	0.668374	0.801	0.626	1.78404e-123	PAMM	SH3BGRL3
5.40352e-128	0.415936	0.83	0.545	1.97774e-123	PAMM	ANXA1
7.90368e-128	0.316818	0.103	0.021	2.89283e-123	PAMM	SYTL3
4.09428e-127	0.477164	0.948	0.912	1.49855e-122	PAMM	RPS28
2.72267e-126	0.58738	0.803	0.622	9.96525e-122	PAMM	RPS5
6.42549e-126	0.355916	0.139	0.036	2.35179e-121	PAMM	MMP2
1.8855e-125	0.276059	0.169	0.048	6.90112e-121	PAMM	TRAPPC6A
8.21542e-125	0.337798	0.204	0.066	3.00693e-120	PAMM	SVBP
1.94331e-124	0.480958	0.921	0.839	7.11271e-120	PAMM	RPL18
3.08696e-124	0.526772	0.559	0.309	1.12986e-119	PAMM	NAP1L1
4.02954e-124	0.297181	0.155	0.043	1.47485e-119	PAMM	GBP1
5.94342e-124	0.953978	0.279	0.113	2.17535e-119	PAMM	PHLDA2
2.50205e-123	0.472246	0.376	0.17	9.15776e-119	PAMM	ALKBH7
4.30156e-122	0.267844	0.134	0.034	1.57441e-117	PAMM	DIAPH1
8.02661e-122	0.383386	0.24	0.087	2.93782e-117	PAMM	CYB5A
2.9165e-121	0.516116	0.944	0.889	1.06747e-116	PAMM	CD63
6.10226e-121	0.558482	0.168	0.05	2.23349e-116	PAMM	MMP9
3.40349e-120	0.480464	0.458	0.227	1.24571e-115	PAMM	PPT1
4.07964e-120	0.567618	0.66	0.42	1.49319e-115	PAMM	COX7C
1.29075e-119	0.553458	0.342	0.153	4.72426e-115	PAMM	RAB13
2.76881e-119	0.53695	0.499	0.264	1.01341e-114	PAMM	RPS27L
5.0345e-119	0.338571	0.194	0.063	1.84268e-114	PAMM	ARHGAP10
6.76856e-118	0.345885	0.209	0.071	2.47736e-113	PAMM	SLC6A6
2.65496e-117	0.475794	0.249	0.095	9.71743e-113	PAMM	SDC2
4.97752e-117	0.458265	0.546	0.295	1.82182e-112	PAMM	TAGLN2
7.45752e-117	0.494257	0.334	0.147	2.72953e-112	PAMM	TAGAP
3.96441e-115	0.458821	0.247	0.094	1.45101e-110	PAMM	SAP30
7.42045e-115	0.561863	0.736	0.514	2.71596e-110	PAMM	PPIB
9.52909e-115	0.485419	0.437	0.216	3.48774e-110	PAMM	PRDX5
1.00663e-114	0.376235	0.198	0.066	3.68437e-110	PAMM	VAMP5
1.4822e-112	0.392965	0.261	0.102	5.425e-108	PAMM	ATP5MC1
1.8516e-112	0.273332	0.105	0.024	6.77703e-108	PAMM	EPHB2
2.59723e-111	0.457604	0.357	0.163	9.50614e-107	PAMM	RAB5IF
6.18783e-111	0.387042	0.236	0.089	2.26481e-106	PAMM	PRDX4
2.08641e-110	0.439461	0.605	0.358	7.63648e-106	PAMM	COTL1
2.40503e-110	0.263065	0.163	0.05	8.80264e-106	PAMM	MZT2A
2.61479e-110	0.26162	0.153	0.045	9.57041e-106	PAMM	CD82
9.79334e-110	0.367345	0.279	0.115	3.58446e-105	PAMM	TREM1
1.17568e-109	0.260917	0.135	0.037	4.30312e-105	PAMM	MRAS
2.12435e-109	0.437361	0.463	0.237	7.77532e-105	PAMM	COX7B
4.91561e-109	0.2948	0.106	0.024	1.79916e-104	PAMM	NR1H3
1.79043e-108	0.53492	0.44	0.229	6.55315e-104	PAMM	CXCL3
6.00812e-108	0.499866	0.466	0.246	2.19903e-103	PAMM	YWHAH
4.24809e-107	0.273489	0.101	0.023	1.55484e-102	PAMM	ITPR1
8.35524e-107	0.371001	0.327	0.144	3.0581e-102	PAMM	PSMB8
9.17571e-107	0.403448	0.39	0.185	3.3584e-102	PAMM	CTSA
1.0418e-106	0.406609	0.369	0.173	3.81309e-102	PAMM	LY86
1.15098e-106	0.488072	0.384	0.186	4.2127e-102	PAMM	IRF1
2.9681e-106	0.433007	0.302	0.131	1.08636e-101	PAMM	SNHG7
1.93776e-105	0.402665	0.345	0.157	7.09238e-101	PAMM	MPC2
3.96443e-105	0.357088	0.241	0.093	1.45102e-100	PAMM	CD151
2.3843e-103	0.487007	0.548	0.315	8.72677e-99	PAMM	ARL6IP5
1.15279e-102	0.303818	0.197	0.07	4.21933e-98	PAMM	UBE2Q2
2.36469e-102	0.369375	0.172	0.057	8.655e-98	PAMM	DDHD1
4.61729e-102	0.395931	0.431	0.216	1.68998e-97	PAMM	LACTB
8.1291e-102	0.393326	0.926	0.845	2.97533e-97	PAMM	OAZ1
9.41478e-102	0.445408	0.459	0.241	3.4459e-97	PAMM	ATP5PF
1.77574e-101	0.433336	0.494	0.27	6.49937e-97	PAMM	TKT
2.8777e-101	0.295401	0.237	0.092	1.05327e-96	PAMM	IFI27L2
5.71806e-101	0.28946	0.148	0.045	2.09287e-96	PAMM	TTC7A
2.03498e-100	0.450751	0.539	0.304	7.44821e-96	PAMM	NDUFS5
4.30426e-100	0.311844	0.234	0.091	1.5754e-95	PAMM	DUSP23
1.48156e-99	0.36285	0.348	0.162	5.42264e-95	PAMM	EPSTI1
1.74311e-99	0.313869	0.183	0.063	6.37994e-95	PAMM	JOSD2
1.96607e-99	0.468927	0.809	0.642	7.196e-95	PAMM	GPX4
2.06482e-99	0.551384	0.413	0.213	7.55745e-95	PAMM	SLC1A3
1.04241e-98	0.307861	0.215	0.081	3.81531e-94	PAMM	DPYD
1.79569e-98	0.387247	0.297	0.131	6.57239e-94	PAMM	ECHS1
2.84072e-98	0.419373	0.398	0.2	1.03973e-93	PAMM	MZT2B
5.67485e-98	0.354786	0.306	0.136	2.07705e-93	PAMM	NDUFB9
7.14108e-98	0.417706	0.89	0.79	2.61371e-93	PAMM	ATP5F1E
7.59738e-98	0.380636	0.32	0.146	2.78072e-93	PAMM	GLIPR2
8.16935e-98	0.355569	0.329	0.151	2.99006e-93	PAMM	NENF
2.61946e-97	0.415448	0.478	0.257	9.58749e-93	PAMM	ATP5PD
3.20108e-97	0.393824	0.942	0.886	1.17163e-92	PAMM	RPS8
4.05595e-97	0.372589	0.398	0.197	1.48452e-92	PAMM	SYNGR2
6.8082e-97	0.266805	0.212	0.08	2.49187e-92	PAMM	ACAA2
6.91945e-97	0.52268	0.694	0.494	2.53259e-92	PAMM	ATP5MC2
8.71189e-97	0.363804	0.96	0.93	3.18864e-92	PAMM	RPL11
1.30824e-96	0.461471	0.495	0.276	4.78828e-92	PAMM	MYDGF
2.89438e-96	0.303107	0.232	0.091	1.05937e-91	PAMM	CARD16
5.6254e-96	0.432164	0.588	0.353	2.05895e-91	PAMM	SSR3
6.35416e-96	0.414993	0.345	0.165	2.32569e-91	PAMM	FNDC3B
2.19755e-95	0.319739	0.16	0.053	8.04325e-91	PAMM	PTK2B
2.59539e-95	0.405361	0.381	0.189	9.49939e-91	PAMM	PSME2
7.24166e-95	0.282721	0.142	0.044	2.65052e-90	PAMM	AC025164.1
8.29568e-95	0.426393	0.402	0.204	3.0363e-90	PAMM	PDE4DIP
1.14785e-94	0.412935	0.476	0.258	4.20125e-90	PAMM	ATP5MD
1.35399e-94	0.467663	0.563	0.335	4.95574e-90	PAMM	CHCHD10
6.99779e-94	0.332026	0.284	0.124	2.56126e-89	PAMM	NDUFA12
8.76051e-94	0.465399	0.784	0.587	3.20643e-89	PAMM	RPLP0
2.79408e-93	0.491522	0.79	0.619	1.02266e-88	PAMM	NPM1
2.94483e-93	0.364873	0.92	0.865	1.07784e-88	PAMM	RPL39
4.33105e-93	0.394264	0.351	0.17	1.58521e-88	PAMM	SCPEP1
1.0385e-92	0.388432	0.924	0.85	3.80101e-88	PAMM	RPL18A
2.06724e-92	0.31177	0.265	0.113	7.5663e-88	PAMM	CD300A
2.07397e-92	0.504475	0.492	0.279	7.59095e-88	PAMM	GABARAPL1
2.75836e-92	0.513407	0.747	0.537	1.00959e-87	PAMM	ZFAND5
1.46031e-91	0.425414	0.5	0.285	5.34487e-87	PAMM	COMMD6
3.99631e-91	0.375731	0.323	0.154	1.46269e-86	PAMM	PHPT1
7.2591e-91	0.379709	0.415	0.214	2.6569e-86	PAMM	SSR2
2.0039e-90	0.423859	0.509	0.289	7.33448e-86	PAMM	CD37
4.44686e-90	0.464131	0.729	0.521	1.62759e-85	PAMM	DBI
5.29675e-90	0.410415	0.102	0.027	1.93866e-85	PAMM	SPARC
2.09104e-89	0.38969	0.981	0.968	7.65342e-85	PAMM	RPL10
3.64526e-89	0.295201	0.127	0.038	1.3342e-84	PAMM	PLK2
6.91935e-89	0.318988	0.224	0.091	2.53255e-84	PAMM	RHOC
3.01942e-88	0.38678	0.393	0.202	1.10514e-83	PAMM	COX5A
4.15939e-88	0.327562	0.247	0.105	1.52238e-83	PAMM	FUOM
3.3363e-87	0.452708	0.101	0.027	1.22112e-82	PAMM	LAIR2
3.70303e-87	0.286835	0.258	0.111	1.35535e-82	PAMM	CIAO2A
6.00125e-87	0.299205	0.248	0.106	2.19652e-82	PAMM	COX14
6.58959e-87	0.436912	0.565	0.345	2.41186e-82	PAMM	COX8A
1.09801e-86	0.261599	0.167	0.06	4.01881e-82	PAMM	GPR65
1.45093e-86	0.3664	0.944	0.875	5.31055e-82	PAMM	RPS2
3.61127e-86	0.366094	0.406	0.211	1.32176e-81	PAMM	RBX1
6.79511e-86	0.383659	0.931	0.878	2.48708e-81	PAMM	RPL26
5.29478e-85	0.362734	0.365	0.183	1.93794e-80	PAMM	LHFPL2
5.34267e-85	0.396836	0.877	0.803	1.95547e-80	PAMM	CTSS
8.36083e-85	0.38961	0.481	0.269	3.06015e-80	PAMM	DRAP1
1.17106e-84	0.39122	0.902	0.829	4.28618e-80	PAMM	RPS7
2.89335e-84	0.456512	0.619	0.409	1.05899e-79	PAMM	NDUFA4
3.84059e-84	0.334596	0.26	0.115	1.40569e-79	PAMM	DOCK4
4.08535e-84	0.272452	0.197	0.077	1.49528e-79	PAMM	ATP2C1
4.63569e-84	0.333862	0.235	0.099	1.69671e-79	PAMM	GPRIN3
7.35205e-84	0.2994	0.195	0.076	2.69092e-79	PAMM	SDHB
9.78562e-84	0.354019	0.911	0.847	3.58164e-79	PAMM	FAU
1.44157e-83	0.318462	0.557	0.331	5.27631e-79	PAMM	ISG15
3.54353e-83	0.372401	0.314	0.152	1.29697e-78	PAMM	STAT1
4.21322e-83	0.327527	0.305	0.144	1.54208e-78	PAMM	DNAJC15
4.9322e-83	0.287936	0.114	0.034	1.80524e-78	PAMM	HK2
2.06498e-82	0.465833	0.635	0.427	7.55804e-78	PAMM	EIF3K
7.51857e-82	0.42572	0.552	0.337	2.75187e-77	PAMM	NDUFA13
1.48892e-81	0.408397	0.854	0.701	5.4496e-77	PAMM	PLAUR
2.5389e-81	0.352226	0.389	0.204	9.29261e-77	PAMM	NDUFB4
2.83068e-81	0.400798	0.816	0.656	1.03606e-76	PAMM	ASAH1
3.13709e-81	0.413233	0.537	0.322	1.14821e-76	PAMM	ERP29
8.20874e-81	0.268385	0.136	0.045	3.00448e-76	PAMM	SEMA4A
1.23739e-80	0.280205	0.264	0.119	4.52897e-76	PAMM	DOCK10
1.45515e-79	0.289895	0.346	0.171	5.32599e-75	PAMM	NDUFA2
1.83377e-79	0.295338	0.245	0.108	6.71178e-75	PAMM	TIMM8B
3.33099e-79	0.299412	0.273	0.125	1.21917e-74	PAMM	CYSTM1
6.08083e-79	0.343829	0.945	0.885	2.22564e-74	PAMM	RPS14
1.12927e-78	0.345233	0.314	0.154	4.13322e-74	PAMM	GOLIM4
1.19892e-78	0.292173	0.318	0.154	4.38815e-74	PAMM	CORO1C
1.27952e-78	0.363829	0.119	0.037	4.68317e-74	PAMM	LYPD3
3.49568e-78	0.410971	0.569	0.358	1.27945e-73	PAMM	COX6B1
5.37282e-78	0.305857	0.287	0.135	1.9665e-73	PAMM	NDUFA6
8.46279e-78	0.7288	0.108	0.033	3.09747e-73	PAMM	MEG3
1.75132e-77	0.407151	0.557	0.347	6.40999e-73	PAMM	OST4
3.109e-77	0.315292	0.281	0.132	1.13792e-72	PAMM	MICOS13
5.20279e-77	0.311948	0.304	0.147	1.90427e-72	PAMM	TRAPPC1
1.5892e-75	0.320006	0.359	0.188	5.81664e-71	PAMM	DDT
4.28624e-75	0.583807	0.758	0.575	1.56881e-70	PAMM	FABP5
1.99381e-74	0.356776	0.378	0.201	7.29755e-70	PAMM	SNHG5
2.25924e-74	0.504841	0.735	0.556	8.26903e-70	PAMM	SGK1
2.5502e-74	0.350981	0.433	0.241	9.33399e-70	PAMM	KDELR1
8.17908e-74	0.264261	0.258	0.119	2.99362e-69	PAMM	CD58
1.21185e-73	0.401599	0.482	0.287	4.43551e-69	PAMM	ATOX1
1.98986e-73	0.296349	0.197	0.082	7.2831e-69	PAMM	AZI2
3.08093e-73	0.361219	0.853	0.726	1.12765e-68	PAMM	RPL35
7.4815e-73	0.326243	0.31	0.155	2.7383e-68	PAMM	ITGAV
9.14315e-73	0.280794	0.146	0.053	3.34648e-68	PAMM	MID1IP1
1.27694e-72	0.396239	0.567	0.358	4.67373e-68	PAMM	UQCR11
2.66556e-72	0.374869	0.632	0.407	9.75623e-68	PAMM	MSR1
2.68575e-72	0.284898	0.403	0.218	9.83012e-68	PAMM	DHRS7
5.05651e-72	0.320765	0.2	0.085	1.85073e-67	PAMM	NDRG1
1.28551e-71	0.375939	0.118	0.039	4.7051e-67	PAMM	DNAAF1
1.3049e-71	0.288696	0.236	0.106	4.77607e-67	PAMM	DDRGK1
1.52628e-71	0.331678	0.37	0.199	5.58633e-67	PAMM	OSTC
7.45582e-71	0.339873	0.89	0.805	2.72891e-66	PAMM	RPL36
7.74964e-71	0.252039	0.156	0.059	2.83645e-66	PAMM	F11R
1.60787e-70	0.319119	0.363	0.193	5.88495e-66	PAMM	USF2
2.10469e-70	0.270158	0.197	0.084	7.70336e-66	PAMM	UQCC2
3.69173e-70	0.338846	0.937	0.891	1.35121e-65	PAMM	RPL3
4.0338e-70	0.355807	0.43	0.245	1.47641e-65	PAMM	GLRX
6.22546e-70	0.254226	0.159	0.061	2.27858e-65	PAMM	UAP1
6.5559e-70	0.459184	0.549	0.354	2.39953e-65	PAMM	CYCS
1.42286e-69	0.306468	0.247	0.115	5.20782e-65	PAMM	ATF5
4.33641e-69	0.306898	0.439	0.248	1.58717e-64	PAMM	H2AFJ
4.41017e-69	0.305588	0.357	0.191	1.61417e-64	PAMM	NDUFB7
4.72777e-69	0.295654	0.122	0.042	1.73041e-64	PAMM	PLPP3
8.23879e-69	0.360344	0.421	0.242	3.01548e-64	PAMM	PSMB6
1.29237e-68	0.321164	0.397	0.22	4.73021e-64	PAMM	HEXB
1.307e-68	0.354425	0.845	0.718	4.78374e-64	PAMM	RPLP2
1.65805e-68	0.378116	0.874	0.777	6.06864e-64	PAMM	YBX1
7.3868e-68	0.345358	0.481	0.288	2.70364e-63	PAMM	NDUFA1
9.54528e-68	0.254816	0.233	0.107	3.49367e-63	PAMM	PLEC
1.85355e-67	0.33615	0.844	0.729	6.78417e-63	PAMM	RPS21
2.01389e-67	0.355174	0.393	0.219	7.37103e-63	PAMM	BCAP31
2.94175e-67	0.320268	0.354	0.19	1.07671e-62	PAMM	SNHG6
3.64141e-67	0.330311	0.358	0.195	1.33279e-62	PAMM	RIPK2
4.77009e-67	0.292661	0.95	0.908	1.7459e-62	PAMM	RPS9
5.28922e-67	0.309312	0.362	0.194	1.93591e-62	PAMM	FMNL2
1.13406e-66	0.372332	0.7	0.507	4.15076e-62	PAMM	SERP1
2.40026e-66	0.366061	0.558	0.359	8.78519e-62	PAMM	COX5B
5.9542e-66	0.2902	0.269	0.132	2.1793e-61	PAMM	MRPL51
7.69974e-66	0.321275	0.429	0.246	2.81818e-61	PAMM	POLR2L
8.77053e-66	0.266928	0.221	0.101	3.2101e-61	PAMM	RNASEH2B
1.35818e-65	0.264799	0.282	0.14	4.97107e-61	PAMM	TIMM13
2.3002e-65	0.331126	0.424	0.243	8.41897e-61	PAMM	SELENOW
2.45618e-65	0.763544	0.104	0.035	8.98986e-61	PAMM	IGFBP3
4.8025e-65	0.274785	0.315	0.163	1.75776e-60	PAMM	CUTA
7.29826e-65	0.307247	0.376	0.208	2.67124e-60	PAMM	HIGD2A
1.142e-64	0.525331	0.934	0.892	4.17984e-60	PAMM	CTSB
1.40236e-64	0.275214	0.27	0.133	5.13276e-60	PAMM	PSMA5
1.50602e-64	0.356525	0.868	0.769	5.51219e-60	PAMM	RACK1
8.76904e-64	0.521746	0.121	0.043	3.20956e-59	PAMM	RRAD
1.89759e-63	0.258105	0.275	0.137	6.94538e-59	PAMM	SDHD
3.6757e-63	0.267103	0.158	0.064	1.34534e-58	PAMM	ZNF281
1.34534e-62	0.310154	0.453	0.266	4.92406e-58	PAMM	KRTCAP2
2.26775e-62	0.380109	0.687	0.495	8.3002e-58	PAMM	VAMP8
2.31182e-62	0.416264	0.636	0.454	8.46148e-58	PAMM	DYNLL1
2.89403e-62	0.265979	0.299	0.154	1.05924e-57	PAMM	NDUFS7
9.25628e-62	0.285596	0.419	0.24	3.38789e-57	PAMM	PSMA6
1.01504e-61	0.356704	0.844	0.758	3.71513e-57	PAMM	RPL5
1.10979e-61	0.261575	0.311	0.163	4.06194e-57	PAMM	CISD2
1.48081e-61	0.344537	0.836	0.721	5.4199e-57	PAMM	PPIA
2.02492e-61	0.324157	0.37	0.209	7.41142e-57	PAMM	CKLF
3.87136e-61	0.274152	0.401	0.229	1.41696e-56	PAMM	NDUFB1
4.77161e-61	0.321826	0.403	0.231	1.74646e-56	PAMM	BSG
6.23587e-61	0.319365	0.932	0.88	2.28239e-56	PAMM	RPL7A
1.17788e-60	0.422112	0.594	0.41	4.31115e-56	PAMM	AP2S1
2.29584e-60	0.314599	0.641	0.425	8.403e-56	PAMM	YBX3
4.44678e-59	0.257356	0.2	0.092	1.62757e-54	PAMM	CLIC4
4.63956e-59	0.283595	0.426	0.25	1.69813e-54	PAMM	DAD1
6.62272e-59	0.278042	0.418	0.245	2.42398e-54	PAMM	PRELID1
9.39273e-59	0.250306	0.322	0.172	3.43783e-54	PAMM	ABRACL
1.38604e-58	0.308307	0.902	0.836	5.07306e-54	PAMM	RPS15A
1.5171e-58	0.296134	0.462	0.279	5.55275e-54	PAMM	AKR1A1
1.69033e-58	0.45049	0.669	0.491	6.18677e-54	PAMM	ATF3
2.93275e-58	0.259124	0.286	0.149	1.07342e-53	PAMM	ECH1
5.36578e-58	0.335849	0.602	0.406	1.96393e-53	PAMM	HINT1
8.25994e-58	0.37311	0.106	0.037	3.02322e-53	PAMM	GEM
8.2827e-58	0.286885	0.324	0.177	3.03155e-53	PAMM	NDUFB5
1.31449e-57	0.32783	0.24	0.12	4.81118e-53	PAMM	FDX1
6.83173e-57	0.362578	0.766	0.606	2.50048e-52	PAMM	COX4I1
7.63269e-57	0.294169	0.443	0.27	2.79364e-52	PAMM	COX7A2
2.17765e-56	0.312439	0.504	0.315	7.97043e-52	PAMM	COMT
2.24021e-56	0.287232	0.315	0.173	8.19938e-52	PAMM	ARL5A
5.81596e-56	0.29105	0.437	0.261	2.1287e-51	PAMM	SOD1
7.52432e-56	0.27914	0.873	0.768	2.75398e-51	PAMM	RPL6
8.81075e-56	0.258249	0.327	0.179	3.22482e-51	PAMM	POLR1D
1.09683e-55	0.292607	0.46	0.28	4.0145e-51	PAMM	NEDD8
1.22368e-55	0.328271	0.497	0.315	4.4788e-51	PAMM	PSMB1
1.39397e-55	0.294917	0.323	0.178	5.10205e-51	PAMM	SPINT2
1.43508e-55	0.255579	0.409	0.239	5.25255e-51	PAMM	NDUFC2
1.81177e-55	0.304387	0.449	0.273	6.63126e-51	PAMM	NDUFB8
3.31411e-55	0.350743	0.474	0.295	1.213e-50	PAMM	LRP1
4.61325e-55	0.259115	0.199	0.095	1.6885e-50	PAMM	CEBPA
4.87992e-55	0.319548	0.945	0.892	1.7861e-50	PAMM	SOD2
5.00053e-55	0.290135	0.426	0.256	1.83024e-50	PAMM	BHLHE40
5.12271e-55	0.317143	0.626	0.437	1.87496e-50	PAMM	UQCRB
5.12474e-55	0.259058	0.353	0.2	1.87571e-50	PAMM	C19orf53
8.83353e-55	0.298981	0.537	0.349	3.23316e-50	PAMM	UBL5
1.81724e-54	0.289118	0.4	0.234	6.65129e-50	PAMM	ARF4
5.77432e-54	0.310978	0.828	0.736	2.11346e-49	PAMM	RPL35A
1.14485e-53	0.254984	0.266	0.14	4.19026e-49	PAMM	GAS5
1.55276e-53	0.303294	0.537	0.347	5.68325e-49	PAMM	ATP5F1D
2.02138e-53	0.518053	0.42	0.269	7.39845e-49	PAMM	GSN
6.01838e-53	0.259101	0.377	0.219	2.20279e-48	PAMM	LGALS9
8.70201e-53	0.388357	0.865	0.786	3.18502e-48	PAMM	MYL6
1.09415e-52	0.29024	0.92	0.877	4.00471e-48	PAMM	RPL30
2.66809e-52	0.30604	0.897	0.774	9.76546e-48	PAMM	DUSP1
3.31693e-52	0.474123	0.722	0.583	1.21403e-47	PAMM	CFD
4.85326e-52	0.254712	0.3	0.164	1.77634e-47	PAMM	SLC7A7
7.04975e-52	0.315042	0.556	0.37	2.58028e-47	PAMM	RSRP1
7.82423e-52	0.259347	0.247	0.128	2.86375e-47	PAMM	TCIRG1
3.34682e-51	0.319247	0.67	0.494	1.22497e-46	PAMM	GNG5
6.06055e-51	0.300949	0.669	0.485	2.21822e-46	PAMM	ATP5MG
5.5415e-50	0.312283	0.521	0.345	2.02825e-45	PAMM	PDXK
5.86978e-50	0.291057	0.38	0.226	2.1484e-45	PAMM	NDUFB10
6.08453e-50	0.26881	0.481	0.304	2.227e-45	PAMM	ATP5ME
8.33892e-50	0.261689	0.152	0.068	3.05213e-45	PAMM	HPS3
1.32739e-49	0.301675	0.594	0.409	4.85838e-45	PAMM	EDF1
1.60781e-49	0.261743	0.936	0.888	5.88473e-45	PAMM	RPL15
9.29902e-49	0.274204	0.902	0.83	3.40353e-44	PAMM	RPL14
1.50264e-48	0.291594	0.472	0.303	5.49981e-44	PAMM	PARK7
3.23416e-48	0.250212	0.374	0.221	1.18373e-43	PAMM	SERTAD1
3.2555e-48	0.31144	0.41	0.256	1.19155e-43	PAMM	PPP1R14B
7.27382e-48	0.265883	0.941	0.916	2.66229e-43	PAMM	RPS27
1.36653e-47	0.255409	0.409	0.25	5.00162e-43	PAMM	TMEM258
4.80178e-47	0.278743	0.548	0.368	1.7575e-42	PAMM	COX6C
1.59294e-46	0.27904	0.626	0.442	5.83031e-42	PAMM	SEC61B
1.84931e-46	0.259933	0.433	0.272	6.76867e-42	PAMM	APRT
3.29527e-46	0.297226	0.574	0.396	1.2061e-41	PAMM	SEC11A
8.3843e-46	0.309011	0.884	0.791	3.06874e-41	PAMM	CTSZ
2.75829e-45	0.308773	0.885	0.816	1.00956e-40	PAMM	RPL17
4.86862e-45	0.263173	0.5	0.325	1.78197e-40	PAMM	COX6A1
6.81828e-45	0.256693	0.46	0.294	2.49556e-40	PAMM	REEP5
1.23853e-44	0.260366	0.342	0.204	4.53313e-40	PAMM	ME2
5.27473e-44	0.285072	0.534	0.358	1.9306e-39	PAMM	H2AFY
6.69187e-44	0.263668	0.414	0.26	2.44929e-39	PAMM	EIF3F
2.46118e-43	0.293684	0.731	0.587	9.00816e-39	PAMM	RHOA
6.16583e-43	0.282952	0.778	0.628	2.25675e-38	PAMM	ARPC1B
7.36991e-43	0.275319	0.549	0.377	2.69746e-38	PAMM	ARHGDIB
1.26471e-41	0.258352	0.44	0.28	4.62895e-37	PAMM	ANP32B
3.04692e-40	0.263249	0.84	0.71	1.1152e-35	PAMM	GLUL
9.44655e-40	0.292511	0.722	0.586	3.45753e-35	PAMM	RPL36AL
3.92726e-39	0.407891	0.201	0.111	1.43742e-34	PAMM	TWISTNB
9.97505e-39	0.262346	0.238	0.136	3.65097e-34	PAMM	OSM
2.41689e-38	0.270325	0.69	0.529	8.84608e-34	PAMM	ATP6V0E1
4.89127e-38	0.290088	0.742	0.609	1.79025e-33	PAMM	ATP6V0B
5.71716e-34	0.957345	0.223	0.137	2.09254e-29	PAMM	IFI27
9.47397e-33	0.282937	0.146	0.076	3.46757e-28	PAMM	KCNQ1OT1
1.21213e-32	0.733545	0.199	0.119	4.43652e-28	PAMM	CDKN1C
2.62469e-32	0.270585	0.763	0.636	9.60662e-28	PAMM	RPL10A
1.3103e-31	0.263603	0.5	0.353	4.79583e-27	PAMM	YPEL5
1.44287e-31	0.257137	0.703	0.571	5.28103e-27	PAMM	RPS26
1.78136e-31	0.270667	0.848	0.755	6.51995e-27	PAMM	CFL1
1.41971e-30	0.256641	0.573	0.42	5.19627e-26	PAMM	BCL2A1
6.24833e-29	0.273646	0.654	0.524	2.28695e-24	PAMM	RGCC
6.16856e-26	0.37292	0.897	0.847	2.25775e-21	PAMM	NFKBIA
4.36515e-25	0.250061	0.669	0.54	1.59769e-20	PAMM	PSMA7
3.37058e-22	1.18697	0.291	0.205	1.23367e-17	PAMM	PRG2
3.6315e-15	0.622173	0.167	0.118	1.32916e-10	PAMM	H19
5.49412e-15	0.348746	0.115	0.072	2.0109e-10	PAMM	TIMP3
2.28877e-12	0.299373	0.551	0.451	8.37714e-08	PAMM	LAIR1
0.00208103	0.345495	0.947	0.922	1	PAMM	MTRNR2L12
0	4.75403	0.929	0.202	0	Monocyte	TIMP1
0	4.68474	0.733	0.038	0	Monocyte	S100A8
0	4.07496	0.965	0.227	0	Monocyte	LYZ
0	3.88253	0.746	0.066	0	Monocyte	G0S2
0	3.76835	0.865	0.534	0	Monocyte	S100A9
0	3.70749	0.97	0.179	0	Monocyte	S100A10
0	3.68888	0.975	0.238	0	Monocyte	S100A6
0	3.33728	0.752	0.008	0	Monocyte	FCN1
0	3.33722	0.966	0.259	0	Monocyte	S100A4
0	3.22772	0.787	0.114	0	Monocyte	CRIP1
0	3.10734	0.991	0.273	0	Monocyte	VIM
0	3.10351	0.447	0.054	0	Monocyte	THBS1
0	3.0681	0.593	0.015	0	Monocyte	VCAN
0	2.99445	0.607	0.095	0	Monocyte	C15orf48
0	2.83313	0.492	0.038	0	Monocyte	EREG
0	2.79521	0.515	0.011	0	Monocyte	APOBEC3A
0	2.53566	0.684	0.309	0	Monocyte	IL1B
0	2.45974	0.353	0.001	0	Monocyte	S100A12
0	2.45911	0.557	0.021	0	Monocyte	AQP9
0	2.41932	0.254	0.044	0	Monocyte	CCL20
0	2.35695	0.196	0.003	0	Monocyte	SERPINB2
0	2.35541	0.684	0.096	0	Monocyte	SERPINA1
0	2.33933	0.74	0.126	0	Monocyte	FLNA
0	2.33701	0.618	0.147	0	Monocyte	PHLDA1
0	2.31428	0.971	0.558	0	Monocyte	IFI30
0	2.18085	0.534	0.077	0	Monocyte	BASP1
0	2.11606	0.572	0.146	0	Monocyte	OLR1
0	2.11301	0.47	0.028	0	Monocyte	MARCKSL1
0	2.07855	0.852	0.333	0	Monocyte	CD44
0	2.06976	0.474	0.03	0	Monocyte	CD52
0	2.02096	0.548	0.098	0	Monocyte	TREM1
0	1.92719	0.583	0.166	0	Monocyte	ATP2B1-AS1
0	1.90881	0.839	0.184	0	Monocyte	LGALS1
0	1.90332	0.78	0.327	0	Monocyte	GSTO1
0	1.89921	0.612	0.182	0	Monocyte	SLC11A1
0	1.88575	0.793	0.348	0	Monocyte	COTL1
0	1.88128	0.589	0.177	0	Monocyte	SLC25A37
0	1.88061	0.712	0.236	0	Monocyte	LIMS1
0	1.87977	0.749	0.197	0	Monocyte	LGALS3
0	1.86515	0.634	0.144	0	Monocyte	ITGAX
0	1.85814	0.396	0.023	0	Monocyte	ANPEP
0	1.83513	0.369	0.011	0	Monocyte	LGALS2
0	1.83403	0.418	0.03	0	Monocyte	SMIM25
0	1.82831	0.558	0.172	0	Monocyte	PPIF
0	1.80812	0.607	0.153	0	Monocyte	UPP1
0	1.78422	0.421	0.083	0	Monocyte	LUCAT1
0	1.78337	0.939	0.619	0	Monocyte	SH3BGRL3
0	1.77288	0.402	0.041	0	Monocyte	AC020656.1
0	1.75852	0.369	0.015	0	Monocyte	CD300E
0	1.70613	0.708	0.306	0	Monocyte	SERPINB9
0	1.70438	0.982	0.767	0	Monocyte	S100A11
0	1.68725	0.696	0.38	0	Monocyte	SERPINB1
0	1.67662	0.528	0.149	0	Monocyte	EHD1
0	1.67513	0.906	0.525	0	Monocyte	EMP3
0	1.65699	0.368	0.029	0	Monocyte	ISG20
0	1.64492	0.806	0.457	0	Monocyte	ATP2B1
0	1.63292	0.983	0.89	0	Monocyte	SOD2
0	1.62256	0.951	0.719	0	Monocyte	BTG1
0	1.61047	0.455	0.112	0	Monocyte	STXBP2
0	1.58027	0.417	0.046	0	Monocyte	LSP1
0	1.57934	0.378	0.033	0	Monocyte	FGR
0	1.56698	0.398	0.088	0	Monocyte	TNIP1
0	1.56337	0.348	0.019	0	Monocyte	MYO1G
0	1.54298	0.454	0.105	0	Monocyte	PRKAG2
0	1.5241	0.293	0.006	0	Monocyte	ECE1
0	1.51788	0.753	0.36	0	Monocyte	TSPO
0	1.51676	0.667	0.29	0	Monocyte	TAGLN2
0	1.50995	0.606	0.265	0	Monocyte	TKT
0	1.47316	0.291	0.005	0	Monocyte	CFP
0	1.46893	0.401	0.084	0	Monocyte	ITGA5
0	1.45452	0.338	0.056	0	Monocyte	WARS
0	1.44353	0.655	0.341	0	Monocyte	LST1
0	1.43612	0.327	0.037	0	Monocyte	CSF3R
0	1.43087	0.941	0.725	0	Monocyte	GAPDH
0	1.41465	0.886	0.544	0	Monocyte	ANXA1
0	1.40172	0.439	0.113	0	Monocyte	KYNU
0	1.39102	0.294	0.053	0	Monocyte	CDC42EP3
0	1.37937	0.309	0.023	0	Monocyte	DIAPH1
0	1.37309	0.668	0.335	0	Monocyte	GSTP1
0	1.37305	0.321	0.029	0	Monocyte	CSTA
0	1.36578	0.781	0.409	0	Monocyte	ANXA2
0	1.35863	0.791	0.483	0	Monocyte	LRRFIP1
0	1.34471	0.532	0.214	0	Monocyte	SLC43A2
0	1.33729	0.173	0.01	0	Monocyte	TNFAIP6
0	1.31665	0.257	0.014	0	Monocyte	IL1R1
0	1.30982	0.294	0.022	0	Monocyte	CD48
0	1.30695	0.381	0.098	0	Monocyte	PLEC
0	1.28906	0.947	0.799	0	Monocyte	CTSS
0	1.27875	0.204	0.017	0	Monocyte	TGM2
0	1.27233	0.235	0.012	0	Monocyte	GPAT3
0	1.25566	0.325	0.078	0	Monocyte	NDRG1
0	1.21959	0.957	0.854	0	Monocyte	RPS19
0	1.21876	0.987	0.873	0	Monocyte	RPL28
0	1.17559	1	0.999	0	Monocyte	FTH1
0	1.14883	0.938	0.624	0	Monocyte	HLA-DRA
0	1.12445	0.2	0.007	0	Monocyte	MCEMP1
0	1.0688	0.915	0.731	0	Monocyte	RPL35A
0	1.05073	0.268	0.052	0	Monocyte	CAPN2
0	1.04377	0.972	0.844	0	Monocyte	FAU
0	1.04352	0.216	0.017	0	Monocyte	ADAM8
0	1.03924	0.234	0.03	0	Monocyte	CLEC4E
0	1.03411	0.194	0.005	0	Monocyte	SLC2A6
0	1.02683	0.213	0.017	0	Monocyte	ICAM3
0	1.02259	0.219	0.034	0	Monocyte	SEMA6B
0	1.01695	0.97	0.862	0	Monocyte	RPL39
0	1.01318	0.951	0.821	0	Monocyte	RPS13
0	1.01197	0.974	0.876	0	Monocyte	RPL26
0	1.00845	0.98	0.906	0	Monocyte	RPS9
0	1.00774	0.913	0.723	0	Monocyte	SERF2
0	0.991574	0.181	0.009	0	Monocyte	RUNX3
0	0.984416	0.242	0.045	0	Monocyte	CYTIP
0	0.981434	0.194	0.011	0	Monocyte	PTGER2
0	0.978458	0.183	0.013	0	Monocyte	MAP3K20
0	0.978153	0.97	0.874	0	Monocyte	RPL30
0	0.974317	0.953	0.849	0	Monocyte	RPL18A
0	0.967881	0.179	0.007	0	Monocyte	LILRA5
0	0.966527	0.944	0.838	0	Monocyte	RPL18
0	0.952644	0.966	0.868	0	Monocyte	RPL34
0	0.949941	0.966	0.885	0	Monocyte	RPS8
0	0.939567	0.975	0.861	0	Monocyte	HLA-B
0	0.938599	0.174	0.009	0	Monocyte	TRAF1
0	0.938545	0.158	0.008	0	Monocyte	FLNB
0	0.922646	0.948	0.831	0	Monocyte	RPS15
0	0.918507	0.964	0.873	0	Monocyte	H3F3A
0	0.902682	0.98	0.902	0	Monocyte	TMSB10
0	0.868698	0.985	0.928	0	Monocyte	RPL41
0	0.85361	0.984	0.914	0	Monocyte	RPS27
0	0.852889	0.183	0.022	0	Monocyte	PDLIM7
0	0.85196	0.992	0.954	0	Monocyte	RPLP1
0	0.851679	0.17	0.018	0	Monocyte	ADORA2A
0	0.845569	0.15	0.01	0	Monocyte	SELL
0	0.845128	0.17	0.012	0	Monocyte	CLEC12A
0	0.830112	0.982	0.93	0	Monocyte	RPS24
0	0.817855	0.984	0.91	0	Monocyte	RPS28
0	0.806004	0.142	0.005	0	Monocyte	S1PR4
0	0.791711	0.143	0.002	0	Monocyte	CDA
0	0.788279	0.119	0.006	0	Monocyte	TNFSF14
0	0.776417	0.126	0.005	0	Monocyte	PLAC8
0	0.766114	0.171	0.022	0	Monocyte	C19orf38
0	0.765159	0.12	0.002	0	Monocyte	LAMB3
0	0.76021	0.151	0.01	0	Monocyte	SULF2
0	0.736165	0.128	0.01	0	Monocyte	CLEC5A
0	0.725136	0.141	0.011	0	Monocyte	SGMS2
0	0.69315	0.12	0.007	0	Monocyte	SVIL
0	0.679485	0.106	0.003	0	Monocyte	PTGES
0	0.63155	0.133	0.011	0	Monocyte	GPR35
0	0.583956	0.101	0.002	0	Monocyte	AC005280.2
0	0.573742	0.108	0.004	0	Monocyte	FYN
0	0.562128	0.11	0.008	0	Monocyte	CCDC69
0	0.557947	0.105	0.006	0	Monocyte	VIM-AS1
4.74075e-304	1.35512	0.493	0.189	1.73516e-299	Monocyte	GPCPD1
1.08966e-302	0.659415	0.128	0.012	3.98828e-298	Monocyte	KCNN4
9.93194e-301	0.788788	0.102	0.007	3.63519e-296	Monocyte	PTX3
1.11361e-299	1.28267	0.56	0.244	4.07594e-295	Monocyte	PKM
5.327e-299	0.591796	0.108	0.008	1.94974e-294	Monocyte	SYNJ2
2.28104e-298	0.876235	0.956	0.833	8.34883e-294	Monocyte	RPS15A
5.72313e-289	0.804689	0.96	0.894	2.09472e-284	Monocyte	RPL32
6.85113e-289	0.662472	0.13	0.013	2.50758e-284	Monocyte	DOCK5
7.79039e-289	0.745502	0.974	0.929	2.85136e-284	Monocyte	RPL11
1.86941e-283	0.959216	0.267	0.059	6.84224e-279	Monocyte	ALDH2
7.80151e-283	1.33994	0.575	0.275	2.85543e-278	Monocyte	BID
2.30166e-282	1.01902	0.276	0.064	8.4243e-278	Monocyte	PLP2
6.34974e-281	0.793414	0.961	0.884	2.32407e-276	Monocyte	RPS14
6.50996e-281	1.30779	0.527	0.225	2.38271e-276	Monocyte	JARID2
1.66661e-280	0.746525	0.138	0.016	6.09997e-276	Monocyte	NBPF19
5.33977e-275	1.00244	0.28	0.067	1.95441e-270	Monocyte	SLC6A6
1.45706e-274	0.842924	0.938	0.788	5.33297e-270	Monocyte	ATP5F1E
3.67068e-274	0.735774	0.991	0.967	1.3435e-269	Monocyte	RPL10
8.55196e-269	0.65286	0.99	0.96	3.1301e-264	Monocyte	EIF1
3.87847e-263	0.863416	0.894	0.736	1.41956e-258	Monocyte	UBA52
1.06451e-258	1.05444	0.875	0.684	3.8962e-254	Monocyte	ZEB2
1.06806e-258	1.02313	0.25	0.057	3.90922e-254	Monocyte	ACTN1
2.03475e-257	0.778823	0.965	0.904	7.44739e-253	Monocyte	RPS12
6.30572e-256	1.13876	0.648	0.315	2.30796e-251	Monocyte	HLA-DPB1
4.17679e-255	1.38009	0.695	0.413	1.52875e-250	Monocyte	BCL2A1
1.58213e-254	0.727853	0.943	0.845	5.79074e-250	Monocyte	OAZ1
3.20653e-251	1.12728	0.943	0.844	1.17362e-246	Monocyte	NFKBIA
1.12795e-249	0.596868	0.115	0.012	4.1284e-245	Monocyte	AC096667.1
6.15089e-245	0.874951	0.208	0.042	2.25129e-240	Monocyte	SORL1
3.4269e-244	1.08235	0.678	0.355	1.25428e-239	Monocyte	HLA-DPA1
6.94389e-244	0.988019	0.321	0.093	2.54153e-239	Monocyte	SIPA1L1
9.74231e-244	1.02836	0.822	0.541	3.56578e-239	Monocyte	HLA-DRB1
1.70051e-242	0.73996	0.976	0.929	6.22402e-238	Monocyte	RPS18
1.19231e-241	1.088	0.721	0.453	4.36398e-237	Monocyte	SAMSN1
3.96716e-241	0.965605	0.226	0.05	1.45202e-236	Monocyte	FBP1
7.05677e-241	0.981786	0.217	0.046	2.58285e-236	Monocyte	CYTOR
1.67804e-240	0.84074	0.912	0.761	6.14179e-236	Monocyte	HLA-C
6.78686e-240	1.16908	0.423	0.161	2.48406e-235	Monocyte	FNDC3B
1.24222e-236	1.65215	0.601	0.303	4.54663e-232	Monocyte	CXCL2
3.55149e-236	0.799457	0.927	0.828	1.29988e-231	Monocyte	RPS7
2.54186e-234	0.794289	0.175	0.031	9.30347e-230	Monocyte	NIBAN2
3.37278e-233	0.645045	0.981	0.964	1.23447e-228	Monocyte	RPL13
8.17331e-233	0.791129	0.932	0.839	2.99151e-228	Monocyte	RPL8
7.67963e-231	0.628723	0.115	0.013	2.81082e-226	Monocyte	GK5
1.40512e-228	1.14706	0.631	0.34	5.14287e-224	Monocyte	AHNAK
3.29946e-228	0.761063	0.939	0.848	1.20764e-223	Monocyte	RPS3
3.02128e-227	1.53002	0.219	0.048	1.10582e-222	Monocyte	AREG
5.50145e-226	1.27179	0.635	0.374	2.01359e-221	Monocyte	LDHA
3.75727e-224	0.660836	0.99	0.931	1.3752e-219	Monocyte	SRGN
2.84751e-223	1.19242	0.435	0.176	1.04222e-218	Monocyte	AHR
2.84555e-222	0.60698	0.112	0.013	1.0415e-217	Monocyte	LINC00877
3.41849e-222	0.829986	0.879	0.718	1.2512e-217	Monocyte	RPLP2
4.58689e-221	0.640229	0.125	0.017	1.67885e-216	Monocyte	MIR4435-2HG
3.53465e-217	0.544883	0.101	0.01	1.29372e-212	Monocyte	CDK14
4.17917e-216	0.85259	0.228	0.055	1.52962e-211	Monocyte	TES
5.41143e-215	1.08715	0.704	0.443	1.98064e-210	Monocyte	CD55
1.96209e-213	0.74458	0.317	0.093	7.18143e-209	Monocyte	CAPG
2.12942e-205	0.604311	0.124	0.018	7.79389e-201	Monocyte	SRC
1.43353e-204	0.688606	0.937	0.831	5.24686e-200	Monocyte	RPL37
3.33214e-204	0.806994	0.89	0.768	1.2196e-199	Monocyte	RPL6
3.08131e-203	0.575094	0.115	0.015	1.12779e-198	Monocyte	CLIP4
6.04789e-199	0.838693	0.233	0.061	2.21359e-194	Monocyte	LTA4H
1.77593e-197	1.37706	0.394	0.16	6.50007e-193	Monocyte	DDIT4
2.08054e-195	0.745591	0.163	0.032	7.61497e-191	Monocyte	GRK6
2.39553e-195	0.99922	0.402	0.163	8.76789e-191	Monocyte	CSGALNACT2
1.47568e-194	0.777941	0.196	0.045	5.40112e-190	Monocyte	ADGRE2
3.10016e-188	1.73666	0.581	0.34	1.13469e-183	Monocyte	IL1RN
5.72444e-184	0.771019	0.158	0.032	2.0952e-179	Monocyte	HK2
6.60716e-182	0.723829	0.14	0.025	2.41829e-177	Monocyte	HPSE
8.25306e-181	0.82585	0.217	0.057	3.0207e-176	Monocyte	SMAD3
3.26729e-180	0.712266	0.904	0.826	1.19586e-175	Monocyte	NACA
1.4458e-179	0.828018	0.22	0.06	5.29176e-175	Monocyte	ZNF385A
4.47502e-179	0.929174	0.684	0.445	1.6379e-174	Monocyte	TYMP
7.35022e-178	1.04161	0.389	0.164	2.69025e-173	Monocyte	NUMB
1.22971e-176	0.966626	0.594	0.35	4.50084e-172	Monocyte	ZFAS1
2.73513e-175	0.907	0.32	0.116	1.00109e-170	Monocyte	CD58
4.77931e-174	0.975719	0.283	0.095	1.74928e-169	Monocyte	CHST15
4.30507e-173	0.693471	0.177	0.041	1.5757e-168	Monocyte	LIMD2
6.69346e-172	0.837716	0.811	0.659	2.44987e-167	Monocyte	CLIC1
3.26552e-170	0.874127	0.219	0.062	1.19521e-165	Monocyte	QSOX1
1.3612e-169	0.622988	0.133	0.024	4.98214e-165	Monocyte	SPATA13
1.45492e-169	0.687632	0.875	0.768	5.32515e-165	Monocyte	RPL24
3.59847e-165	0.86601	0.699	0.494	1.31708e-160	Monocyte	GNG5
1.17642e-164	0.752781	0.196	0.052	4.30583e-160	Monocyte	PTK2B
1.75597e-164	0.969766	0.558	0.323	6.42703e-160	Monocyte	ENO1
4.67788e-163	1.03993	0.382	0.168	1.71215e-158	Monocyte	HMGA1
3.11408e-162	0.605725	0.128	0.023	1.13978e-157	Monocyte	TRMT6
7.7396e-162	0.946805	0.375	0.157	2.83277e-157	Monocyte	GBP2
1.74238e-161	0.88273	0.703	0.493	6.37728e-157	Monocyte	EFHD2
1.17645e-160	0.703277	0.854	0.73	4.30591e-156	Monocyte	RPS21
9.3419e-159	0.688967	0.907	0.822	3.41923e-154	Monocyte	RPL29
2.10604e-158	0.684048	0.896	0.785	7.70833e-154	Monocyte	MYL6
7.97538e-154	0.845888	0.264	0.091	2.91907e-149	Monocyte	CARD16
2.57337e-153	0.960391	0.643	0.435	9.41881e-149	Monocyte	RAP1B
7.49979e-153	0.643629	0.131	0.026	2.745e-148	Monocyte	FCAR
1.6816e-152	0.822735	0.695	0.51	6.15483e-148	Monocyte	SERP1
2.30593e-152	0.594859	0.928	0.854	8.43993e-148	Monocyte	RPL12
2.31045e-152	0.608263	0.123	0.023	8.45648e-148	Monocyte	CKAP4
3.70672e-152	0.740569	0.172	0.043	1.3567e-147	Monocyte	AC025164.1
4.32769e-152	0.97694	0.379	0.171	1.58398e-147	Monocyte	UBE2R2
8.0093e-152	0.848186	0.25	0.083	2.93148e-147	Monocyte	CARD19
6.86967e-151	0.735233	0.87	0.763	2.51437e-146	Monocyte	ANXA5
7.03186e-150	0.832787	0.737	0.559	2.57373e-145	Monocyte	LCP1
1.24123e-149	0.439204	0.991	0.985	4.54301e-145	Monocyte	EEF1A1
6.81662e-149	0.758356	0.173	0.045	2.49495e-144	Monocyte	CD82
2.24417e-148	0.660579	0.874	0.756	8.2139e-144	Monocyte	HLA-A
3.03028e-148	0.59832	0.899	0.796	1.10911e-143	Monocyte	PFDN5
4.68572e-147	0.949216	0.531	0.315	1.71502e-142	Monocyte	NAP1L1
5.09438e-147	0.878261	0.324	0.131	1.86459e-142	Monocyte	DENND5A
6.99507e-147	0.622332	0.14	0.03	2.56026e-142	Monocyte	SLCO3A1
1.30283e-146	0.587265	0.136	0.029	4.76849e-142	Monocyte	PLXNC1
3.88931e-145	0.954026	0.505	0.292	1.42353e-140	Monocyte	CD37
1.38088e-144	0.834884	0.283	0.106	5.05414e-140	Monocyte	RAC2
2.16034e-143	1.49662	0.767	0.655	7.90706e-139	Monocyte	CXCL8
1.43966e-140	0.504051	0.108	0.019	5.2693e-136	Monocyte	BST1
1.16596e-139	0.700831	0.192	0.055	4.26753e-135	Monocyte	CXXC5
1.33871e-138	0.924964	0.623	0.407	4.89983e-134	Monocyte	FAM107B
5.72074e-138	0.496273	0.962	0.914	2.09385e-133	Monocyte	TYROBP
1.17134e-137	0.756714	0.2	0.06	4.28722e-133	Monocyte	CPD
9.0718e-137	0.51356	0.948	0.894	3.32037e-132	Monocyte	RPS27A
1.85509e-136	0.589562	0.894	0.806	6.78981e-132	Monocyte	RPL36
5.76818e-136	0.579922	0.905	0.815	2.11121e-131	Monocyte	RPL17
9.98191e-136	0.597581	0.92	0.864	3.65348e-131	Monocyte	RPS4X
8.9288e-134	0.492153	0.996	0.972	3.26803e-129	Monocyte	SAT1
1.19166e-133	0.847769	0.272	0.104	4.3616e-129	Monocyte	NFAT5
8.82217e-133	0.875656	0.586	0.369	3.229e-128	Monocyte	AC020916.1
8.98158e-133	0.653457	0.797	0.661	3.28735e-128	Monocyte	RPL27
4.35493e-132	0.895655	0.418	0.211	1.59395e-127	Monocyte	GK
4.50478e-132	0.526129	0.113	0.022	1.6488e-127	Monocyte	SDC4
9.56194e-131	0.601106	0.907	0.836	3.49977e-126	Monocyte	RPS16
1.1983e-129	0.963459	0.326	0.145	4.38592e-125	Monocyte	ACSL4
2.91717e-129	0.835074	0.511	0.302	1.06771e-124	Monocyte	ELOB
4.63595e-129	0.584412	0.906	0.812	1.6968e-124	Monocyte	RPS29
3.23231e-126	0.641393	0.143	0.036	1.18306e-121	Monocyte	HIPK2
1.54045e-124	0.912621	0.465	0.257	5.63818e-120	Monocyte	PNP
1.91817e-124	0.578592	0.12	0.026	7.0207e-120	Monocyte	ADA
2.3981e-121	0.655712	0.148	0.038	8.77729e-117	Monocyte	NRIP3
8.38035e-120	0.914767	0.428	0.233	3.06729e-115	Monocyte	RIOK3
3.39147e-119	0.891271	0.45	0.254	1.24131e-114	Monocyte	BACH1
8.91498e-119	0.787894	0.359	0.171	3.26297e-114	Monocyte	MIR22HG
1.07714e-118	0.665819	0.745	0.586	3.94243e-114	Monocyte	RPL36AL
1.88653e-117	0.762324	0.238	0.09	6.90488e-113	Monocyte	ERGIC1
5.586e-117	0.488893	0.95	0.923	2.04453e-112	Monocyte	RPL19
7.33025e-117	0.815689	0.305	0.132	2.68295e-112	Monocyte	ZBTB43
1.08278e-116	0.463155	0.966	0.952	3.9631e-112	Monocyte	PTMA
4.42111e-116	0.479962	0.113	0.024	1.61817e-111	Monocyte	NOD2
4.9942e-114	0.851479	0.114	0.026	1.82793e-109	Monocyte	CYP1B1
6.32151e-114	0.822596	0.41	0.22	2.31374e-109	Monocyte	LACTB
2.07035e-113	0.512588	0.934	0.876	7.57771e-109	Monocyte	RPS2
3.33972e-113	0.798714	0.414	0.225	1.22237e-108	Monocyte	FXYD5
8.50622e-113	0.496423	0.949	0.887	3.11336e-108	Monocyte	RPS3A
9.7182e-113	1.05468	0.154	0.044	3.55696e-108	Monocyte	IL1A
4.56536e-112	0.843932	0.558	0.357	1.67097e-107	Monocyte	ATP13A3
6.16711e-112	0.460143	0.104	0.022	2.25723e-107	Monocyte	ASGR1
9.27107e-112	0.723469	0.41	0.202	3.3933e-107	Monocyte	HLA-DQB1
2.38773e-110	0.773629	0.351	0.171	8.73933e-106	Monocyte	CTSH
6.13297e-110	0.567547	0.146	0.04	2.24473e-105	Monocyte	IL3RA
2.18367e-108	0.524647	0.892	0.807	7.99246e-104	Monocyte	RPL21
9.43193e-108	0.815928	0.548	0.366	3.45218e-103	Monocyte	BZW1
1.98017e-106	0.567663	0.135	0.036	7.24763e-102	Monocyte	CAMKK2
4.81681e-106	0.618474	0.797	0.656	1.763e-101	Monocyte	YWHAZ
1.17803e-105	0.741861	0.662	0.481	4.31172e-101	Monocyte	SPAG9
1.59735e-105	0.586537	0.146	0.042	5.84647e-101	Monocyte	PPA1
1.04563e-104	0.483235	0.101	0.022	3.82712e-100	Monocyte	OSCAR
1.93724e-103	0.819582	0.313	0.149	7.09048e-99	Monocyte	LILRB2
4.58964e-103	0.666775	0.187	0.064	1.67986e-98	Monocyte	TMEM189
7.56689e-103	0.442812	0.103	0.023	2.76956e-98	Monocyte	HOTAIRM1
2.14348e-99	0.516814	0.122	0.032	7.84536e-95	Monocyte	FPR2
3.48628e-99	0.689122	0.314	0.148	1.27601e-94	Monocyte	GLIPR2
5.05326e-98	0.449806	0.928	0.889	1.84954e-93	Monocyte	RPL15
5.42766e-98	0.833619	0.419	0.247	1.98658e-93	Monocyte	PRELID1
2.0086e-97	0.561713	0.902	0.829	7.35166e-93	Monocyte	ACTG1
3.17335e-97	0.744998	0.297	0.14	1.16148e-92	Monocyte	PILRA
1.68823e-96	0.781762	0.285	0.132	6.1791e-92	Monocyte	CCRL2
4.13839e-96	1.44709	0.413	0.234	1.51469e-91	Monocyte	CXCL3
4.7741e-96	0.543436	0.844	0.772	1.74737e-91	Monocyte	RACK1
1.38169e-95	0.796917	0.471	0.294	5.05714e-91	Monocyte	VASP
[truncated: 1,270 more rows]

## Sheet: File S2
Cluster	ID	Description	GeneRatio	BgRatio	pvalue	p.adjust	qvalue	geneID
HBC 0	GO:0061158	3'-UTR-mediated mRNA destabilization	3/180	17/17217	0.000686015	0.0109565	0.00844326	ZFP36L1/ZFP36/ZFP36L2
PAMM	GO:0051764	actin crosslink formation	2/190	13/17217	0.00872301	0.0488162	0.0356178	FLNA/ACTN1
HBC 5	GO:0031532	actin cytoskeleton reorganization	5/186	105/17217	0.00563913	0.0484323	0.0391283	PAK1/GSN/HCLS1/ARHGDIB/GMFG
HBC 5	GO:0007015	actin filament organization	13/186	420/17217	0.000662962	0.00901219	0.00728092	TMSB4X/PTGER4/AIF1/CXCL12/TMSB10/PAK1/GSN/HCLS1/PYCARD/ARPC3/SHTN1/GMFG/ARPC2
HBC 6	GO:0030041	actin filament polymerization	10/197	186/17217	5.7212e-05	0.00157297	0.00142935	AIF1/TMSB4X/ARPC1B/ARPC3/PYCARD/GMFG/TMSB10/BRK1/ARPC5/PFN1
HBC 5	GO:0030041	actin filament polymerization	9/186	186/17217	0.000193349	0.00323919	0.00261693	TMSB4X/AIF1/TMSB10/GSN/HCLS1/PYCARD/ARPC3/GMFG/ARPC2
HBC 5	GO:0045010	actin nucleation	4/186	50/17217	0.00206103	0.0216808	0.0175158	GSN/ARPC3/GMFG/ARPC2
HBC 6	GO:0045010	actin nucleation	5/197	50/17217	0.00026005	0.00582297	0.0052913	ARPC1B/ARPC3/GMFG/BRK1/ARPC5
HBC 5	GO:0008154	actin polymerization or depolymerization	10/186	214/17217	0.00011393	0.00220861	0.00178433	TMSB4X/AIF1/CXCL12/TMSB10/GSN/HCLS1/PYCARD/ARPC3/GMFG/ARPC2
HBC 6	GO:0008154	actin polymerization or depolymerization	10/197	214/17217	0.00018238	0.00435306	0.0039556	AIF1/TMSB4X/ARPC1B/ARPC3/PYCARD/GMFG/TMSB10/BRK1/ARPC5/PFN1
HBC 7	GO:0006919	activation of cysteine-type endopeptidase activity involved in apoptotic process	6/186	84/17217	0.000296536	0.00481235	0.00389376	TNFSF10/PMAIP1/TNFSF15/TNF/JAK2/PML
HBC 5	GO:0002218	activation of innate immune response	6/186	140/17217	0.00416862	0.0391475	0.0316272	PSME2/PSMB9/FCER1G/PAK1/PSME1/PYCARD
HBC 7	GO:0002218	activation of innate immune response	11/186	140/17217	3.52023e-07	1.61739e-05	1.30866e-05	MNDA/IFI16/PSMB9/PSME2/PSMB8/PSMA3/PSMA4/PSME1/CGAS/PSMA2/PSMB10
HBC 3	GO:0000187	activation of MAPK activity	9/190	155/17217	5.65155e-05	0.000814875	0.00054717	IL1B/TNF/DUSP6/MAP2K3/PTPN1/IRAK2/DUSP5/SPAG9/C5AR1
HBC 3	GO:0032147	activation of protein kinase activity	15/190	328/17217	3.74664e-06	0.000102552	6.88612e-05	IL1B/TNF/PDGFB/DUSP6/VEGFA/MAP2K3/PTPN1/IRAK2/DUSP5/MAP3K8/RGCC/SPAG9/C5AR1/IL6R/PRNP
Monocyte	GO:0002526	acute inflammatory response	8/186	109/17217	2.39242e-05	0.00120586	0.000983775	S100A8/IL1B/SERPINA1/TREM1/GSTP1/IL1A/ADAM8/FN1
PAMM	GO:0002526	acute inflammatory response	7/190	109/17217	0.000206005	0.00324365	0.00236668	FN1/NUPR1/C3/GSTP1/HAMP/FCGR2B/ADAM8
HBC 3	GO:0002526	acute inflammatory response	11/190	109/17217	3.31559e-08	2.41843e-06	1.62392e-06	IL1B/TNF/ICAM1/IL1A/NLRP3/IL6/PTGS2/B4GALT1/CEBPB/IL6R/OSM
HBC 3	GO:0006953	acute-phase response	7/190	47/17217	7.72808e-07	2.93351e-05	1.96979e-05	IL1B/TNF/IL1A/IL6/PTGS2/CEBPB/IL6R
Monocyte	GO:0006953	acute-phase response	4/186	47/17217	0.00163686	0.0248677	0.0202879	IL1B/SERPINA1/IL1A/FN1
PAMM	GO:0046464	acylglycerol catabolic process	5/190	47/17217	0.000163537	0.00281266	0.00205221	APOC2/SORL1/LPL/MGLL/FABP5
PAMM	GO:0055090	acylglycerol homeostasis	4/190	35/17217	0.000575724	0.00654413	0.00477481	APOE/APOC2/IL18/LPL
PAMM	GO:0006639	acylglycerol metabolic process	8/190	130/17217	9.78791e-05	0.00202222	0.00147548	APOE/APOC1/APOC2/C3/SORL1/LPL/MGLL/FABP5
HBC 3	GO:0002460	adaptive immune response based on somatic recombination of immune receptors built from immunoglobulin superfamily domains	11/190	358/17217	0.00214284	0.0141839	0.00952416	IL1B/TNF/ICAM1/NFKBIZ/NLRP3/TNFAIP3/IL6/CD55/NFKBID/ZC3H12A/NFKB2
HBC 7	GO:0002460	adaptive immune response based on somatic recombination of immune receptors built from immunoglobulin superfamily domains	11/186	358/17217	0.0018125	0.0215376	0.0174265	RSAD2/IFNB1/TNFSF13B/IRF7/TNF/SERPING1/C1QB/HLA-E/C1QC/C1QA/B2M
PAMM	GO:0002460	adaptive immune response based on somatic recombination of immune receptors built from immunoglobulin superfamily domains	13/190	358/17217	0.000177465	0.00300772	0.00219453	HLA-DQB1/HLA-DRB1/C3/CD74/CTSH/IL18/HLA-A/CD81/HLA-B/SLC11A1/SMAD7/FCGR2B/HLA-F
HBC 5	GO:0002460	adaptive immune response based on somatic recombination of immune receptors built from immunoglobulin superfamily domains	16/186	358/17217	1.79109e-06	5.58738e-05	4.51402e-05	HLA-DRB1/CD74/HLA-DQB1/FGL2/C1QB/C1QC/B2M/C1QA/SERPING1/TNFSF13B/HLA-B/HLA-E/EBI3/FCER1G/HLA-A/CTSH
HBC 0	GO:1990845	adaptive thermogenesis	6/180	155/17217	0.00581935	0.0465829	0.0358977	CD36/TLR4/RBPJ/ARRDC3/GATM/PDGFC
HBC 3	GO:1990845	adaptive thermogenesis	7/190	155/17217	0.00168225	0.0119884	0.00804996	KDM6B/VEGFA/ACSL1/OGT/CEBPB/DYNC1H1/ARRDC3
HBC 3	GO:0060612	adipose tissue development	4/190	44/17217	0.0013817	0.0102292	0.0068687	ID2/ARID5B/XBP1/ARRDC3
Monocyte	GO:0046031	ADP metabolic process	8/186	124/17217	6.0426e-05	0.00230282	0.00187871	PRKAG2/GAPDH/DDIT4/PKM/LDHA/SLC2A6/ENO1/FBP1
PAMM	GO:0046031	ADP metabolic process	8/190	124/17217	7.01751e-05	0.00161206	0.00117621	NUPR1/FBP1/GAPDH/DDIT4/LDHA/ENO1/PKM/TPI1
HBC 6	GO:0019646	aerobic electron transport chain	6/197	17/17217	2.31743e-08	8.67836e-07	7.88598e-07	NDUFA4/COX7C/COX4I1/COX5B/COX8A/COX6C
HBC 6	GO:0009060	aerobic respiration	11/197	81/17217	2.00733e-09	8.22626e-08	7.47516e-08	NDUFA4/UQCR10/BLOC1S1/COX7C/UQCRB/COX4I1/COX5B/COX8A/COX6C/UQCRH/ATP5F1D
HBC 3	GO:0007568	aging	13/190	302/17217	3.18871e-05	0.000498403	0.000334666	ICAM1/BCL2A1/SOD2/ID2/PTGS2/KMO/NAMPT/NFE2L2/LMNA/BCL2/LITAF/PRNP/NFKB2
HBC 3	GO:0046165	alcohol biosynthetic process	6/190	156/17217	0.00774902	0.0366699	0.024623	IL1B/TNF/NFKB1/PLEK/INSIG1/GCH1
PAMM	GO:0046164	alcohol catabolic process	4/190	54/17217	0.00295499	0.0221119	0.0161336	APOE/ALDH2/CYP27A1/TPI1
HBC 3	GO:0046631	alpha-beta T cell activation	13/190	145/17217	7.73542e-09	7.01848e-07	4.71275e-07	NFKBIZ/NLRP3/IL6/CD83/CD55/NFKBID/CTSL/PNP/ZC3H12A/GPR183/BCL2/RUNX1/PTGER4
HBC 0	GO:0046631	alpha-beta T cell activation	6/180	145/17217	0.00421755	0.0393559	0.0303285	HSPH1/PRDM1/NFKBIZ/HLX/PTGER4/CD28
HBC 4	GO:0046631	alpha-beta T cell activation	6/187	145/17217	0.00507193	0.0458938	0.0367772	CD83/CD28/NFKBID/PRDM1/CD86/NFKBIZ
HBC 5	GO:0046631	alpha-beta T cell activation	6/186	145/17217	0.0049427	0.0438382	0.0354167	GPR183/PTGER4/IRF1/HLA-E/EBI3/HLA-A
PAMM	GO:0046631	alpha-beta T cell activation	6/190	145/17217	0.00547455	0.0356823	0.026035	PSAP/IL18/HLA-A/CD81/SMAD7/GPR183
HBC 3	GO:0002287	alpha-beta T cell activation involved in immune response	7/190	62/17217	5.25616e-06	0.00013214	8.87287e-05	NFKBIZ/NLRP3/IL6/NFKBID/ZC3H12A/GPR183/PTGER4
HBC 3	GO:0046632	alpha-beta T cell differentiation	12/190	105/17217	1.83719e-09	2.84765e-07	1.91213e-07	NFKBIZ/NLRP3/IL6/CD83/NFKBID/CTSL/PNP/ZC3H12A/GPR183/BCL2/RUNX1/PTGER4
HBC 3	GO:0002293	alpha-beta T cell differentiation involved in immune response	7/190	62/17217	5.25616e-06	0.00013214	8.87287e-05	NFKBIZ/NLRP3/IL6/NFKBID/ZC3H12A/GPR183/PTGER4
HBC 3	GO:0002363	alpha-beta T cell lineage commitment	3/190	21/17217	0.00151968	0.0109347	0.00734238	IL6/CTSL/BCL2
HBC 5	GO:0046633	alpha-beta T cell proliferation	4/186	36/17217	0.000592858	0.0083803	0.00677041	IRF1/HLA-E/EBI3/HLA-A
PAMM	GO:0046633	alpha-beta T cell proliferation	3/190	36/17217	0.00722763	0.0433262	0.0316122	IL18/HLA-A/CD81
HBC 4	GO:0001667	ameboidal-type cell migration	12/187	398/17217	0.00139394	0.0171109	0.0137119	EGR3/NR4A1/RHOB/HBEGF/MEF2C/SPRED1/LGMN/KLF4/ARID5B/TMSB4X/NRP1/JUN
HBC 3	GO:0001667	ameboidal-type cell migration	13/190	398/17217	0.000490553	0.00456214	0.00306337	TNF/PDGFB/VEGFA/MAP2K3/NRP2/PTGS2/MMP9/NFE2L2/HBEGF/ARID5B/ZC3H12A/RGCC/FGFR1
HBC 0	GO:0001667	ameboidal-type cell migration	14/180	398/17217	7.83812e-05	0.00232484	0.00179157	JUN/HSPB1/DNAJA4/RHOB/KLF4/NR4A1/HBEGF/MEF2C/HDAC9/PTGS2/NRP1/RIN2/SPRED1/SRGAP2
HBC 3	GO:0009309	amine biosynthetic process	3/190	23/17217	0.00199105	0.0134179	0.00900983	SAT1/SMS/AZIN1
HBC 7	GO:0009308	amine metabolic process	8/186	138/17217	0.000128115	0.00244193	0.00197581	PSMB9/PSME2/PSMB8/PSMA3/PSMA4/PSME1/PSMA2/PSMB10
HBC 3	GO:0006023	aminoglycan biosynthetic process	7/190	115/17217	0.000286583	0.00295316	0.00198298	IL1B/PDGFB/NFKB1/B4GALT1/DSE/CHSY1/CHST7
HBC 3	GO:0006022	aminoglycan metabolic process	8/190	171/17217	0.000631142	0.00549848	0.0036921	IL1B/PDGFB/NFKB1/B4GALT1/CD44/DSE/CHSY1/CHST7
PAMM	GO:0097242	amyloid-beta clearance	4/190	35/17217	0.000575724	0.00654413	0.00477481	APOE/TREM2/C3/LRPAP1
HBC 5	GO:0031145	anaphase-promoting complex-dependent catabolic process	5/186	82/17217	0.00194314	0.0206811	0.0167082	PSME2/PSMB9/RPS27A/PSME1/UBA52
HBC 7	GO:0031145	anaphase-promoting complex-dependent catabolic process	8/186	82/17217	2.87563e-06	9.72235e-05	7.86653e-05	PSMB9/PSME2/PSMB8/PSMA3/PSMA4/PSME1/PSMA2/PSMB10
HBC 3	GO:0048532	anatomical structure arrangement	3/190	17/17217	0.000802619	0.00653335	0.004387	NRP2/HSPA5/EGR2
HBC 3	GO:0060055	angiogenesis involved in wound healing	5/190	25/17217	6.89511e-06	0.000161319	0.000108322	TNF/TNFAIP3/VEGFA/B4GALT1/XBP1
HBC 3	GO:0031100	animal organ regeneration	4/190	74/17217	0.00906919	0.0412942	0.0277281	IL6/NR4A3/C5AR1/CEBPB
PAMM	GO:0031100	animal organ regeneration	5/190	74/17217	0.00135105	0.0123866	0.00903767	GSTP1/HAMP/PKM/IGF2R/HGF
HBC 5	GO:0019731	antibacterial humoral response	4/186	50/17217	0.00206103	0.0216808	0.0175158	HLA-E/RNASE6/HLA-A/RPL39
Monocyte	GO:0019882	antigen processing and presentation	10/186	227/17217	0.000184432	0.00510043	0.00416109	THBS1/IFI30/SLC11A1/CTSS/HLA-DRA/HLA-DPB1/HLA-DPA1/HLA-DRB1/HLA-B/HLA-C
HBC 0	GO:0060326	cell chemotaxis	9/180	297/17217	0.00410634	0.0384261	0.0296119	HSPB1/CCL8/NR4A1/CH25H/DUSP1/HBEGF/IL10/HRH1/NRP1
HBC 0	GO:0034620	cellular response to unfolded protein	9/180	145/17217	2.18799e-05	0.000943962	0.000727436	HSPA6/HSPA1B/HSPA1A/BAG3/HSPD1/ATF3/HSPA8/HERPUD1/CREBRF
PAMM	GO:0019882	antigen processing and presentation	24/190	227/17217	5.69867e-17	9.36006e-14	6.8294e-14	HLA-DPB1/HLA-DQA1/HLA-DPA1/HLA-DQB1/HLA-DRB1/HLA-DRA/HLA-DRB5/IFI30/CTSD/TREM2/HLA-DMA/CD74/PSAP/CTSH/HLA-A/HLA-C/HLA-DMB/HLA-B/SLC11A1/HLA-DQA2/HLA-DOA/FCGR2B/HLA-F/PSMB9
HBC 0	GO:0070371	ERK1 and ERK2 cascade	13/180	302/17217	1.80196e-05	0.000843116	0.000649723	JUN/ZFP36L1/KLF4/CCL8/CD36/ATF3/DUSP1/TLR4/NRP1/PDGFC/PTGER4/ZFP36L2/SPRED1
HBC 5	GO:0019883	antigen processing and presentation of endogenous antigen	6/186	23/17217	1.27064e-07	5.07135e-06	4.09713e-06	CD74/B2M/HLA-C/HLA-B/HLA-E/HLA-A
HBC 7	GO:0019883	antigen processing and presentation of endogenous antigen	4/186	23/17217	9.94411e-05	0.00198882	0.00160919	TAP1/HLA-E/B2M/TAP2
PAMM	GO:0019883	antigen processing and presentation of endogenous antigen	5/190	23/17217	4.44588e-06	0.00026554	0.000193747	CD74/HLA-A/HLA-C/HLA-B/HLA-F
HBC 5	GO:0002483	antigen processing and presentation of endogenous peptide antigen	5/186	16/17217	5.53053e-07	1.94933e-05	1.57486e-05	B2M/HLA-C/HLA-B/HLA-E/HLA-A
HBC 7	GO:0002483	antigen processing and presentation of endogenous peptide antigen	4/186	16/17217	2.16846e-05	0.000575554	0.000465691	TAP1/HLA-E/B2M/TAP2
PAMM	GO:0002483	antigen processing and presentation of endogenous peptide antigen	4/190	16/17217	2.35743e-05	0.000744632	0.000543307	HLA-A/HLA-C/HLA-B/HLA-F
HBC 5	GO:0019885	antigen processing and presentation of endogenous peptide antigen via MHC class I	5/186	16/17217	5.53053e-07	1.94933e-05	1.57486e-05	B2M/HLA-C/HLA-B/HLA-E/HLA-A
HBC 7	GO:0019885	antigen processing and presentation of endogenous peptide antigen via MHC class I	4/186	16/17217	2.16846e-05	0.000575554	0.000465691	TAP1/HLA-E/B2M/TAP2
PAMM	GO:0019885	antigen processing and presentation of endogenous peptide antigen via MHC class I	4/190	16/17217	2.35743e-05	0.000744632	0.000543307	HLA-A/HLA-C/HLA-B/HLA-F
HBC 4	GO:0019884	antigen processing and presentation of exogenous antigen	8/187	182/17217	0.00085492	0.0119779	0.00959859	CD36/FCGR1A/NCF4/LGMN/FCGR1B/CYBB/FCER1G/CLTA
Monocyte	GO:0019884	antigen processing and presentation of exogenous antigen	8/186	182/17217	0.000825661	0.0150888	0.0123099	IFI30/CTSS/HLA-DRA/HLA-DPB1/HLA-DPA1/HLA-DRB1/HLA-B/HLA-C
HBC 7	GO:0019884	antigen processing and presentation of exogenous antigen	15/186	182/17217	1.26276e-09	9.96175e-08	8.06023e-08	TAP1/PSMB9/PSME2/PSMB8/NCF1/HLA-E/PSMA3/PSMA4/PSME1/NCF2/PSMA2/OSBPL1A/PSMB10/B2M/TAP2
PAMM	GO:0019884	antigen processing and presentation of exogenous antigen	20/190	182/17217	1.22537e-14	4.74403e-12	3.4614e-12	HLA-DPB1/HLA-DQA1/HLA-DPA1/HLA-DQB1/HLA-DRB1/HLA-DRA/HLA-DRB5/IFI30/CTSD/HLA-DMA/CD74/HLA-A/HLA-C/HLA-DMB/HLA-B/HLA-DQA2/HLA-DOA/FCGR2B/HLA-F/PSMB9
HBC 5	GO:0019884	antigen processing and presentation of exogenous antigen	23/186	182/17217	2.9428e-18	3.47251e-16	2.80543e-16	HLA-DPA1/HLA-DRB1/HLA-DPB1/HLA-DRA/CD74/HLA-DRB5/HLA-DQB1/HLA-DQA1/HLA-DMA/B2M/HLA-DMB/HLA-C/PSME2/HLA-DOA/HLA-B/PSMB9/HLA-E/FCER1G/HLA-A/FCGR1A/CYBA/PSME1/VAMP8
HBC 4	GO:0002478	antigen processing and presentation of exogenous peptide antigen	8/187	174/17217	0.000637386	0.010093	0.00808809	CD36/FCGR1A/NCF4/LGMN/FCGR1B/CYBB/FCER1G/CLTA
Monocyte	GO:0002478	antigen processing and presentation of exogenous peptide antigen	8/186	174/17217	0.000615325	0.0125435	0.0102334	IFI30/CTSS/HLA-DRA/HLA-DPB1/HLA-DPA1/HLA-DRB1/HLA-B/HLA-C
HBC 7	GO:0002478	antigen processing and presentation of exogenous peptide antigen	15/186	174/17217	6.74384e-10	5.98516e-08	4.8427e-08	TAP1/PSMB9/PSME2/PSMB8/NCF1/HLA-E/PSMA3/PSMA4/PSME1/NCF2/PSMA2/OSBPL1A/PSMB10/B2M/TAP2
PAMM	GO:0002478	antigen processing and presentation of exogenous peptide antigen	20/190	174/17217	5.10918e-15	2.39767e-12	1.74942e-12	HLA-DPB1/HLA-DQA1/HLA-DPA1/HLA-DQB1/HLA-DRB1/HLA-DRA/HLA-DRB5/IFI30/CTSD/HLA-DMA/CD74/HLA-A/HLA-C/HLA-DMB/HLA-B/HLA-DQA2/HLA-DOA/FCGR2B/HLA-F/PSMB9
HBC 5	GO:0002478	antigen processing and presentation of exogenous peptide antigen	23/186	174/17217	1.05029e-18	1.49335e-16	1.20648e-16	HLA-DPA1/HLA-DRB1/HLA-DPB1/HLA-DRA/CD74/HLA-DRB5/HLA-DQB1/HLA-DQA1/HLA-DMA/B2M/HLA-DMB/HLA-C/PSME2/HLA-DOA/HLA-B/PSMB9/HLA-E/FCER1G/HLA-A/FCGR1A/CYBA/PSME1/VAMP8
HBC 5	GO:0042590	antigen processing and presentation of exogenous peptide antigen via MHC class I	12/186	79/17217	4.82415e-11	4.18095e-09	3.37777e-09	B2M/HLA-C/PSME2/HLA-B/PSMB9/HLA-E/FCER1G/HLA-A/FCGR1A/CYBA/PSME1/VAMP8
HBC 4	GO:0042590	antigen processing and presentation of exogenous peptide antigen via MHC class I	6/187	79/17217	0.000218244	0.00486746	0.00390057	CD36/FCGR1A/NCF4/FCGR1B/CYBB/FCER1G
PAMM	GO:0042590	antigen processing and presentation of exogenous peptide antigen via MHC class I	6/190	79/17217	0.000237825	0.00361973	0.00264107	IFI30/HLA-A/HLA-C/HLA-B/HLA-F/PSMB9
HBC 7	GO:0042590	antigen processing and presentation of exogenous peptide antigen via MHC class I	14/186	79/17217	1.21451e-13	1.49965e-11	1.21339e-11	TAP1/PSMB9/PSME2/PSMB8/NCF1/HLA-E/PSMA3/PSMA4/PSME1/NCF2/PSMA2/PSMB10/B2M/TAP2
HBC 4	GO:0002479	antigen processing and presentation of exogenous peptide antigen via MHC class I, TAP-dependent	5/187	74/17217	0.00125909	0.0156373	0.0125311	CD36/FCGR1A/NCF4/FCGR1B/CYBB
PAMM	GO:0002479	antigen processing and presentation of exogenous peptide antigen via MHC class I, TAP-dependent	5/190	74/17217	0.00135105	0.0123866	0.00903767	HLA-A/HLA-C/HLA-B/HLA-F/PSMB9
HBC 5	GO:0002479	antigen processing and presentation of exogenous peptide antigen via MHC class I, TAP-dependent	11/186	74/17217	4.02322e-10	3.11972e-08	2.52041e-08	B2M/HLA-C/PSME2/HLA-B/PSMB9/HLA-E/HLA-A/FCGR1A/CYBA/PSME1/VAMP8
HBC 7	GO:0002479	antigen processing and presentation of exogenous peptide antigen via MHC class I, TAP-dependent	14/186	74/17217	4.66488e-14	6.02193e-12	4.87245e-12	TAP1/PSMB9/PSME2/PSMB8/NCF1/HLA-E/PSMA3/PSMA4/PSME1/NCF2/PSMA2/PSMB10/B2M/TAP2
Monocyte	GO:0019886	antigen processing and presentation of exogenous peptide antigen via MHC class II	6/186	97/17217	0.000642226	0.0125435	0.0102334	IFI30/CTSS/HLA-DRA/HLA-DPB1/HLA-DPA1/HLA-DRB1
HBC 5	GO:0019886	antigen processing and presentation of exogenous peptide antigen via MHC class II	12/186	97/17217	5.67257e-10	4.05141e-08	3.27312e-08	HLA-DPA1/HLA-DRB1/HLA-DPB1/HLA-DRA/CD74/HLA-DRB5/HLA-DQB1/HLA-DQA1/HLA-DMA/HLA-DMB/HLA-DOA/FCER1G
PAMM	GO:0019886	antigen processing and presentation of exogenous peptide antigen via MHC class II	15/190	97/17217	1.76343e-13	4.13775e-11	3.01904e-11	HLA-DPB1/HLA-DQA1/HLA-DPA1/HLA-DQB1/HLA-DRB1/HLA-DRA/HLA-DRB5/IFI30/CTSD/HLA-DMA/CD74/HLA-DMB/HLA-DQA2/HLA-DOA/FCGR2B
HBC 4	GO:0048002	antigen processing and presentation of peptide antigen	8/187	189/17217	0.00109088	0.0139871	0.0112086	CD36/FCGR1A/NCF4/LGMN/FCGR1B/CYBB/FCER1G/CLTA
Monocyte	GO:0048002	antigen processing and presentation of peptide antigen	9/186	189/17217	0.000217902	0.00562765	0.00459121	IFI30/SLC11A1/CTSS/HLA-DRA/HLA-DPB1/HLA-DPA1/HLA-DRB1/HLA-B/HLA-C
HBC 7	GO:0048002	antigen processing and presentation of peptide antigen	15/186	189/17217	2.13029e-09	1.63514e-07	1.32302e-07	TAP1/PSMB9/PSME2/PSMB8/NCF1/HLA-E/PSMA3/PSMA4/PSME1/NCF2/PSMA2/OSBPL1A/PSMB10/B2M/TAP2
PAMM	GO:0048002	antigen processing and presentation of peptide antigen	22/190	189/17217	1.56439e-16	1.713e-13	1.24986e-13	HLA-DPB1/HLA-DQA1/HLA-DPA1/HLA-DQB1/HLA-DRB1/HLA-DRA/HLA-DRB5/IFI30/CTSD/TREM2/HLA-DMA/CD74/HLA-A/HLA-C/HLA-DMB/HLA-B/SLC11A1/HLA-DQA2/HLA-DOA/FCGR2B/HLA-F/PSMB9
HBC 5	GO:0048002	antigen processing and presentation of peptide antigen	24/186	189/17217	4.63076e-19	6.98216e-17	5.64086e-17	HLA-DPA1/HLA-DRB1/HLA-DPB1/HLA-DRA/CD74/HLA-DRB5/HLA-DQB1/HLA-DQA1/HLA-DMA/B2M/HLA-DMB/HLA-C/PSME2/HLA-DOA/HLA-B/PSMB9/HLA-E/FCER1G/HLA-A/FCGR1A/CYBA/PSME1/VAMP8/PYCARD
HBC 4	GO:0002474	antigen processing and presentation of peptide antigen via MHC class I	6/187	98/17217	0.000697363	0.0105821	0.00848003	CD36/FCGR1A/NCF4/FCGR1B/CYBB/FCER1G
PAMM	GO:0002474	antigen processing and presentation of peptide antigen via MHC class I	6/190	98/17217	0.000757825	0.0080305	0.00585931	IFI30/HLA-A/HLA-C/HLA-B/HLA-F/PSMB9
HBC 5	GO:0002474	antigen processing and presentation of peptide antigen via MHC class I	12/186	98/17217	6.40377e-10	4.45637e-08	3.60028e-08	B2M/HLA-C/PSME2/HLA-B/PSMB9/HLA-E/FCER1G/HLA-A/FCGR1A/CYBA/PSME1/VAMP8
HBC 7	GO:0002474	antigen processing and presentation of peptide antigen via MHC class I	14/186	98/17217	2.66473e-12	3.02713e-10	2.44931e-10	TAP1/PSMB9/PSME2/PSMB8/NCF1/HLA-E/PSMA3/PSMA4/PSME1/NCF2/PSMA2/PSMB10/B2M/TAP2
Monocyte	GO:0002495	antigen processing and presentation of peptide antigen via MHC class II	6/186	99/17217	0.000715432	0.0135498	0.0110544	IFI30/CTSS/HLA-DRA/HLA-DPB1/HLA-DPA1/HLA-DRB1
HBC 5	GO:0002495	antigen processing and presentation of peptide antigen via MHC class II	13/186	99/17217	4.92964e-11	4.18095e-09	3.37777e-09	HLA-DPA1/HLA-DRB1/HLA-DPB1/HLA-DRA/CD74/HLA-DRB5/HLA-DQB1/HLA-DQA1/HLA-DMA/HLA-DMB/HLA-DOA/FCER1G/PYCARD
PAMM	GO:0002495	antigen processing and presentation of peptide antigen via MHC class II	16/190	99/17217	1.29973e-14	4.74403e-12	3.4614e-12	HLA-DPB1/HLA-DQA1/HLA-DPA1/HLA-DQB1/HLA-DRB1/HLA-DRA/HLA-DRB5/IFI30/CTSD/TREM2/HLA-DMA/CD74/HLA-DMB/HLA-DQA2/HLA-DOA/FCGR2B
Monocyte	GO:0002504	antigen processing and presentation of peptide or polysaccharide antigen via MHC class II	7/186	100/17217	0.000105346	0.00326249	0.00266164	THBS1/IFI30/CTSS/HLA-DRA/HLA-DPB1/HLA-DPA1/HLA-DRB1
HBC 5	GO:0002504	antigen processing and presentation of peptide or polysaccharide antigen via MHC class II	13/186	100/17217	5.61333e-11	4.61654e-09	3.72968e-09	HLA-DPA1/HLA-DRB1/HLA-DPB1/HLA-DRA/CD74/HLA-DRB5/HLA-DQB1/HLA-DQA1/HLA-DMA/HLA-DMB/HLA-DOA/FCER1G/PYCARD
PAMM	GO:0002504	antigen processing and presentation of peptide or polysaccharide antigen via MHC class II	16/190	100/17217	1.53255e-14	5.03442e-12	3.67327e-12	HLA-DPB1/HLA-DQA1/HLA-DPA1/HLA-DQB1/HLA-DRB1/HLA-DRA/HLA-DRB5/IFI30/CTSD/TREM2/HLA-DMA/CD74/HLA-DMB/HLA-DQA2/HLA-DOA/FCGR2B
HBC 7	GO:0002475	antigen processing and presentation via MHC class Ib	3/186	13/17217	0.00032763	0.00519815	0.00420591	HLA-E/B2M/TAP2
HBC 7	GO:0050851	antigen receptor-mediated signaling pathway	11/186	310/17217	0.000566639	0.0081688	0.00660952	GBP1/MNDA/PSMB9/PSME2/RBCK1/PSMB8/PSMA3/PSMA4/PSME1/PSMA2/PSMB10
PAMM	GO:0050851	antigen receptor-mediated signaling pathway	14/190	310/17217	9.18748e-06	0.000411208	0.000300031	HLA-DPB1/LGALS3/HLA-DQA1/HLA-DPA1/HLA-DQB1/HLA-DRB1/HLA-DRA/HLA-DRB5/HLA-A/CD81/HLA-DQA2/FCGR2B/PSMB9/RPS3
HBC 3	GO:0050851	antigen receptor-mediated signaling pathway	9/190	310/17217	0.00762746	0.0361454	0.0242708	NFKBIZ/NFKB1/PDE4B/LCP2/NFKBID/ZC3H12A/BCL2/RUNX1/PRNP
HBC 5	GO:0050851	antigen receptor-mediated signaling pathway	15/186	310/17217	1.43467e-06	4.58082e-05	3.70083e-05	HLA-DPA1/HLA-DRB1/HLA-DPB1/HLA-DRA/HLA-DRB5/HLA-DQB1/HLA-DQA1/GBP1/PSME2/PSMB9/HLA-A/PAK1/PSME1/RPS3/PTPRJ
HBC 3	GO:0061844	antimicrobial humoral immune response mediated by antimicrobial peptide	4/190	66/17217	0.00607982	0.0310778	0.020868	CXCL3/CXCL8/CXCL1/CXCL2
HBC 5	GO:0061844	antimicrobial humoral immune response mediated by antimicrobial peptide	7/186	66/17217	6.97655e-06	0.000193208	0.000156092	CXCL1/RNASE6/RPL30/RPS19/RPL39/CXCL3/CXCL2
Monocyte	GO:0061844	antimicrobial humoral immune response mediated by antimicrobial peptide	9/186	66/17217	3.59721e-08	4.01474e-06	3.27535e-06	S100A9/S100A12/CXCL2/CXCL8/CXCL3/GAPDH/RPS19/RPL39/RPL30
PAMM	GO:0061844	antimicrobial humoral immune response mediated by antimicrobial peptide	4/190	66/17217	0.00607982	0.0381759	0.0278544	RPS19/GAPDH/CXCL2/CXCL3
HBC 5	GO:0019730	antimicrobial humoral response	9/186	127/17217	9.79003e-06	0.000263071	0.000212534	CXCL1/HLA-E/RNASE6/HLA-A/RPL30/RPS19/RPL39/CXCL3/CXCL2
PAMM	GO:0019730	antimicrobial humoral response	7/190	127/17217	0.000523219	0.00629588	0.00459368	LYZ/HLA-A/RPS19/GAPDH/SLC11A1/CXCL2/CXCL3
Monocyte	GO:0019730	antimicrobial humoral response	12/186	127/17217	1.29159e-08	1.4949e-06	1.21958e-06	S100A8/LYZ/S100A9/S100A12/SLC11A1/CXCL2/CXCL8/CXCL3/GAPDH/RPS19/RPL39/RPL30
Monocyte	GO:0043277	apoptotic cell clearance	4/186	51/17217	0.00221781	0.0308029	0.0251299	FCN1/THBS1/ANXA1/TGM2
HBC 3	GO:0008637	apoptotic mitochondrial changes	5/190	119/17217	0.0103068	0.0448916	0.0301437	PLAUR/SOD2/MMP9/LMNA/BCL2
HBC 6	GO:0034314	Arp2/3 complex-mediated actin nucleation	5/197	37/17217	6.03428e-05	0.00163831	0.00148872	ARPC1B/ARPC3/GMFG/BRK1/ARPC5
HBC 0	GO:0048844	artery morphogenesis	4/180	63/17217	0.00425869	0.0395178	0.0304532	PRDM1/RBPJ/NRP1/LDLR
HBC 3	GO:0048143	astrocyte activation	4/190	23/17217	0.000107967	0.00134326	0.000901971	IL1B/TNF/IL6/C5AR1
HBC 3	GO:0014002	astrocyte development	4/190	41/17217	0.0010576	0.00817935	0.00549224	IL1B/TNF/IL6/C5AR1
Monocyte	GO:0014002	astrocyte development	5/186	41/17217	7.62243e-05	0.00273794	0.0022337	S100A8/S100A9/VIM/IL1B/ADORA2A
HBC 3	GO:0048708	astrocyte differentiation	5/190	79/17217	0.0018084	0.0125042	0.00839628	IL1B/TNF/IL6/ID2/C5AR1
Monocyte	GO:0048708	astrocyte differentiation	5/186	79/17217	0.00164724	0.0248677	0.0202879	S100A8/S100A9/VIM/IL1B/ADORA2A
HBC 1	GO:0036500	ATF6-mediated unfolded protein response	3/193	10/17217	0.000157052	0.0199479	0.0170187	HSP90B1/HSPA5/CALR
HBC 3	GO:0036500	ATF6-mediated unfolded protein response	3/190	10/17217	0.000149943	0.00175685	0.00117969	HSPA5/XBP1/HSP90B1
HBC 4	GO:0036500	ATF6-mediated unfolded protein response	3/187	10/17217	0.000143047	0.00366173	0.00293435	DDIT3/HSP90B1/XBP1
Monocyte	GO:0006754	ATP biosynthetic process	4/186	49/17217	0.00191209	0.0274095	0.0223616	PRKAG2/PKM/ENO1/ATP5F1E
PAMM	GO:0006754	ATP biosynthetic process	4/190	49/17217	0.00206615	0.0166764	0.0121677	TREM2/ENO1/PKM/ATP5MC3
HBC 6	GO:0006754	ATP biosynthetic process	12/197	49/17217	2.29147e-13	1.30976e-11	1.19017e-11	TMSB4X/ATP5F1E/ATP5MC2/ATP5ME/ATP5MG/COX5B/ATP5PD/ATP5PO/ATP5MF/ATP5F1C/ATP5F1D/ATP5MC3
Monocyte	GO:0006757	ATP generation from ADP	8/186	116/17217	3.75211e-05	0.00169932	0.00138636	PRKAG2/GAPDH/DDIT4/PKM/LDHA/SLC2A6/ENO1/FBP1
PAMM	GO:0006757	ATP generation from ADP	8/190	116/17217	4.36457e-05	0.00115463	0.000842458	NUPR1/FBP1/GAPDH/DDIT4/LDHA/ENO1/PKM/TPI1
Monocyte	GO:0046034	ATP metabolic process	12/186	292/17217	8.18107e-05	0.00287257	0.00234353	PPIF/PRKAG2/TSPO/GAPDH/DDIT4/BID/PKM/LDHA/SLC2A6/ENO1/FBP1/ATP5F1E
PAMM	GO:0046034	ATP metabolic process	15/190	292/17217	8.88839e-07	7.89145e-05	5.75786e-05	NUPR1/TREM2/TSPO/FBP1/PPIF/GAPDH/DDIT4/LDHA/NDUFB2/ENO1/PKM/ATP5MC3/TPI1/COX7C/UQCRH
HBC 0	GO:0097191	extrinsic apoptotic signaling pathway	9/180	225/17217	0.000613418	0.0100383	0.00773572	HSPA1B/HSPA1A/BAG3/PMAIP1/ATF3/TNFAIP3/SIAH2/NRP1/TNFRSF1A
HBC 6	GO:0042773	ATP synthesis coupled electron transport	16/197	83/17217	1.2335e-15	8.93054e-14	8.11513e-14	NDUFA4/UQCR11/UQCR10/COX7C/UQCRB/UQCRQ/COX4I1/ISCU/COX5B/COX8A/COX6C/NDUFB10/NDUFB7/PARK7/NDUFAB1/UQCRH
HBC 6	GO:0015986	ATP synthesis coupled proton transport	11/197	24/17217	7.28737e-16	5.86228e-14	5.32702e-14	ATP5F1E/ATP5MC2/ATP5ME/ATP5MG/COX5B/ATP5PD/ATP5PO/ATP5MF/ATP5F1C/ATP5F1D/ATP5MC3
HBC 3	GO:0008088	axo-dendritic transport	4/190	70/17217	0.00747632	0.0355197	0.0238506	RAB21/DYNC1H1/ARL8B/KIF1B
PAMM	GO:0008366	axon ensheathment	6/190	137/17217	0.00415933	0.0289478	0.0211213	CD9/CXCR4/PSAP/TYMP/ITGAX/HGF
HBC 3	GO:0098930	axonal transport	4/190	59/17217	0.00407504	0.0231791	0.0155642	RAB21/DYNC1H1/ARL8B/KIF1B
HBC 0	GO:0042113	B cell activation	15/180	319/17217	1.3548e-06	0.000109772	8.45927e-05	KLF6/ZFP36L1/HSPD1/TNFAIP3/TFRC/IRS2/TLR4/MEF2C/HDAC9/RBPJ/IL10/IRF2BP2/ZFP36L2/CD28/HHEX
HBC 0	GO:0002312	B cell activation involved in immune response	5/180	80/17217	0.00150801	0.0201189	0.015504	HSPD1/TFRC/TLR4/IL10/CD28
HBC 0	GO:0030183	B cell differentiation	8/180	137/17217	9.69986e-05	0.00270434	0.00208402	KLF6/ZFP36L1/HDAC9/RBPJ/IL10/IRF2BP2/ZFP36L2/HHEX
HBC 5	GO:0019724	B cell mediated immunity	10/186	222/17217	0.000153895	0.00278448	0.00224957	HLA-DRB1/CD74/HLA-DQB1/FGL2/C1QB/C1QC/C1QA/SERPING1/HLA-E/FCER1G
HBC 0	GO:0042100	B cell proliferation	6/180	97/17217	0.000540478	0.00897734	0.00691812	HSPD1/TFRC/IRS2/TLR4/MEF2C/IL10
PAMM	GO:0042100	B cell proliferation	6/190	97/17217	0.00071791	0.00773224	0.0056417	CD74/CD81/MIF/GPR183/FCGR2B/TYROBP
Monocyte	GO:0048266	behavioral response to pain	3/186	13/17217	0.00032763	0.00764062	0.00623346	THBS1/TSPO/CAPN2
HBC 1	GO:0032488	Cdc42 protein signal transduction	3/193	14/17217	0.00046088	0.0365381	0.0311728	ABCA1/RHOU/NRP1
HBC 0	GO:0007159	leukocyte cell-cell adhesion	10/180	346/17217	0.00354285	0.035118	0.0270627	HSPH1/KLF4/HSPD1/TFRC/IL10/TNFSF9/NFKBIZ/HLX/PAG1/CD28
HBC 3	GO:0007596	blood coagulation	9/190	328/17217	0.0107934	0.0466878	0.0313498	PLAUR/PDGFB/PLAU/PLEK/MAFF/LCP2/IL6/EHD1/NFE2L2
HBC 0	GO:0043534	blood vessel endothelial cell migration	8/180	115/17217	2.78892e-05	0.0011438	0.000881437	HSPB1/KLF4/NR4A1/MEF2C/HDAC9/PTGS2/NRP1/SPRED1
HBC 3	GO:0043534	blood vessel endothelial cell migration	8/190	115/17217	4.1018e-05	0.000610348	0.000409834	TNF/PDGFB/VEGFA/MAP2K3/PTGS2/NFE2L2/RGCC/FGFR1
HBC 4	GO:0043534	blood vessel endothelial cell migration	7/187	115/17217	0.000260131	0.00549224	0.00440124	EGR3/NR4A1/MEF2C/SPRED1/KLF4/TMSB4X/NRP1
HBC 1	GO:0071277	cellular response to calcium ion	6/193	82/17217	0.000317061	0.0292125	0.0249229	FUS/HSPA5/LGMN/MCOLN1/JUND/ITPKB
HBC 4	GO:0055074	calcium ion homeostasis	13/187	460/17217	0.00158838	0.0188404	0.0150979	CCL8/CCL3/SELENOK/DDIT3/CCL5/CD36/C3AR1/ATP1B1/HSP90B1/HERPUD1/LPAR6/CALM2/ITPR2
HBC 4	GO:0006816	calcium ion transport	13/187	415/17217	0.000623867	0.0100006	0.00801406	CCL2/CCL4/CCL8/CCL3/SELENOK/DDIT3/CCL5/ATP1B1/TMEM37/CALM2/ITPR2/GAS6/BIN1
HBC 3	GO:0019722	calcium-mediated signaling	10/190	218/17217	0.0001579	0.00180181	0.00120987	CXCL8/TNF/CCL3/CCL4/PLEK/CCL20/RCAN1/SELENOK/CCRL2/PRNP
Monocyte	GO:0061621	canonical glycolysis	3/186	27/17217	0.00299828	0.0374786	0.0305762	GAPDH/PKM/ENO1
PAMM	GO:0061621	canonical glycolysis	4/190	27/17217	0.000206726	0.00324365	0.00236668	GAPDH/ENO1/PKM/TPI1
Monocyte	GO:0016052	carbohydrate catabolic process	9/186	197/17217	0.000296341	0.00712357	0.00581164	PRKAG2/GAPDH/DDIT4/PKM/LDHA/SLC2A6/ENO1/FBP1/GK
PAMM	GO:0016052	carbohydrate catabolic process	9/190	197/17217	0.00034659	0.00463803	0.00338405	NUPR1/FBP1/GAPDH/DDIT4/LDHA/ENO1/PKM/GM2A/TPI1
HBC 3	GO:0034219	carbohydrate transmembrane transport	5/190	113/17217	0.00834862	0.0390162	0.0261985	IL1B/TNF/NFE2L2/NR4A3/SLC2A3
HBC 3	GO:0008643	carbohydrate transport	6/190	146/17217	0.00565809	0.0294791	0.0197946	IL1B/TNF/NFE2L2/NR4A3/MFSD2A/SLC2A3
HBC 3	GO:0046394	carboxylic acid biosynthetic process	11/190	351/17217	0.00183687	0.0126306	0.00848116	IL1B/PDGFB/NFKB1/PTGS2/KMO/DSE/INSIG1/PNPLA8/GCH1/XBP1/GLS
PAMM	GO:0046394	carboxylic acid biosynthetic process	14/190	351/17217	3.65449e-05	0.00104391	0.000761673	APOC1/SDS/APOC2/CD74/GSTP1/LPL/MGST3/LTA4H/CYP27A1/MIF/PKM/MGLL/FABP5/SLC1A3
Monocyte	GO:0046942	carboxylic acid transport	10/186	346/17217	0.00446534	0.0482844	0.0393919	THBS1/IL1B/AQP9/SLC11A1/PRKAG2/ANXA1/SLC43A2/SLC6A6/ACSL4/ADORA2A
HBC 0	GO:0055007	cardiac muscle cell differentiation	5/180	108/17217	0.00553535	0.0454161	0.0349985	RGS2/MEF2C/CACYBP/RBPJ/ARID1A
HBC 3	GO:0043369	CD4-positive or CD8-positive, alpha-beta T cell lineage commitment	3/190	22/17217	0.00174543	0.0121138	0.00813414	IL6/CTSL/BCL2
HBC 3	GO:0035710	CD4-positive, alpha-beta T cell activation	11/190	96/17217	8.62938e-09	7.29575e-07	4.89893e-07	NFKBIZ/NLRP3/IL6/CD83/CD55/NFKBID/CTSL/ZC3H12A/GPR183/RUNX1/PTGER4
HBC 3	GO:0035743	CD4-positive, alpha-beta T cell cytokine production	4/190	23/17217	0.000107967	0.00134326	0.000901971	IL1B/NLRP3/IL6/CD55
Monocyte	GO:0035743	CD4-positive, alpha-beta T cell cytokine production	3/186	23/17217	0.00187379	0.0272354	0.0222195	IL1B/IL1R1/CD55
HBC 3	GO:0043367	CD4-positive, alpha-beta T cell differentiation	10/190	77/17217	1.22156e-08	9.87872e-07	6.63334e-07	NFKBIZ/NLRP3/IL6/CD83/NFKBID/CTSL/ZC3H12A/GPR183/RUNX1/PTGER4
HBC 3	GO:0002294	CD4-positive, alpha-beta T cell differentiation involved in immune response	7/190	61/17217	4.70626e-06	0.000125952	8.45738e-05	NFKBIZ/NLRP3/IL6/NFKBID/ZC3H12A/GPR183/PTGER4
HBC 5	GO:0036037	CD8-positive, alpha-beta T cell activation	3/186	27/17217	0.00299828	0.0296686	0.0239692	IRF1/HLA-E/HLA-A
HBC 3	GO:0043374	CD8-positive, alpha-beta T cell differentiation	2/190	15/17217	0.0115739	0.0485398	0.0325934	BCL2/RUNX1
HBC 1	GO:0071241	cellular response to inorganic substance	10/193	219/17217	0.000186183	0.0218862	0.0186724	HMOX1/MT2A/FUS/HSPA5/LGMN/MCOLN1/CALR/JUND/EIF4A3/ITPKB
HBC 3	GO:0060352	cell adhesion molecule production	2/190	11/17217	0.00624062	0.0310778	0.020868	IL1B/CXCL8
HBC 3	GO:0007569	cell aging	5/190	105/17217	0.00616093	0.0310778	0.020868	ICAM1/ID2/NAMPT/LMNA/BCL2
HBC 1	GO:0071248	cellular response to metal ion	9/193	191/17217	0.000309805	0.0292125	0.0249229	HMOX1/MT2A/FUS/HSPA5/LGMN/MCOLN1/CALR/JUND/ITPKB
HBC 0	GO:0030099	myeloid cell differentiation	17/180	395/17217	8.91588e-07	8.48942e-05	6.54212e-05	KLF2/HSPA1B/JUN/HSPA1A/FOS/ZFP36L1/TFRC/IFI16/TLR4/MEF2C/ZFP36/RBPJ/TRIB1/JUNB/KLF10/IRF8/FLI1
Monocyte	GO:0060326	cell chemotaxis	15/186	297/17217	8.39555e-07	7.09084e-05	5.78493e-05	S100A8/S100A9/THBS1/IL1B/S100A12/CCL20/LGALS3/CXCL2/CXCL8/CXCL3/CSF3R/ANXA1/GSTP1/RPS19/ADAM8
HBC 0	GO:0070997	neuron death	14/180	352/17217	2.06592e-05	0.000905062	0.000697459	JUN/FOS/HSPD1/NR4A2/HSP90AB1/EGR1/CPEB4/BTG2/TLR4/ITSN1/MEF2C/NAIP/IL10/NRP1
PAMM	GO:0060326	cell chemotaxis	17/190	297/17217	3.38489e-08	4.8345e-06	3.52741e-06	LGALS3/CCL18/CCL20/CXCR4/CD74/GSTP1/RPS19/SERPINE1/MIF/CXCL2/GPR183/ADAM8/PPIB/RAB13/PLA2G7/HGF/CXCL3
HBC 0	GO:0009896	positive regulation of catabolic process	18/180	447/17217	1.09363e-06	9.56063e-05	7.36762e-05	HSPA1B/HSP90AA1/HSPA1A/BAG3/ZFP36L1/TNFAIP3/BTG2/ZFAND2A/MYLIP/IRS2/DAB2/SESN1/WWP1/ZFP36/TRIB1/HERPUD1/ZFP36L2/LDLR
HBC 0	GO:0001819	positive regulation of cytokine production	13/180	432/17217	0.000632746	0.0102968	0.00793491	HSPA1B/HSPA1A/HSPB1/HSPD1/CD36/EGR1/IFI16/TLR4/IL10/PTGS2/IRF8/PTGER4/CD28
HBC 3	GO:0044843	cell cycle G1/S phase transition	9/190	271/17217	0.00321616	0.0192349	0.0129158	CCL2/EIF4E/ID2/RBBP8/MYC/RGCC/BCL2/GPR132/KMT2E
HBC 7	GO:0044839	cell cycle G2/M phase transition	10/186	266/17217	0.00064665	0.00904673	0.00731987	PSMB9/PSME2/ATF5/PSMB8/CCND1/PSMA3/PSMA4/PSME1/PSMA2/PSMB10
PAMM	GO:0036474	cell death in response to hydrogen peroxide	3/190	26/17217	0.00285294	0.0215446	0.0157197	PSAP/TXN/HGF
HBC 3	GO:0045165	cell fate commitment	9/190	270/17217	0.00313853	0.0190152	0.0127683	ETS2/KDM6B/IL6/ID2/CTSL/BCL2/CEBPB/FGFR1/ARHGEF2
PAMM	GO:0016049	cell growth	12/190	471/17217	0.0061808	0.0381759	0.0278544	APOE/FN1/CXCR4/HAMP/BTG1/ALCAM/FBP1/IGFBP3/MEG3/SMAD7/ENO1/CIB1
HBC 4	GO:0150146	cell junction disassembly	3/187	19/17217	0.00107481	0.0138371	0.0110885	C1QC/C1QA/C1QB
HBC 5	GO:0150146	cell junction disassembly	3/186	19/17217	0.00105831	0.0129966	0.0104999	C1QB/C1QC/C1QA
HBC 7	GO:0150146	cell junction disassembly	3/186	19/17217	0.00105831	0.0137871	0.0111554	C1QB/C1QC/C1QA
HBC 5	GO:0001906	cell killing	9/186	166/17217	8.15194e-05	0.00165107	0.0013339	B2M/HLA-B/HLA-E/HLA-A/CLEC7A/TYROBP/RPL30/RPS19/CTSH
Monocyte	GO:0001906	cell killing	9/186	166/17217	8.15194e-05	0.00287257	0.00234353	LYZ/S100A12/SERPINB9/STXBP2/GAPDH/RPS19/CD55/RPL30/HLA-B
PAMM	GO:0001906	cell killing	14/190	166/17217	4.47555e-09	9.18887e-07	6.7045e-07	LYZ/C3/CTSH/IL18/HAMP/HLA-A/RPS19/PRDX1/CADM1/GAPDH/HLA-B/FCGR2B/HLA-F/TYROBP
HBC 0	GO:0002042	cell migration involved in sprouting angiogenesis	6/180	54/17217	2.04614e-05	0.000905062	0.000697459	KLF4/NR4A1/HDAC9/PTGS2/NRP1/SPRED1
HBC 4	GO:0002042	cell migration involved in sprouting angiogenesis	5/187	54/17217	0.000294381	0.0059763	0.00478915	EGR3/NR4A1/SPRED1/KLF4/NRP1
HBC 3	GO:0072111	cell proliferation involved in kidney development	4/190	20/17217	6.0624e-05	0.000860768	0.000577986	PDGFB/CFLAR/MYC/IL6R
HBC 0	GO:0070586	cell-cell adhesion involved in gastrulation	2/180	11/17217	0.00561891	0.0454161	0.0349985	KLF4/IL10
PAMM	GO:0140253	cell-cell fusion	4/190	58/17217	0.00383128	0.027301	0.0199197	CD9/TREM2/CD81/TYROBP
Monocyte	GO:0007044	cell-substrate junction assembly	7/186	99/17217	9.88631e-05	0.00318502	0.00259844	S100A10/THBS1/LIMS1/ITGA5/PLEC/FN1/ACTN1
PAMM	GO:0007044	cell-substrate junction assembly	5/190	99/17217	0.00481065	0.0323831	0.0236278	FN1/S100A10/DST/LIMS1/ACTN1
Monocyte	GO:0150115	cell-substrate junction organization	7/186	102/17217	0.000119352	0.00355214	0.00289794	S100A10/THBS1/LIMS1/ITGA5/PLEC/FN1/ACTN1
PAMM	GO:0150115	cell-substrate junction organization	5/190	102/17217	0.0054563	0.0356341	0.0259998	FN1/S100A10/DST/LIMS1/ACTN1
HBC 7	GO:0044106	cellular amine metabolic process	8/186	129/17217	7.99192e-05	0.00169381	0.00137049	PSMB9/PSME2/PSMB8/PSMA3/PSMA4/PSME1/PSMA2/PSMB10
HBC 7	GO:0006520	cellular amino acid metabolic process	10/186	315/17217	0.00229273	0.0263617	0.0213297	IL4I1/PPM1K/PSMB9/PSME2/PSMB8/PSMA3/PSMA4/PSME1/PSMA2/PSMB10
HBC 3	GO:0042401	cellular biogenic amine biosynthetic process	3/190	22/17217	0.00174543	0.0121138	0.00813414	SAT1/SMS/AZIN1
HBC 3	GO:0006576	cellular biogenic amine metabolic process	4/190	56/17217	0.0033738	0.0199531	0.0133981	KMO/SAT1/SMS/AZIN1
HBC 3	GO:0006874	cellular calcium ion homeostasis	11/190	448/17217	0.0111465	0.0478258	0.0321139	CCL3/ABL2/ATP13A3/CD55/SELENOK/CCRL2/BCL2/C5AR1/PTGER4/PRNP/HSP90B1
HBC 4	GO:0006874	cellular calcium ion homeostasis	13/187	448/17217	0.00125491	0.0156373	0.0125311	CCL8/CCL3/SELENOK/DDIT3/CCL5/CD36/C3AR1/ATP1B1/HSP90B1/HERPUD1/LPAR6/CALM2/ITPR2
HBC 3	GO:0006878	cellular copper ion homeostasis	2/190	14/17217	0.0101035	0.044062	0.0295866	MT2A/PRNP
HBC 7	GO:0006968	cellular defense response	4/186	52/17217	0.00238261	0.0266833	0.0215899	MNDA/LGALS3BP/NCF1/NCF2
HBC 3	GO:1990748	cellular detoxification	6/190	110/17217	0.00138315	0.0102292	0.0068687	TNF/SOD2/PTGS2/NFE2L2/NXN/GCH1
PAMM	GO:1990748	cellular detoxification	7/190	110/17217	0.000217982	0.00336184	0.00245291	APOE/GSTP1/MGST3/TXN/PRDX1/GSTO1/MGST1
HBC 3	GO:0072503	cellular divalent inorganic cation homeostasis	12/190	483/17217	0.00748761	0.0355279	0.0238562	CCL3/ABL2/MT2A/ATP13A3/CD55/SELENOK/CCRL2/BCL2/C5AR1/PTGER4/PRNP/HSP90B1
HBC 4	GO:0072503	cellular divalent inorganic cation homeostasis	13/187	483/17217	0.00243392	0.0265801	0.0213001	CCL8/CCL3/SELENOK/DDIT3/CCL5/CD36/C3AR1/ATP1B1/HSP90B1/HERPUD1/LPAR6/CALM2/ITPR2
HBC 3	GO:0045123	cellular extravasation	4/190	67/17217	0.00641112	0.0317992	0.0213524	TNF/ICAM1/CCL2/PTGER4
HBC 5	GO:0045123	cellular extravasation	4/186	67/17217	0.00595235	0.0488055	0.0394298	PTGER4/CXCL12/ITGA4/JAML
HBC 1	GO:0031669	cellular response to nutrient levels	9/193	215/17217	0.000730442	0.048825	0.0416556	HMOX1/HSPA5/WDR45B/GAS6/FOLR2/FOXO3/RIPOR1/SH3GLB1/SESN2
PAMM	GO:0044242	cellular lipid catabolic process	10/190	233/17217	0.000270168	0.00391379	0.00285563	APOC1/APOC2/PSAP/SORL1/LPL/GPCPD1/GM2A/MGLL/FABP5/PLA2G7
HBC 4	GO:0030004	cellular monovalent inorganic cation homeostasis	6/187	113/17217	0.00146438	0.017769	0.0142393	ATP1B1/SLC9A9/ATP6V0C/ATP6V0E1/ATP6V0A1/RAB20
HBC 3	GO:0098869	cellular oxidant detoxification	6/190	99/17217	0.000799433	0.00653335	0.004387	TNF/SOD2/PTGS2/NFE2L2/NXN/GCH1
PAMM	GO:0098869	cellular oxidant detoxification	7/190	99/17217	0.000112895	0.0022075	0.00161067	APOE/GSTP1/MGST3/TXN/PRDX1/GSTO1/MGST1
HBC 6	GO:0045333	cellular respiration	18/197	172/17217	1.19748e-12	6.34373e-11	5.76451e-11	NDUFA4/UQCR11/UQCR10/BLOC1S1/COX7C/UQCRB/UQCRQ/COX4I1/ISCU/COX5B/COX8A/COX6C/NDUFB10/NDUFB7/PARK7/NDUFAB1/UQCRH/ATP5F1D
HBC 3	GO:0071229	cellular response to acid chemical	4/190	74/17217	0.00906919	0.0412942	0.0277281	TNF/VEGFA/XBP1/CEBPB
HBC 3	GO:1904646	cellular response to amyloid-beta	3/190	38/17217	0.00840335	0.0390182	0.0261998	ICAM1/NAMPT/PRNP
HBC 4	GO:1904646	cellular response to amyloid-beta	4/187	38/17217	0.000745329	0.0109789	0.00879798	CD36/SNX6/LGMN/TLR4
HBC 0	GO:0071216	cellular response to biotic stimulus	11/180	231/17217	3.23245e-05	0.00127836	0.000985127	CD36/TNFAIP3/TXNIP/TLR4/MEF2C/MRC1/ZFP36/SGMS1/IL10/TRIB1/IRF8
Monocyte	GO:0071216	cellular response to biotic stimulus	12/186	231/17217	8.17517e-06	0.000491297	0.000400815	VIM/IL1B/CXCL2/TSPO/CXCL8/CXCL3/GSTP1/NFKBIA/CD55/IL1A/CAPN2/CARD16
PAMM	GO:0071216	cellular response to biotic stimulus	12/190	231/17217	1.0147e-05	0.000433667	0.000316417	VIM/TREM2/TSPO/IL18/GSTP1/HAMP/TXNIP/SERPINE1/MIF/CXCL2/FCGR2B/CXCL3
HBC 4	GO:0071216	cellular response to biotic stimulus	14/187	231/17217	2.3669e-07	5.76614e-05	4.62073e-05	CCL2/CCL3/DDIT3/CD14/CCL5/CD36/MRC1/CLEC7A/MEF2C/LY96/ZFP36/CD86/TLR4/XBP1
HBC 7	GO:0071216	cellular response to biotic stimulus	9/186	231/17217	0.000934218	0.0124562	0.0100786	CXCL10/CCL5/CMPK2/MYD88/CHMP5/AXL/TNF/CASP1/CCL2
HBC 3	GO:0071216	cellular response to biotic stimulus	27/190	231/17217	3.96546e-20	2.95031e-17	1.98106e-17	IL1B/CXCL3/CXCL8/CXCL1/CXCL2/TNF/CCL3/ICAM1/IL1A/NFKBIA/NFKB1/NLRP3/TNFAIP3/CCL2/PDE4B/IRAK2/IL6/TLR2/KMO/CD55/ZFP36/HSPA5/ABCA1/ZC3H12A/XBP1/CEBPB/LITAF
HBC 0	GO:0071277	cellular response to calcium ion	6/180	82/17217	0.000217882	0.00482536	0.00371852	JUN/FOS/FOSB/MEF2C/CACYBP/JUNB
HBC 1	GO:0035967	cellular response to topologically incorrect protein	10/193	165/17217	1.72283e-05	0.0065257	0.00556746	HSP90B1/HSPA5/LMNA/HYOU1/SELENOS/CALR/PIK3R1/PDIA6/BCL2L11/VCP
HBC 4	GO:0071277	cellular response to calcium ion	6/187	82/17217	0.000267647	0.00557656	0.00446881	FOS/JUNB/MEF2C/LGMN/ALOX5AP/JUN
HBC 5	GO:0071322	cellular response to carbohydrate stimulus	6/186	140/17217	0.00416862	0.0391475	0.0316272	HLA-DRB1/CLEC7A/CYBA/SRI/LRP1/RACK1
PAMM	GO:0062197	cellular response to chemical stress	11/190	342/17217	0.00149687	0.0134718	0.00982945	TSPO/PSAP/GSTP1/TXN/PRDX1/NME2/PPIF/MGST1/MMP9/HGF/RPS3
HBC 4	GO:0062197	cellular response to chemical stress	14/187	342/17217	2.30303e-05	0.000972492	0.000779312	NR4A3/DDIT3/KLF2/FOS/CD36/NR4A2/RHOB/NCF4/KLF4/ZFP36L1/CST3/CYBB/TLR4/JUN
HBC 3	GO:0062197	cellular response to chemical stress	15/190	342/17217	6.21383e-06	0.0001501	0.000100789	TNF/TNFAIP3/CFLAR/KDM6B/SOD2/IL6/PTGS2/MMP9/NFE2L2/ZC3H12A/NR4A3/GCH1/BCL2/AGAP3/ARHGEF2
HBC 0	GO:0062197	cellular response to chemical stress	16/180	342/17217	6.34817e-07	6.80278e-05	5.24236e-05	KLF2/HSPA1B/JUN/HSPA1A/HSPB1/FOS/RHOB/ZFP36L1/KLF4/NR4A2/CD36/DNAJA1/TNFAIP3/TLR4/IL10/PTGS2
HBC 3	GO:1990869	cellular response to chemokine	11/190	95/17217	7.71405e-09	7.01848e-07	4.71275e-07	CXCL3/CXCL8/CXCL1/CXCL2/CCL3L1/CCL3/CCL4/CCL2/CCL20/ZC3H12A/CCRL2
HBC 4	GO:1990869	cellular response to chemokine	7/187	95/17217	7.8696e-05	0.00237362	0.00190211	CCL2/CCL4/CCL8/CCL3L1/CCL3/CCL5/DUSP1
HBC 7	GO:1990869	cellular response to chemokine	5/186	95/17217	0.00368803	0.0379492	0.0307054	CXCL10/CCL8/CCL5/CCR1/CCL2
PAMM	GO:1990869	cellular response to chemokine	7/190	95/17217	8.69581e-05	0.00184295	0.00134468	TREM2/CCL18/CCL20/CXCR4/CXCL2/CIB1/CXCL3
HBC 3	GO:0071280	cellular response to copper ion	3/190	27/17217	0.00318372	0.0191228	0.0128405	MT2A/NFE2L2/PRNP
HBC 0	GO:0071384	cellular response to corticosteroid stimulus	5/180	61/17217	0.000437696	0.00793468	0.00611462	ZFP36L1/ZFP36/KLF9/ZFP36L2/CREBRF
HBC 3	GO:0071384	cellular response to corticosteroid stimulus	4/190	61/17217	0.00459357	0.0255809	0.017177	ICAM1/CFLAR/EIF4E/ZFP36
Monocyte	GO:0071384	cellular response to corticosteroid stimulus	4/186	61/17217	0.00426027	0.0477181	0.0389299	ATP2B1/ANXA1/DDIT4/GSTP1
HBC 3	GO:0036294	cellular response to decreased oxygen levels	10/190	208/17217	0.000107439	0.00134326	0.000901971	ICAM1/CFLAR/VEGFA/PTGS2/NAMPT/NFE2L2/MYC/LMNA/RGCC/BCL2
HBC 7	GO:0036294	cellular response to decreased oxygen levels	10/186	208/17217	9.00681e-05	0.00184024	0.00148897	PMAIP1/PSMB9/PSME2/PSMB8/PSMA3/PSMA4/PSME1/CITED2/PSMA2/PSMB10
HBC 0	GO:0036294	cellular response to decreased oxygen levels	8/180	208/17217	0.00157425	0.0205892	0.0158664	ZFP36L1/PMAIP1/CITED2/EGR1/UBC/CPEB4/RBPJ/PTGS2
HBC 3	GO:0071549	cellular response to dexamethasone stimulus	3/190	31/17217	0.00473712	0.0262234	0.0176084	ICAM1/CFLAR/EIF4E
HBC 3	GO:0035690	cellular response to drug	7/190	70/17217	1.18945e-05	0.00023789	0.000159737	IL1B/PDE4B/MT2A/HSPA5/NFE2L2/MYC/PRNP
HBC 7	GO:0071359	cellular response to dsRNA	5/186	21/17217	2.46584e-06	8.86456e-05	7.17247e-05	IFIT1/IFIH1/IFNB1/DDX58/CGAS
HBC 7	GO:0071360	cellular response to exogenous dsRNA	5/186	16/17217	5.53053e-07	2.34429e-05	1.8968e-05	IFIT1/IFIH1/IFNB1/DDX58/CGAS
HBC 4	GO:0071496	cellular response to external stimulus	10/187	320/17217	0.00267053	0.0285728	0.022897	FOS/FOLR2/PMAIP1/NR4A2/KLF10/ATF3/GAS6/TLR4/JUN/XBP1
HBC 3	GO:0071496	cellular response to external stimulus	13/190	320/17217	5.78185e-05	0.000826505	0.000554979	IL1B/ICAM1/NFKB1/PTGS2/HSPA5/NAMPT/NFE2L2/FOSL1/ZC3H12A/BCL2/XBP1/PTGER4/MFSD2A
HBC 0	GO:0071496	cellular response to external stimulus	16/180	320/17217	2.60864e-07	3.61079e-05	2.78255e-05	PDK4/JUN/BAG3/FOS/NR4A2/PMAIP1/ATF3/CPEB4/IFI16/SESN1/TLR4/HSPA8/PTGS2/KLF10/PTGER4/TNFRSF1A
HBC 0	GO:0031668	cellular response to extracellular stimulus	11/180	247/17217	5.94056e-05	0.00191598	0.00147649	PDK4/JUN/FOS/NR4A2/PMAIP1/ATF3/CPEB4/IFI16/SESN1/HSPA8/KLF10
HBC 3	GO:0031668	cellular response to extracellular stimulus	9/190	247/17217	0.00172437	0.0121138	0.00813414	ICAM1/HSPA5/NAMPT/NFE2L2/FOSL1/ZC3H12A/BCL2/XBP1/MFSD2A
HBC 4	GO:0031668	cellular response to extracellular stimulus	9/187	247/17217	0.00154554	0.0184706	0.0148015	FOS/FOLR2/PMAIP1/NR4A2/KLF10/ATF3/GAS6/JUN/XBP1
HBC 4	GO:0044344	cellular response to fibroblast growth factor stimulus	7/187	135/17217	0.000685516	0.010539	0.00844547	CCL2/EGR3/CCL5/NR4A1/SPRED1/ZFP36L1/ZFP36
HBC 0	GO:0071498	cellular response to fluid shear stress	5/180	18/17217	9.06553e-07	8.48942e-05	6.54212e-05	KLF2/KLF4/MEF2C/MTSS1/PTGS2
HBC 4	GO:0071498	cellular response to fluid shear stress	3/187	18/17217	0.000912364	0.0122435	0.00981137	KLF2/MEF2C/KLF4
HBC 0	GO:0071385	cellular response to glucocorticoid stimulus	5/180	58/17217	0.000345736	0.00659865	0.00508505	ZFP36L1/ZFP36/KLF9/ZFP36L2/CREBRF
HBC 3	GO:0071385	cellular response to glucocorticoid stimulus	4/190	58/17217	0.00383128	0.0219267	0.0147233	ICAM1/CFLAR/EIF4E/ZFP36
Monocyte	GO:0071385	cellular response to glucocorticoid stimulus	4/186	58/17217	0.00355138	0.0418795	0.0341666	ATP2B1/ANXA1/DDIT4/GSTP1
HBC 0	GO:0042149	cellular response to glucose starvation	4/180	49/17217	0.00169623	0.0215072	0.0165739	PMAIP1/CPEB4/IFI16/SESN1
HBC 3	GO:0042149	cellular response to glucose starvation	5/190	49/17217	0.000199706	0.00218502	0.00146719	HSPA5/NFE2L2/ZC3H12A/BCL2/XBP1
HBC 0	GO:0034605	cellular response to heat	15/180	121/17217	2.22898e-12	1.48093e-09	1.14124e-09	DNAJB1/HSPA6/HSPA1B/HSP90AA1/HSPH1/IER5/HSPA1A/BAG3/HSPD1/CHORDC1/HSP90AB1/DNAJB6/FKBP4/HSPA8/PTGS2
HBC 0	GO:0070301	cellular response to hydrogen peroxide	5/180	89/17217	0.00241493	0.0272879	0.0210286	KLF2/RHOB/KLF4/TNFAIP3/IL10
HBC 3	GO:0070301	cellular response to hydrogen peroxide	5/190	89/17217	0.00304895	0.0185329	0.0124444	TNFAIP3/KDM6B/IL6/NFE2L2/NR4A3
HBC 4	GO:0070301	cellular response to hydrogen peroxide	5/187	89/17217	0.00284742	0.0297616	0.0238497	NR4A3/KLF2/RHOB/KLF4/CST3
PAMM	GO:0070301	cellular response to hydrogen peroxide	5/190	89/17217	0.00304895	0.0227116	0.0165711	PSAP/TXN/PPIF/HGF/RPS3
HBC 7	GO:0071456	cellular response to hypoxia	10/186	198/17217	5.96988e-05	0.00131	0.00105994	PMAIP1/PSMB9/PSME2/PSMB8/PSMA3/PSMA4/PSME1/CITED2/PSMA2/PSMB10
HBC 0	GO:0071456	cellular response to hypoxia	7/180	198/17217	0.00486066	0.0414763	0.0319625	ZFP36L1/PMAIP1/CITED2/EGR1/UBC/RBPJ/PTGS2
HBC 3	GO:0071456	cellular response to hypoxia	9/190	198/17217	0.000359696	0.00356818	0.00239595	ICAM1/CFLAR/VEGFA/PTGS2/NFE2L2/MYC/LMNA/RGCC/BCL2
HBC 0	GO:0010595	positive regulation of endothelial cell migration	6/180	100/17217	0.000635413	0.0102968	0.00793491	HSPB1/RHOB/HDAC9/PTGS2/NRP1/RIN2
HBC 0	GO:0071241	cellular response to inorganic substance	8/180	219/17217	0.00217375	0.0253997	0.0195735	JUN/FOS/FOSB/MEF2C/CACYBP/SLC40A1/JUNB/PTGS2
HBC 3	GO:0071241	cellular response to inorganic substance	9/190	219/17217	0.000744822	0.00618468	0.00415287	CFLAR/MT2A/EIF4A3/ID2/PTGS2/MMP9/HSPA5/NFE2L2/PRNP
HBC 3	GO:0032869	cellular response to insulin stimulus	8/190	221/17217	0.00320723	0.0192124	0.0129007	IL1B/CFLAR/PTPN1/SOCS3/INSIG1/OGT/XBP1/PTPRE
HBC 7	GO:0035457	cellular response to interferon-alpha	3/186	11/17217	0.000192055	0.00334623	0.00270749	IFIT2/IFIT3/AXL
HBC 7	GO:0035458	cellular response to interferon-beta	5/186	21/17217	2.46584e-06	8.86456e-05	7.17247e-05	IFNB1/MNDA/STAT1/IFI16/PNPT1
HBC 4	GO:0071346	cellular response to interferon-gamma	11/187	176/17217	3.57135e-06	0.000295874	0.0002371	CCL2/CCL4/CCL8/CCL3L1/CCL3/CCL5/MRC1/FCGR1A/FCGR1B/TLR4/RAB20
HBC 3	GO:0071346	cellular response to interferon-gamma	12/190	176/17217	5.99097e-07	2.42244e-05	1.62661e-05	CCL3L1/CCL3/CCL4/ICAM1/CCL2/MT2A/CCL20/SOCS3/TLR2/CD44/GBP2/IFNGR2
Monocyte	GO:0071346	cellular response to interferon-gamma	15/186	176/17217	7.91336e-10	1.30154e-07	1.06184e-07	VIM/CCL20/IFI30/CD44/STXBP2/GAPDH/HLA-DRA/HLA-DPB1/HLA-DPA1/HLA-DRB1/GBP2/HLA-B/FLNB/CD58/HLA-C
PAMM	GO:0071346	cellular response to interferon-gamma	19/190	176/17217	8.06592e-14	2.0382e-11	1.48713e-11	VIM/HLA-DPB1/HLA-DQA1/HLA-DPA1/HLA-DQB1/HLA-DRB1/HLA-DRA/HLA-DRB5/IFI30/CCL18/CCL20/HLA-A/HLA-C/GAPDH/HLA-B/HLA-DQA2/CD44/HLA-F/CIITA
HBC 5	GO:0071346	cellular response to interferon-gamma	20/186	176/17217	4.22178e-15	4.60344e-13	3.7191e-13	HLA-DPA1/HLA-DRB1/HLA-DPB1/HLA-DRA/HLA-DRB5/HLA-DQB1/HLA-DQA1/B2M/GBP1/HLA-C/STAT1/MT2A/CIITA/HLA-B/AIF1/IRF1/HLA-E/HLA-A/FCGR1A/GSN
HBC 7	GO:0071346	cellular response to interferon-gamma	23/186	176/17217	1.36568e-18	2.2815e-16	1.846e-16	CCL8/PARP14/OASL/OAS1/OAS3/GBP1/OAS2/CCL5/IRF7/STAT1/TRIM22/PARP9/LGALS9/NMI/SP100/CASP1/JAK2/HLA-E/IRF9/PML/B2M/CCL2/IRF2
HBC 7	GO:0071347	cellular response to interleukin-1	14/186	177/17217	7.79984e-09	5.40281e-07	4.37151e-07	CCL8/GBP1/CCL5/PELI1/PSMB9/PSME2/MYD88/PSMB8/PSMA3/PSMA4/PSME1/PSMA2/PSMB10/CCL2
HBC 4	GO:0071347	cellular response to interleukin-1	8/187	177/17217	0.000712984	0.0107525	0.00861657	CCL2/CCL4/CCL8/CCL3L1/CCL3/KLF2/CCL5/EGR1
HBC 5	GO:0071347	cellular response to interleukin-1	7/186	177/17217	0.00315025	0.0307637	0.0248539	GBP1/PSME2/PSMB9/RPS27A/PSME1/PYCARD/UBA52
Monocyte	GO:0071347	cellular response to interleukin-1	9/186	177/17217	0.000133067	0.00392297	0.00320048	IL1B/CCL20/IL1RN/CXCL8/IL1R1/NFKBIA/IL1A/GBP2/UBA52
HBC 3	GO:0071347	cellular response to interleukin-1	22/190	177/17217	3.78213e-17	2.34492e-14	1.57456e-14	IL1B/CXCL8/CCL3L1/CCL3/CCL4/ICAM1/IL1A/NFKBIA/NFKB1/CCL2/CCL20/IRAK2/IL6/KMO/IRAK3/ZC3H12A/GBP2/MAP3K8/SQSTM1/CEBPB/IL1RN/PELI1
Monocyte	GO:0071349	cellular response to interleukin-12	5/186	49/17217	0.000180877	0.00504678	0.00411732	SERPINB2/GSTO1/SOD2/ANXA2/RAP1B
PAMM	GO:0071349	cellular response to interleukin-12	4/190	49/17217	0.00206615	0.0166764	0.0121677	ANXA2/RALA/GSTO1/MIF
HBC 3	GO:0071354	cellular response to interleukin-6	5/190	38/17217	5.79887e-05	0.000826505	0.000554979	ICAM1/NFKB1/IL6/SOCS3/IL6R
HBC 0	GO:0098761	cellular response to interleukin-7	3/180	29/17217	0.00336223	0.0338465	0.0260828	HSPD1/IRS2/STIP1
HBC 5	GO:0071281	cellular response to iron ion	2/186	11/17217	0.00598829	0.0488055	0.0394298	B2M/SLC40A1
HBC 5	GO:0044320	cellular response to leptin stimulus	3/186	19/17217	0.00105831	0.0129966	0.0104999	EBI3/PID1/UGCG
HBC 3	GO:1990830	cellular response to leukemia inhibitory factor	5/190	96/17217	0.00422122	0.0238915	0.0160426	ICAM1/NRP2/SOCS3/ARID5B/XBP1
HBC 0	GO:0071222	cellular response to lipopolysaccharide	10/180	199/17217	4.72331e-05	0.00160111	0.00123384	CD36/TNFAIP3/TLR4/MEF2C/MRC1/ZFP36/SGMS1/IL10/TRIB1/IRF8
HBC 4	GO:0071222	cellular response to lipopolysaccharide	12/187	199/17217	1.85861e-06	0.000213905	0.000171414	CCL2/CCL3/CD14/CCL5/CD36/MRC1/MEF2C/LY96/ZFP36/CD86/TLR4/XBP1
Monocyte	GO:0071222	cellular response to lipopolysaccharide	12/186	199/17217	1.75692e-06	0.000130723	0.000106648	VIM/IL1B/CXCL2/TSPO/CXCL8/CXCL3/GSTP1/NFKBIA/CD55/IL1A/CAPN2/CARD16
HBC 7	GO:0071222	cellular response to lipopolysaccharide	9/186	199/17217	0.00031923	0.00512211	0.00414439	CXCL10/CCL5/CMPK2/MYD88/CHMP5/AXL/TNF/CASP1/CCL2
PAMM	GO:0071222	cellular response to lipopolysaccharide	9/190	199/17217	0.000373208	0.00488041	0.00356091	VIM/TSPO/IL18/GSTP1/HAMP/SERPINE1/MIF/CXCL2/CXCL3
HBC 3	GO:0071222	cellular response to lipopolysaccharide	26/190	199/17217	1.17295e-20	1.45445e-17	9.76633e-18	IL1B/CXCL3/CXCL8/CXCL1/CXCL2/TNF/CCL3/ICAM1/IL1A/NFKBIA/NFKB1/NLRP3/TNFAIP3/CCL2/PDE4B/IRAK2/IL6/TLR2/KMO/CD55/ZFP36/ABCA1/ZC3H12A/XBP1/CEBPB/LITAF
HBC 0	GO:0071402	cellular response to lipoprotein particle stimulus	3/180	31/17217	0.00407335	0.0383734	0.0295713	CD36/TLR4/LDLR
HBC 4	GO:0071402	cellular response to lipoprotein particle stimulus	3/187	31/17217	0.00453155	0.0432272	0.0346403	CD36/FCER1G/TLR4
PAMM	GO:0071402	cellular response to lipoprotein particle stimulus	4/190	31/17217	0.000358083	0.00472411	0.00344686	APOE/CD9/LPL/CD81
HBC 0	GO:0071223	cellular response to lipoteichoic acid	2/180	10/17217	0.00462898	0.0404671	0.0311847	CD36/TLR4
HBC 4	GO:0071223	cellular response to lipoteichoic acid	3/187	10/17217	0.000143047	0.00366173	0.00293435	CD14/CD36/TLR4
PAMM	GO:0071404	cellular response to low-density lipoprotein particle stimulus	3/190	19/17217	0.00112531	0.0109045	0.00795629	CD9/LPL/CD81
HBC 0	GO:0071260	cellular response to mechanical stimulus	5/180	79/17217	0.00142565	0.0192947	0.0148689	BAG3/TLR4/PTGS2/PTGER4/TNFRSF1A
HBC 3	GO:0071260	cellular response to mechanical stimulus	4/190	79/17217	0.0113518	0.0485386	0.0325926	IL1B/NFKB1/PTGS2/PTGER4
HBC 0	GO:0071248	cellular response to metal ion	8/180	191/17217	0.000912795	0.0135371	0.0104319	JUN/FOS/FOSB/MEF2C/CACYBP/SLC40A1/JUNB/PTGS2
HBC 1	GO:0030968	endoplasmic reticulum unfolded protein response	10/193	125/17217	1.44126e-06	0.00163775	0.00139726	HSP90B1/HSPA5/LMNA/HYOU1/SELENOS/CALR/PIK3R1/PDIA6/BCL2L11/VCP
HBC 3	GO:0071248	cellular response to metal ion	7/190	191/17217	0.00535819	0.0283534	0.0190387	MT2A/ID2/PTGS2/MMP9/HSPA5/NFE2L2/PRNP
HBC 4	GO:0071248	cellular response to metal ion	7/187	191/17217	0.00491824	0.0452475	0.0362594	FOS/JUNB/MEF2C/LGMN/CYBB/ALOX5AP/JUN
HBC 0	GO:0071219	cellular response to molecule of bacterial origin	10/180	207/17217	6.57959e-05	0.00204275	0.00157418	CD36/TNFAIP3/TLR4/MEF2C/MRC1/ZFP36/SGMS1/IL10/TRIB1/IRF8
PAMM	GO:0071219	cellular response to molecule of bacterial origin	11/190	207/17217	1.9372e-05	0.000649357	0.000473792	VIM/TREM2/TSPO/IL18/GSTP1/HAMP/SERPINE1/MIF/CXCL2/FCGR2B/CXCL3
HBC 4	GO:0071219	cellular response to molecule of bacterial origin	12/187	207/17217	2.80332e-06	0.000266669	0.000213697	CCL2/CCL3/CD14/CCL5/CD36/MRC1/MEF2C/LY96/ZFP36/CD86/TLR4/XBP1
Monocyte	GO:0071219	cellular response to molecule of bacterial origin	12/186	207/17217	2.65108e-06	0.000187229	0.000152748	VIM/IL1B/CXCL2/TSPO/CXCL8/CXCL3/GSTP1/NFKBIA/CD55/IL1A/CAPN2/CARD16
HBC 7	GO:0071219	cellular response to molecule of bacterial origin	9/186	207/17217	0.000425928	0.00661003	0.00534829	CXCL10/CCL5/CMPK2/MYD88/CHMP5/AXL/TNF/CASP1/CCL2
HBC 3	GO:0071219	cellular response to molecule of bacterial origin	26/190	207/17217	3.25063e-20	2.95031e-17	1.98106e-17	IL1B/CXCL3/CXCL8/CXCL1/CXCL2/TNF/CCL3/ICAM1/IL1A/NFKBIA/NFKB1/NLRP3/TNFAIP3/CCL2/PDE4B/IRAK2/IL6/TLR2/KMO/CD55/ZFP36/ABCA1/ZC3H12A/XBP1/CEBPB/LITAF
HBC 3	GO:1990090	cellular response to nerve growth factor stimulus	4/190	49/17217	0.00206615	0.0137743	0.00924915	EIF4A3/EHD1/HSPA5/KIF1B
HBC 0	GO:0031669	cellular response to nutrient levels	9/180	215/17217	0.000441877	0.00793468	0.00611462	PDK4/JUN/PMAIP1/ATF3/CPEB4/IFI16/SESN1/HSPA8/KLF10
HBC 1	GO:0035767	endothelial cell chemotaxis	4/193	28/17217	0.00025385	0.0254522	0.0217148	FGFR1/LGMN/PLEKHG5/NRP1
HBC 3	GO:0031669	cellular response to nutrient levels	8/190	215/17217	0.00271061	0.0170617	0.0114566	ICAM1/HSPA5/NAMPT/NFE2L2/ZC3H12A/BCL2/XBP1/MFSD2A
PAMM	GO:0034599	cellular response to oxidative stress	10/190	292/17217	0.00153901	0.013554	0.00988942	PSAP/GSTP1/TXN/PRDX1/NME2/PPIF/MGST1/MMP9/HGF/RPS3
HBC 4	GO:0034599	cellular response to oxidative stress	12/187	292/17217	8.61201e-05	0.00252539	0.00202374	NR4A3/KLF2/FOS/CD36/NR4A2/RHOB/NCF4/KLF4/CST3/CYBB/TLR4/JUN
HBC 7	GO:0034599	cellular response to oxidative stress	9/186	292/17217	0.00455474	0.0457083	0.0369834	PNPT1/NCOA7/AXL/TNF/RHOB/NCF1/JAK2/PML/NCF2
HBC 0	GO:0034599	cellular response to oxidative stress	13/180	292/17217	1.26177e-05	0.000616414	0.000475021	KLF2/HSPA1B/JUN/HSPA1A/HSPB1/FOS/RHOB/KLF4/NR4A2/CD36/TNFAIP3/TLR4/IL10
HBC 3	GO:0034599	cellular response to oxidative stress	13/190	292/17217	2.24474e-05	0.000388392	0.000260797	TNF/TNFAIP3/CFLAR/KDM6B/SOD2/IL6/MMP9/NFE2L2/ZC3H12A/NR4A3/GCH1/BCL2/AGAP3
HBC 0	GO:0140052	cellular response to oxidised low-density lipoprotein particle stimulus	2/180	10/17217	0.00462898	0.0404671	0.0311847	CD36/TLR4
HBC 4	GO:0140052	cellular response to oxidised low-density lipoprotein particle stimulus	2/187	10/17217	0.00498623	0.0452475	0.0362594	CD36/TLR4
HBC 3	GO:0071453	cellular response to oxygen levels	10/190	225/17217	0.000204044	0.00221142	0.00148492	ICAM1/CFLAR/VEGFA/PTGS2/NAMPT/NFE2L2/MYC/LMNA/RGCC/BCL2
HBC 7	GO:0071453	cellular response to oxygen levels	10/186	225/17217	0.000171656	0.00308547	0.00249651	PMAIP1/PSMB9/PSME2/PSMB8/PSMA3/PSMA4/PSME1/CITED2/PSMA2/PSMB10
HBC 0	GO:0071453	cellular response to oxygen levels	8/180	225/17217	0.00256914	0.0285441	0.0219967	ZFP36L1/PMAIP1/CITED2/EGR1/UBC/CPEB4/RBPJ/PTGS2
HBC 3	GO:0071450	cellular response to oxygen radical	4/190	25/17217	0.0001516	0.00175685	0.00117969	TNF/SOD2/NFE2L2/GCH1
HBC 0	GO:1901653	cellular response to peptide	11/180	383/17217	0.00236919	0.0269536	0.020771	PDK4/KLF2/ZFP36L1/KLF4/NR4A2/NR4A1/CD36/IRS2/TLR4/HDAC9/KLF10
HBC 3	GO:1901653	cellular response to peptide	15/190	383/17217	2.36877e-05	0.000402366	0.000270179	IL1B/ICAM1/NFKB1/CFLAR/PTPN1/SOCS3/NAMPT/NFE2L2/INSIG1/NR4A3/OGT/XBP1/PRNP/PTPRE/ARHGEF2
HBC 4	GO:1901653	cellular response to peptide	15/187	383/17217	1.96322e-05	0.000872492	0.000699177	NR4A3/KLF2/CD36/NR4A1/NR4A2/KLF10/SNX6/LGMN/KLF4/ZFP36L1/ATP6V0C/ATP6V0E1/ATP6V0A1/TLR4/XBP1
HBC 3	GO:0071375	cellular response to peptide hormone stimulus	11/190	322/17217	0.000923044	0.00733701	0.00492664	IL1B/NFKB1/CFLAR/PTPN1/SOCS3/NFE2L2/INSIG1/NR4A3/OGT/XBP1/PTPRE
HBC 3	GO:0034614	cellular response to reactive oxygen species	11/190	157/17217	1.36581e-06	4.57732e-05	3.07356e-05	TNF/TNFAIP3/CFLAR/KDM6B/SOD2/IL6/MMP9/NFE2L2/NR4A3/GCH1/AGAP3
HBC 0	GO:0034614	cellular response to reactive oxygen species	8/180	157/17217	0.000248422	0.0051903	0.00399975	KLF2/JUN/FOS/RHOB/KLF4/CD36/TNFAIP3/IL10
HBC 4	GO:0034614	cellular response to reactive oxygen species	8/187	157/17217	0.000321437	0.0063682	0.00510319	NR4A3/KLF2/FOS/CD36/RHOB/KLF4/CST3/JUN
PAMM	GO:0034614	cellular response to reactive oxygen species	7/190	157/17217	0.00180993	0.0150522	0.0109826	PSAP/TXN/PRDX1/PPIF/MMP9/HGF/RPS3
HBC 0	GO:0009267	cellular response to starvation	9/180	159/17217	4.52831e-05	0.00157942	0.00121713	PDK4/JUN/PMAIP1/ATF3/CPEB4/IFI16/SESN1/HSPA8/KLF10
HBC 3	GO:0009267	cellular response to starvation	6/190	159/17217	0.00847246	0.0392497	0.0263553	HSPA5/NFE2L2/ZC3H12A/BCL2/XBP1/MFSD2A
HBC 0	GO:0071383	cellular response to steroid hormone stimulus	9/180	205/17217	0.000311948	0.00616839	0.00475349	ZFP36L1/DAB2/PER1/ZFP36/FKBP4/KLF9/ARID1A/ZFP36L2/CREBRF
HBC 3	GO:0071383	cellular response to steroid hormone stimulus	7/190	205/17217	0.00779727	0.0366938	0.0246391	ICAM1/CFLAR/EIF4E/ZFP36/NR4A3/RUNX1/UFM1
HBC 3	GO:0071451	cellular response to superoxide	4/190	25/17217	0.0001516	0.00175685	0.00117969	TNF/SOD2/NFE2L2/GCH1
HBC 1	GO:0006983	ER overload response	3/193	12/17217	0.0002832	0.0275837	0.0235333	HSPA5/SELENOS/BCL2L11
HBC 0	GO:0035967	cellular response to topologically incorrect protein	9/180	165/17217	6.04218e-05	0.00193001	0.00148731	HSPA6/HSPA1B/HSPA1A/BAG3/HSPD1/ATF3/HSPA8/HERPUD1/CREBRF
HBC 3	GO:0035967	cellular response to topologically incorrect protein	9/190	165/17217	9.16059e-05	0.00120842	0.000811425	CXCL8/CCL2/PTPN1/PPP1R15A/HSPA5/NFE2L2/LMNA/XBP1/HSP90B1
HBC 4	GO:0035967	cellular response to topologically incorrect protein	8/187	165/17217	0.000448513	0.00807069	0.0064675	CCL2/DDIT3/SDF2L1/ATF3/HSP90B1/HERPUD1/DNAJB11/XBP1
HBC 3	GO:0097237	cellular response to toxic substance	6/190	118/17217	0.0019794	0.0134179	0.00900983	TNF/SOD2/PTGS2/NFE2L2/NXN/GCH1
PAMM	GO:0097237	cellular response to toxic substance	7/190	118/17217	0.000335434	0.0045722	0.00333602	APOE/GSTP1/MGST3/TXN/PRDX1/GSTO1/MGST1
HBC 0	GO:0071560	cellular response to transforming growth factor beta stimulus	11/180	237/17217	4.08577e-05	0.0015081	0.00116217	JUN/HSPA1A/FOS/ZFP36L1/CITED2/HSP90AB1/UBC/DAB2/MEF2C/ZFP36L2/SPRED1
HBC 4	GO:0071560	cellular response to transforming growth factor beta stimulus	8/187	237/17217	0.00443892	0.0426002	0.0341379	FOS/CITED2/MEF2C/SPRED1/SNX6/ZFP36L1/DAB2/JUN
Monocyte	GO:0071356	cellular response to tumor necrosis factor	10/186	282/17217	0.00101028	0.0176376	0.0143893	THBS1/CCL20/LIMS1/CXCL8/GSTP1/NFKBIA/GBP2/TRAF1/CD58/CARD16
HBC 0	GO:0071356	cellular response to tumor necrosis factor	11/180	282/17217	0.00019167	0.00439123	0.00338397	KLF2/HSPA1B/HSPA1A/ZFP36L1/CCL8/TNFAIP3/ZFP36/SGMS1/TNFSF9/ZFP36L2/TNFRSF1A
HBC 4	GO:0071356	cellular response to tumor necrosis factor	12/187	282/17217	6.17623e-05	0.00203751	0.00163277	CCL2/CCL4/CCL8/CCL3L1/CCL3/KLF2/CCL5/TNFSF9/ZFP36L1/ZFP36/TMSB4X/GAS6
HBC 5	GO:0071356	cellular response to tumor necrosis factor	12/186	282/17217	5.86408e-05	0.00128348	0.00103692	GBP1/STAT1/TMSB4X/PSME2/TNFSF13B/PSMB9/PID1/CYBA/PSME1/RPS3/RACK1/PYCARD
HBC 3	GO:0071356	cellular response to tumor necrosis factor	18/190	282/17217	2.37401e-09	3.39666e-07	2.28078e-07	CXCL8/CCL3L1/TNF/CCL3/CCL4/ICAM1/NFKBIA/NFKB1/TNFAIP3/CCL2/CCL20/BIRC3/ZFP36/NFE2L2/ZC3H12A/GBP2/BIRC2/ARHGEF2
HBC 7	GO:0071356	cellular response to tumor necrosis factor	19/186	282/17217	2.32408e-10	2.27599e-08	1.84155e-08	CCL8/GBP1/TNFSF13B/CCL5/STAT1/PSMB9/PSME2/TNFSF15/RBCK1/PSMB8/TNF/CASP1/JAK2/PSMA3/PSMA4/PSME1/PSMA2/PSMB10/CCL2
HBC 5	GO:0071357	cellular response to type I interferon	11/186	93/17217	4.91221e-09	2.8982e-07	2.34145e-07	HLA-C/STAT1/IFITM3/HLA-B/IFI27/IRF1/ISG15/HLA-E/HLA-A/IFITM2/BST2
PAMM	GO:0071357	cellular response to type I interferon	6/190	93/17217	0.000574246	0.00654413	0.00477481	IFI6/HLA-A/IFI27/HLA-C/HLA-B/HLA-F
HBC 7	GO:0071357	cellular response to type I interferon	33/186	93/17217	6.12204e-42	3.47732e-39	2.81356e-39	IFIT2/IFIT3/ISG15/IFIT1/MX1/RSAD2/IFNB1/IFI6/MX2/OASL/OAS1/OAS3/IFI27/OAS2/XAF1/IFITM3/IRF7/STAT1/ADAR/IFI35/STAT2/BST2/IFITM2/SAMHD1/USP18/SP100/IFITM1/MYD88/PSMB8/ISG20/HLA-E/IRF9/IRF2
HBC 1	GO:0006984	ER-nucleus signaling pathway	6/193	50/17217	1.93566e-05	0.00659865	0.0056297	HSP90B1/HSPA5/SELENOS/CALR/ATP2A2/BCL2L11
HBC 0	GO:0006457	protein folding	21/180	218/17217	1.2296e-14	4.08474e-11	3.14778e-11	DNAJB1/HSPA6/HSPA1B/HSP90AA1/HSPH1/HSPA1A/HSPB1/BAG3/DNAJA4/HSPD1/CHORDC1/DNAJB4/DNAJA1/HSP90AB1/HSPE1/FKBP5/DNAJB6/AHSA1/FKBP4/HSPA8/TCP1
HBC 0	GO:0006898	receptor-mediated endocytosis	11/180	321/17217	0.000575228	0.00945994	0.00729002	HSP90AA1/HSPH1/CD36/TFRC/DAB2/CD163/ITSN1/MRC1/EPS15/FCHSD2/LDLR
HBC 0	GO:0045765	regulation of angiogenesis	11/180	297/17217	0.000299228	0.00598724	0.00461389	KLF2/HSPB1/RHOB/KLF4/TNFAIP3/HDAC9/IL10/PTGS2/NRP1/SPRED1/HHEX
HBC 3	GO:0098586	cellular response to virus	4/190	57/17217	0.0035976	0.0209438	0.0140633	IL6/BIRC3/ZC3H12A/BIRC2
HBC 7	GO:0098586	cellular response to virus	8/186	57/17217	1.67784e-07	8.35976e-06	6.76403e-06	IFIH1/IFI6/DDX58/IRF7/ADAR/LGALS9/DDX60/DHX58
Monocyte	GO:0071466	cellular response to xenobiotic stimulus	6/186	118/17217	0.00177792	0.0265837	0.0216878	APOBEC3A/S100A12/GSTO1/GSTP1/AHR/CYP1B1
HBC 0	GO:0021955	central nervous system neuron axonogenesis	3/180	36/17217	0.0062281	0.0489119	0.0376925	HSP90AA1/NR4A2/HSP90AB1
HBC 0	GO:0021954	central nervous system neuron development	5/180	82/17217	0.00168317	0.0215029	0.0165706	HSP90AA1/NR4A2/HSP90AB1/BTG2/NRP1
HBC 0	GO:0051085	chaperone cofactor-dependent protein refolding	8/180	29/17217	4.34558e-10	1.4436e-07	1.11247e-07	DNAJB1/HSPA6/HSPA1B/HSPH1/HSPA1A/DNAJB4/HSPE1/HSPA8
HBC 0	GO:0061684	chaperone-mediated autophagy	3/180	16/17217	0.000569317	0.00940931	0.007251	HSP90AA1/BAG3/HSPA8
HBC 0	GO:0051131	chaperone-mediated protein complex assembly	4/180	22/17217	7.29476e-05	0.00222323	0.00171326	HSP90AA1/HSPA1A/HSPD1/HSP90AB1
HBC 0	GO:0061077	chaperone-mediated protein folding	12/180	57/17217	5.53795e-13	5.07513e-10	3.911e-10	DNAJB1/HSPA6/HSPA1B/HSPH1/HSPA1A/HSPB1/CHORDC1/DNAJB4/HSPE1/FKBP5/FKBP4/HSPA8
HBC 0	GO:0072321	chaperone-mediated protein transport	2/180	11/17217	0.00561891	0.0454161	0.0349985	BAG3/HSPA8
PAMM	GO:0072567	chemokine (C-X-C motif) ligand 2 production	3/190	13/17217	0.000348734	0.00463803	0.00338405	CD74/LPL/MIF
HBC 3	GO:0032602	chemokine production	6/190	71/17217	0.0001318	0.00159056	0.00106802	IL1B/TNF/IL6/TLR2/SELENOK/IL6R
PAMM	GO:0032602	chemokine production	6/190	71/17217	0.0001318	0.00246001	0.00179491	TREM2/CD74/IL18/GSTP1/LPL/MIF
HBC 3	GO:0070098	chemokine-mediated signaling pathway	10/190	86/17217	3.61876e-08	2.53996e-06	1.70552e-06	CXCL3/CXCL8/CXCL1/CXCL2/CCL3L1/CCL3/CCL4/CCL2/CCL20/CCRL2
HBC 4	GO:0070098	chemokine-mediated signaling pathway	6/187	86/17217	0.00034673	0.00674713	0.00540686	CCL2/CCL4/CCL8/CCL3L1/CCL3/CCL5
HBC 7	GO:0070098	chemokine-mediated signaling pathway	5/186	86/17217	0.00239586	0.0266833	0.0215899	CXCL10/CCL8/CCL5/CCR1/CCL2
PAMM	GO:0070098	chemokine-mediated signaling pathway	7/190	86/17217	4.59601e-05	0.00118281	0.000863015	TREM2/CCL18/CCL20/CXCR4/CXCL2/CIB1/CXCL3
PAMM	GO:0006707	cholesterol catabolic process	2/190	11/17217	0.00624062	0.0381759	0.0278544	APOE/CYP27A1
HBC 0	GO:0070508	cholesterol import	2/180	10/17217	0.00462898	0.0404671	0.0311847	CD36/LDLR
PAMM	GO:0030301	cholesterol transport	5/190	88/17217	0.00290317	0.0218236	0.0159232	APOE/APOC1/APOC2/TSPO/ANXA2
HBC 3	GO:0030206	chondroitin sulfate biosynthetic process	3/190	26/17217	0.00285294	0.0175131	0.0117597	DSE/CHSY1/CHST7
Monocyte	GO:0030206	chondroitin sulfate biosynthetic process	3/186	26/17217	0.00268631	0.034689	0.0283004	VCAN/CSGALNACT2/CHST15
HBC 3	GO:0030204	chondroitin sulfate metabolic process	3/190	38/17217	0.00840335	0.0390182	0.0261998	DSE/CHSY1/CHST7
HBC 3	GO:0050650	chondroitin sulfate proteoglycan biosynthetic process	3/190	31/17217	0.00473712	0.0262234	0.0176084	DSE/CHSY1/CHST7
Monocyte	GO:0050650	chondroitin sulfate proteoglycan biosynthetic process	3/186	31/17217	0.00446426	0.0482844	0.0393919	VCAN/CSGALNACT2/CHST15
HBC 3	GO:0050654	chondroitin sulfate proteoglycan metabolic process	3/190	43/17217	0.0118099	0.0489463	0.0328663	DSE/CHSY1/CHST7
Monocyte	GO:0002544	chronic inflammatory response	3/186	20/17217	0.00123522	0.0201045	0.0164019	S100A8/S100A9/THBS1
PAMM	GO:0034378	chylomicron assembly	2/190	11/17217	0.00624062	0.0381759	0.0278544	APOE/APOC2
HBC 3	GO:0032922	circadian regulation of gene expression	4/190	66/17217	0.00607982	0.0310778	0.020868	ID2/NAMPT/BHLHE41/OGT
HBC 6	GO:0048268	clathrin coat assembly	3/197	18/17217	0.00106062	0.0198591	0.0180459	AP2S1/CLTC/CLTA
HBC 1	GO:0034101	erythrocyte homeostasis	7/193	126/17217	0.000547812	0.0421029	0.0359205	HMOX1/MAFB/SH2B3/KMT2E/BRD1/FOXO3/ZBTB7A
HBC 3	GO:0050817	coagulation	9/190	332/17217	0.0116144	0.048655	0.0326707	PLAUR/PDGFB/PLAU/PLEK/MAFF/LCP2/IL6/EHD1/NFE2L2
HBC 3	GO:0050890	cognition	13/190	302/17217	3.18871e-05	0.000498403	0.000334666	TNF/EIF4A3/PTGS2/TLR2/SGK1/FOSL1/EGR2/C5AR1/CEBPB/SLC11A2/NQO2/PRNP/MFSD2A
HBC 0	GO:0050890	cognition	9/180	302/17217	0.0045756	0.0404671	0.0311847	JUN/FOS/BTG2/MEF2C/GATM/EGR2/PTGS2/HRH1/LDLR
HBC 0	GO:0106106	cold-induced thermogenesis	6/180	144/17217	0.00407761	0.0383734	0.0295713	CD36/TLR4/RBPJ/ARRDC3/GATM/PDGFC
HBC 3	GO:0106106	cold-induced thermogenesis	7/190	144/17217	0.00109996	0.00845421	0.00567681	KDM6B/VEGFA/ACSL1/OGT/CEBPB/DYNC1H1/ARRDC3
HBC 0	GO:0022407	regulation of cell-cell adhesion	11/180	422/17217	0.00492539	0.041847	0.0322481	HSPH1/KLF4/HSPD1/CITED2/TFRC/IL10/TNFSF9/NFKBIZ/HLX/PAG1/CD28
PAMM	GO:0032963	collagen metabolic process	5/190	103/17217	0.00568449	0.0365432	0.0266631	VIM/CTSD/MMP19/CIITA/MMP9
HBC 0	GO:0051249	regulation of lymphocyte activation	17/180	500/17217	2.03812e-05	0.000905062	0.000697459	HSPH1/ZFP36L1/HSPD1/TNFAIP3/TFRC/IRS2/PRDM1/TLR4/MEF2C/MERTK/IL10/TNFSF9/NFKBIZ/HLX/ZFP36L2/PAG1/CD28
HBC 3	GO:0030866	cortical actin cytoskeleton organization	3/190	39/17217	0.00903081	0.0412942	0.0277281	TNF/PLEK/EPB41L3
PAMM	GO:0006613	cotranslational protein targeting to membrane	9/190	101/17217	1.7504e-06	0.000130683	9.53507e-05	RPS19/RPSA/RPL28/RPS4X/RPS5/RPLP1/RPS18/RPS15/RPS3
Monocyte	GO:0006613	cotranslational protein targeting to membrane	18/186	101/17217	2.98687e-17	1.55566e-14	1.26916e-14	RPS19/RPL28/RPL35A/RPL39/RPS13/RPL26/RPS9/RPL30/RPL18A/RPL18/RPL34/RPS8/RPS15/RPS15A/RPL41/UBA52/RPS27/RPLP1
HBC 5	GO:0006613	cotranslational protein targeting to membrane	54/186	101/17217	1.49277e-81	2.02569e-78	1.63655e-78	RPL18A/RPS21/RPS27/RPL15/RPS27A/RPS3A/RPL10/RPL5/RPL32/RPS11/RPL30/RPL6/RPL12/RPS29/RPS7/RPL27A/RPS13/RPS2/RPL17/RPL14/RPL11/RPS15A/RPL27/RPS4Y1/RPL35/RPS24/RPL29/RPS3/RPS18/RPS19/RPL13/RPL38/RPS5/RPL23A/RPL39/RPL21/RPL37/RPL18/RPSA/RPL26/RPS6/RPS15/RPL22/RPL36A/RPL7A/RPL10A/RPS16/RPS8/RPLP1/RPS9/RPS25/RPS14/UBA52/RPLP0
HBC 6	GO:0006613	cotranslational protein targeting to membrane	75/197	101/17217	1.87734e-129	2.03879e-126	1.85264e-126	RPS4Y1/RPS23/RPS18/RPL32/RPS12/RPS27A/RPL30/RPL7A/RPS6/RPS14/RPL29/RPL23A/RPL26/RPS3A/RPS24/RPS5/RPS15A/RPL5/RPL19/RPL18A/RPL15/RPL35/RPS3/RPL21/RPL17/RPL10A/RPS7/RPS25/RPL12/RPS4X/RPL6/RPL9/RPLP1/RPL10/RPL37/RPL13/RPL37A/RPS29/RPL27/RPL36/RPL34/RPS2/RPL18/RPL14/RPL11/RPL36A/RPL3/RPL27A/RPL8/RPS13/RPL35A/RPS8/RPS15/RPSA/RPL39/RPL24/RPS27/RPS11/RPS21/RPL38/RPL41/RPL23/RPL22/UBA52/RPS19/RPL13A/RPS1…
HBC 0	GO:0021604	cranial nerve structural organization	2/180	11/17217	0.00561891	0.0454161	0.0349985	EGR2/NRP1
HBC 3	GO:0021604	cranial nerve structural organization	2/190	11/17217	0.00624062	0.0310778	0.020868	NRP2/EGR2
HBC 6	GO:0042407	cristae formation	10/197	33/17217	2.25252e-12	1.13779e-10	1.0339e-10	ATP5F1E/ATP5MC2/ATP5ME/ATP5MG/ATP5PD/ATP5PO/ATP5MF/ATP5F1C/ATP5F1D/ATP5MC3
HBC 0	GO:0019371	cyclooxygenase pathway	2/180	11/17217	0.00561891	0.0454161	0.0349985	PTGS2/HPGDS
HBC 3	GO:0002367	cytokine production involved in immune response	9/190	103/17217	2.06415e-06	6.34598e-05	4.26118e-05	IL1B/TNF/NLRP3/IL6/TLR2/SLC7A5/CD55/IRAK3/NR4A3
HBC 4	GO:0002367	cytokine production involved in immune response	6/187	103/17217	0.000905949	0.0122435	0.00981137	NR4A3/CD36/BST2/FCER1G/GAS6/TLR4
HBC 5	GO:0002367	cytokine production involved in immune response	6/186	103/17217	0.000881091	0.0111869	0.00903789	CD74/B2M/HLA-E/FCER1G/HLA-A/BST2
HBC 7	GO:0002367	cytokine production involved in immune response	7/186	103/17217	0.000126901	0.00243513	0.00197031	RSAD2/IFNB1/DDX58/BST2/TNF/HLA-E/B2M
PAMM	GO:0002367	cytokine production involved in immune response	8/190	103/17217	1.84507e-05	0.000627141	0.000457583	CD74/IL18/HLA-A/CD81/SLC11A1/MIF/SMAD7/HLA-F
HBC 3	GO:0050663	cytokine secretion	8/190	69/17217	8.92907e-07	3.22487e-05	2.16543e-05	TNF/IL1A/NLRP3/LCP2/TLR2/SRGN/RGCC/PTGER4
Monocyte	GO:0050663	cytokine secretion	6/186	69/17217	9.99569e-05	0.0031874	0.00260038	S100A12/FGR/GAPDH/IL1A/CLEC4E/SORL1
PAMM	GO:0050663	cytokine secretion	5/190	69/17217	0.000985285	0.00970766	0.00708303	SORL1/CADM1/GAPDH/MIF/FCGR2B
HBC 0	GO:0002753	cytoplasmic pattern recognition receptor signaling pathway	5/180	68/17217	0.000723119	0.0113848	0.00877339	HSPA1B/HSPA1A/UBC/TNFAIP3/TLR4
HBC 3	GO:0002753	cytoplasmic pattern recognition receptor signaling pathway	5/190	68/17217	0.000922029	0.00733701	0.00492664	NFKBIA/TNFAIP3/IRAK2/BIRC3/BIRC2
HBC 7	GO:0002753	cytoplasmic pattern recognition receptor signaling pathway	5/186	68/17217	0.000838119	0.0113346	0.00917099	IFIH1/DDX58/IRF7/DDX60/DHX58
HBC 7	GO:0039528	cytoplasmic pattern recognition receptor signaling pathway in response to virus	5/186	31/17217	1.88617e-05	0.000520071	0.000420799	IFIH1/DDX58/IRF7/DDX60/DHX58
Monocyte	GO:0002181	cytoplasmic translation	9/186	100/17217	1.349e-06	0.000108093	8.81857e-05	PKM/RPL35A/RPL39/RPL26/RPL30/RPL18A/RPL18/RPL41/RPLP1
HBC 5	GO:0002181	cytoplasmic translation	20/186	100/17217	4.20472e-20	7.13226e-18	5.76213e-18	RPL18A/RPS21/RPL15/RPL32/RPL30/RPL6/RPS29/RPL17/RPL11/RPL29/RPL38/RPL39/RPL18/RPSA/RPL26/RPL22/RPL36A/RPL10A/RPLP1/RPLP0
HBC 6	GO:0002181	cytoplasmic translation	32/197	100/17217	4.04197e-38	5.48697e-36	4.98598e-36	RPS23/RPL32/RPL30/RPL29/RPL26/RPL19/RPL18A/RPL15/RPL17/RPL10A/RPL6/RPL9/TMA7/RPLP1/RPS29/RPL36/RPL18/RPL11/RPL36A/RPL8/RPL35A/RPSA/RPL39/RPL24/EIF3K/RPS21/RPL38/RPL41/RPL22/RPL13A/RPS28/RPLP0
HBC 0	GO:0051084	'de novo' posttranslational protein folding	8/180	34/17217	1.75812e-09	5.02325e-07	3.87102e-07	DNAJB1/HSPA6/HSPA1B/HSPH1/HSPA1A/DNAJB4/HSPE1/HSPA8
HBC 0	GO:0006458	'de novo' protein folding	9/180	38/17217	1.53327e-10	5.65949e-08	4.36131e-08	DNAJB1/HSPA6/HSPA1B/HSPH1/HSPA1A/HSPD1/DNAJB4/HSPE1/HSPA8
HBC 5	GO:0042742	defense response to bacterium	10/186	323/17217	0.00274699	0.0273089	0.0220628	ISG15/HLA-E/RNASE6/FCER1G/HLA-A/RPL30/CYBA/RPS19/RPL39/PYCARD
PAMM	GO:0042742	defense response to bacterium	11/190	323/17217	0.000946566	0.0095676	0.00698083	TREM2/LYZ/ACP5/CCL20/PRG2/HAMP/HLA-A/RPS19/GRN/SLC11A1/SERPINE1
HBC 3	GO:0042742	defense response to bacterium	9/190	323/17217	0.00982949	0.0439492	0.0295109	TNF/NLRP3/CCL20/IL6/TLR2/GBP2/C5AR1/CEBPB/IL6R
Monocyte	GO:0042742	defense response to bacterium	13/186	323/17217	5.10715e-05	0.00215674	0.00175953	S100A8/LYZ/S100A9/S100A12/CCL20/SLC11A1/FGR/CFP/RPS19/CLEC4E/RPL39/RPL30/GBP2
Monocyte	GO:0050832	defense response to fungus	5/186	41/17217	7.62243e-05	0.00273794	0.0022337	S100A8/S100A9/S100A12/COTL1/GAPDH
HBC 3	GO:0050830	defense response to Gram-positive bacterium	6/190	89/17217	0.000453979	0.00426465	0.00286362	TNF/NLRP3/IL6/TLR2/GBP2/C5AR1
HBC 5	GO:0051607	defense response to virus	11/186	255/17217	0.000105998	0.00206964	0.00167205	FGL2/GBP1/STAT1/IFITM3/IFI27/IRF1/ISG15/RNASE6/IFITM2/BST2/PYCARD
HBC 3	GO:0051607	defense response to virus	9/190	255/17217	0.00214158	0.0141839	0.00952416	IL1B/NLRP3/TNFAIP3/IL6/BIRC3/SELENOK/ZC3H12A/BIRC2/BCL2
HBC 7	GO:0051607	defense response to virus	51/186	255/17217	9.44792e-51	1.3416e-47	1.08552e-47	IFIT2/IFIT3/CXCL10/ISG15/IFIT1/MX1/RSAD2/IFIH1/IFNB1/HERC5/PMAIP1/IFI44L/IFI6/ZC3HAV1/MX2/DDX58/OASL/OAS1/OAS3/EIF2AK2/IFI27/GBP1/OAS2/IFITM3/IRF7/STAT1/TRIM22/ADAR/PARP9/IFI16/STAT2/BST2/DTX3L/IFITM2/SAMHD1/IFIT5/UNC93B1/DDX60/IFITM1/PLSCR1/SHFL/NT5C3A/ISG20/APOBEC3G/IRF9/PML/TRIM56/MLKL/DHX58/CGAS/IRF2
PAMM	GO:0002468	dendritic cell antigen processing and presentation	3/190	12/17217	0.000270451	0.00391379	0.00285563	CD74/SLC11A1/FCGR2B
HBC 7	GO:0002407	dendritic cell chemotaxis	3/186	24/17217	0.00212457	0.0245572	0.0198697	CCL5/LGALS9/CCR1
HBC 7	GO:0036336	dendritic cell migration	3/186	29/17217	0.00368679	0.0379492	0.0307054	CCL5/LGALS9/CCR1
HBC 5	GO:0016045	detection of bacterium	3/186	17/17217	0.00075457	0.00987173	0.00797534	HLA-DRB1/HLA-B/HLA-A
PAMM	GO:0016045	detection of bacterium	3/190	17/17217	0.000802619	0.00823938	0.00601172	HLA-DRB1/HLA-A/HLA-B
HBC 4	GO:0009595	detection of biotic stimulus	4/187	36/17217	0.000604918	0.00977437	0.00783275	CLEC7A/NAIP/LY96/TLR4
HBC 5	GO:0009595	detection of biotic stimulus	6/186	36/17217	2.18172e-06	6.72862e-05	5.43603e-05	HLA-DRB1/HLA-B/HLA-A/CLEC7A/PAK1/PTPRJ
PAMM	GO:0009595	detection of biotic stimulus	5/190	36/17217	4.43387e-05	0.00115597	0.000843436	HLA-DRB1/TREM2/TSPO/HLA-A/HLA-B
HBC 4	GO:0098581	detection of external biotic stimulus	4/187	24/17217	0.0001208	0.00329804	0.00264291	CLEC7A/NAIP/LY96/TLR4
HBC 5	GO:0098581	detection of external biotic stimulus	4/186	24/17217	0.000118326	0.00227757	0.00184004	HLA-DRB1/HLA-B/HLA-A/CLEC7A
PAMM	GO:0098581	detection of external biotic stimulus	4/190	24/17217	0.000128447	0.00241113	0.00175924	HLA-DRB1/TREM2/HLA-A/HLA-B
HBC 4	GO:0098543	detection of other organism	3/187	19/17217	0.00107481	0.0138371	0.0110885	CLEC7A/NAIP/TLR4
HBC 5	GO:0098543	detection of other organism	4/186	19/17217	4.50237e-05	0.00102684	0.000829584	HLA-DRB1/HLA-B/HLA-A/CLEC7A
PAMM	GO:0098543	detection of other organism	3/190	19/17217	0.00112531	0.0109045	0.00795629	HLA-DRB1/HLA-A/HLA-B
HBC 3	GO:0098754	detoxification	7/190	131/17217	0.00062982	0.00549848	0.0036921	TNF/MT2A/SOD2/PTGS2/NFE2L2/NXN/GCH1
PAMM	GO:0098754	detoxification	7/190	131/17217	0.00062982	0.00706129	0.00515215	APOE/GSTP1/MGST3/TXN/PRDX1/GSTO1/MGST1
HBC 3	GO:0046545	development of primary female sexual characteristics	7/190	105/17217	0.000163287	0.00184629	0.00123974	ICAM1/MMP19/VEGFA/HSPA5/ARID5B/BCL2/CEBPB
HBC 3	GO:0043650	dicarboxylic acid biosynthetic process	2/190	14/17217	0.0101035	0.044062	0.0295866	KMO/GLS
PAMM	GO:0060600	dichotomous subdivision of an epithelial terminal unit	2/190	10/17217	0.00514315	0.0339944	0.0248034	AREG/CTSH
HBC 3	GO:0055123	digestive system development	6/190	144/17217	0.0052954	0.0280611	0.0188424	CXCL8/TNF/ID2/BCL2/XBP1/SAV1
HBC 4	GO:0072511	divalent inorganic cation transport	13/187	467/17217	0.00181479	0.0210529	0.0168709	CCL2/CCL4/CCL8/CCL3/SELENOK/DDIT3/CCL5/ATP1B1/TMEM37/CALM2/ITPR2/GAS6/BIN1
HBC 4	GO:0070838	divalent metal ion transport	13/187	460/17217	0.00158838	0.0188404	0.0150979	CCL2/CCL4/CCL8/CCL3/SELENOK/DDIT3/CCL5/ATP1B1/TMEM37/CALM2/ITPR2/GAS6/BIN1
HBC 0	GO:0071897	DNA biosynthetic process	7/180	190/17217	0.00388475	0.0372981	0.0287427	HSP90AA1/KLF4/HSP90AB1/UBC/DUSP1/TCP1/HNRNPA2B1
HBC 6	GO:0042769	DNA damage response, detection of DNA damage	4/197	38/17217	0.000905151	0.0172455	0.0156709	RPS27A/RPS3/UBA52/RBX1
PAMM	GO:0042769	DNA damage response, detection of DNA damage	3/190	38/17217	0.00840335	0.0483947	0.0353103	SOX4/POLD4/RPS3
PAMM	GO:0030330	DNA damage response, signal transduction by p53 class mediator	5/190	106/17217	0.00640938	0.0389904	0.0284487	CD74/MIF/CD44/SOX4/RPS27L
HBC 6	GO:0022900	electron transport chain	16/197	167/17217	8.59908e-11	3.97387e-09	3.61104e-09	NDUFA4/UQCR11/UQCR10/COX7C/UQCRB/UQCRQ/COX4I1/ISCU/COX5B/COX8A/COX6C/NDUFB10/NDUFB7/PARK7/NDUFAB1/UQCRH
HBC 0	GO:0007566	embryo implantation	4/180	52/17217	0.00211536	0.0249193	0.0192033	VMP1/FKBP4/PTGS2/ARID1A
HBC 3	GO:0007566	embryo implantation	5/190	52/17217	0.000265009	0.00278484	0.00186995	IL1B/VEGFA/PTGS2/MMP9/VMP1
HBC 3	GO:0048566	embryonic digestive tract development	3/190	34/17217	0.00615571	0.0310778	0.020868	CXCL8/TNF/ID2
HBC 3	GO:0048568	embryonic organ development	11/190	450/17217	0.0114945	0.0485398	0.0325934	CXCL8/TNF/PDGFB/VEGFA/EIF4A3/ID2/SOCS3/INSIG1/NR4A3/CEBPB/FGFR1
HBC 0	GO:0048568	embryonic organ development	12/180	450/17217	0.00279999	0.030497	0.0235016	ZFP36L1/CITED2/TRA2B/PRDM1/MEF2C/DNAJB6/RBPJ/IL10/JUNB/PDGFC/HLX/ARID1A
HBC 0	GO:0001892	embryonic placenta development	6/180	89/17217	0.000340451	0.00659865	0.00508505	ZFP36L1/PRDM1/DNAJB6/RBPJ/IL10/JUNB
HBC 0	GO:0060669	embryonic placenta morphogenesis	3/180	25/17217	0.00218214	0.0253997	0.0195735	ZFP36L1/DNAJB6/IL10
HBC 0	GO:1901342	regulation of vasculature development	13/180	330/17217	4.53002e-05	0.00157942	0.00121713	KLF2/HSPB1/RHOB/KLF4/EGR1/TNFAIP3/HDAC9/IL10/PTGS2/NRP1/RIN2/SPRED1/HHEX
HBC 3	GO:0030968	endoplasmic reticulum unfolded protein response	9/190	125/17217	1.02131e-05	0.000217101	0.000145778	CXCL8/CCL2/PTPN1/PPP1R15A/HSPA5/NFE2L2/LMNA/XBP1/HSP90B1
HBC 4	GO:0030968	endoplasmic reticulum unfolded protein response	7/187	125/17217	0.000432349	0.00791473	0.00634252	CCL2/DDIT3/ATF3/HSP90B1/HERPUD1/DNAJB11/XBP1
HBC 3	GO:0072577	endothelial cell apoptotic process	6/190	55/17217	3.08725e-05	0.000490793	0.000329556	TNF/ICAM1/TNFAIP3/CCL2/NFE2L2/RGCC
HBC 0	GO:0035767	endothelial cell chemotaxis	3/180	28/17217	0.00303756	0.0319328	0.0246081	HSPB1/NR4A1/NRP1
HBC 1	GO:0051645	Golgi localization	3/193	14/17217	0.00046088	0.0365381	0.0311728	ARHGAP21/RIPOR1/YWHAZ
HBC 4	GO:0035767	endothelial cell chemotaxis	5/187	28/17217	1.14953e-05	0.00065979	0.000528727	EGR3/NR4A1/LGMN/TMSB4X/NRP1
HBC 3	GO:0001885	endothelial cell development	4/190	63/17217	0.00515475	0.0276742	0.0185826	IL1B/TNF/ICAM1/VEGFA
HBC 3	GO:0045446	endothelial cell differentiation	6/190	102/17217	0.000934907	0.00739969	0.00496872	IL1B/TNF/ICAM1/KDM6B/VEGFA/BTG1
HBC 3	GO:0043542	endothelial cell migration	10/190	207/17217	0.000103247	0.00132334	0.00088859	TNF/PDGFB/VEGFA/MAP2K3/NRP2/PTGS2/NFE2L2/ZC3H12A/RGCC/FGFR1
HBC 0	GO:0043542	endothelial cell migration	11/180	207/17217	1.1667e-05	0.000614467	0.000473521	HSPB1/DNAJA4/RHOB/KLF4/NR4A1/MEF2C/HDAC9/PTGS2/NRP1/RIN2/SPRED1
HBC 4	GO:0043542	endothelial cell migration	9/187	207/17217	0.000442889	0.00801767	0.00642501	EGR3/NR4A1/RHOB/MEF2C/SPRED1/LGMN/KLF4/TMSB4X/NRP1
HBC 3	GO:0001935	endothelial cell proliferation	8/190	147/17217	0.00022904	0.00244836	0.00164402	TNF/PDGFB/CCL2/VEGFA/NRP2/RGCC/XBP1/FGFR1
HBC 4	GO:0001935	endothelial cell proliferation	8/187	147/17217	0.000205524	0.00464925	0.00372571	CCL2/EGR3/EGFL7/NR4A1/MEF2C/NRP1/JUN/XBP1
HBC 0	GO:0003158	endothelium development	6/180	120/17217	0.00164044	0.0212045	0.0163406	RHOB/SLC40A1/RBPJ/APOLD1/NRP1/TNFRSF1A
HBC 3	GO:0003158	endothelium development	6/190	120/17217	0.00215492	0.0142385	0.00956085	IL1B/TNF/ICAM1/KDM6B/VEGFA/BTG1
HBC 6	GO:0015985	energy coupled proton transport, down electrochemical gradient	11/197	24/17217	7.28737e-16	5.86228e-14	5.32702e-14	ATP5F1E/ATP5MC2/ATP5ME/ATP5MG/COX5B/ATP5PD/ATP5PO/ATP5MF/ATP5F1C/ATP5F1D/ATP5MC3
HBC 6	GO:0015980	energy derivation by oxidation of organic compounds	18/197	262/17217	1.31725e-09	5.50204e-08	4.99967e-08	NDUFA4/UQCR11/UQCR10/BLOC1S1/COX7C/UQCRB/UQCRQ/COX4I1/ISCU/COX5B/COX8A/COX6C/NDUFB10/NDUFB7/PARK7/NDUFAB1/UQCRH/ATP5F1D
HBC 3	GO:0097009	energy homeostasis	3/190	35/17217	0.00667884	0.0328641	0.0220675	NR4A3/METRNL/MFSD2A
PAMM	GO:0007272	ensheathment of neurons	6/190	137/17217	0.00415933	0.0289478	0.0211213	CD9/CXCR4/PSAP/TYMP/ITGAX/HGF
HBC 0	GO:0044409	entry into host	7/180	147/17217	0.000905533	0.0134896	0.0103954	HSPA1B/HSPA1A/TFRC/MRC1/WWP1/EPS15/LDLR
HBC 5	GO:0044409	entry into host	7/186	147/17217	0.00109623	0.0132821	0.0107305	HLA-DRB1/CD74/IFITM3/IFITM2/GSN/VAMP8/RPSA
HBC 7	GO:0044409	entry into host	9/186	147/17217	3.15968e-05	0.000794114	0.000642532	IFITM3/TRIM22/DYNLT1/LGALS9/IFITM2/SIGLEC1/IFITM1/AXL/SCARB2
Monocyte	GO:0044409	entry into host	7/186	147/17217	0.00109623	0.0184179	0.0150259	FCN1/LGALS1/ANPEP/CXCL8/ITGA5/CD55/HLA-DRB1
PAMM	GO:0044409	entry into host	7/190	147/17217	0.00123997	0.0118067	0.00861455	LGALS1/HLA-DRB1/CXCR4/CD74/CD81/RPSA/ANPEP
HBC 3	GO:0048245	eosinophil chemotaxis	3/190	18/17217	0.000955351	0.00751354	0.00504517	CCL3/CCL4/CCL2
HBC 4	GO:0048245	eosinophil chemotaxis	5/187	18/17217	1.09454e-06	0.000165067	0.000132278	CCL2/CCL4/CCL8/CCL3/CCL5
HBC 7	GO:0048245	eosinophil chemotaxis	3/186	18/17217	0.000898314	0.012034	0.00973694	CCL8/CCL5/CCL2
HBC 0	GO:0072677	eosinophil migration	3/180	22/17217	0.00149508	0.0201079	0.0154956	CCL8/HRH1/PTGER4
HBC 3	GO:0072677	eosinophil migration	4/190	22/17217	8.9963e-05	0.00119522	0.000802565	CCL3/CCL4/CCL2/PTGER4
HBC 4	GO:0072677	eosinophil migration	5/187	22/17217	3.24744e-06	0.000285684	0.000228935	CCL2/CCL4/CCL8/CCL3/CCL5
HBC 7	GO:0072677	eosinophil migration	3/186	22/17217	0.00164236	0.0199921	0.016176	CCL8/CCL5/CCL2
HBC 3	GO:1904019	epithelial cell apoptotic process	9/190	103/17217	2.06415e-06	6.34598e-05	4.26118e-05	TNF/ICAM1/TNFAIP3/CCL2/CFLAR/IL6/ZFP36/NFE2L2/RGCC
HBC 3	GO:0002064	epithelial cell development	10/190	218/17217	0.0001579	0.00180181	0.00120987	IL1B/TNF/ICAM1/PDGFB/VEGFA/B4GALT1/FOSL2/RILPL2/XBP1/FGFR1
HBC 4	GO:0010631	epithelial cell migration	11/187	285/17217	0.000292144	0.0059763	0.00478915	EGR3/NR4A1/RHOB/HBEGF/MEF2C/SPRED1/LGMN/KLF4/TMSB4X/NRP1/JUN
HBC 3	GO:0010631	epithelial cell migration	12/190	285/17217	7.96443e-05	0.00107737	0.000723429	TNF/PDGFB/VEGFA/MAP2K3/NRP2/PTGS2/MMP9/NFE2L2/HBEGF/ZC3H12A/RGCC/FGFR1
HBC 0	GO:0010631	epithelial cell migration	13/180	285/17217	9.74018e-06	0.000569638	0.000438975	JUN/HSPB1/DNAJA4/RHOB/KLF4/NR4A1/HBEGF/MEF2C/HDAC9/PTGS2/NRP1/RIN2/SPRED1
HBC 0	GO:0050673	epithelial cell proliferation	11/180	393/17217	0.00288752	0.031144	0.0240002	JUN/ZFP36L1/NR4A1/TNFAIP3/TLR4/MEF2C/ZFP36/IL10/KLF9/MTSS1/NRP1
PAMM	GO:0050673	epithelial cell proliferation	11/190	393/17217	0.00435445	0.0299882	0.0218804	APOE/AREG/NUPR1/EREG/HTRA1/NME2/GRN/IGFBP3/CDKN1C/SERPINF1/HGF
HBC 4	GO:0050673	epithelial cell proliferation	14/187	393/17217	0.000103241	0.00291933	0.00233942	CCL2/NR4A3/EGR3/CCL5/EGFL7/NR4A1/MEF2C/ZFP36L1/ZFP36/NRP1/TLR4/JUN/EAF2/XBP1
HBC 1	GO:0051235	maintenance of location	12/193	316/17217	0.00024197	0.0254522	0.0217148	HSP90B1/HSPA5/ARHGAP21/MCOLN1/PLCG2/ABCG1/ABCA1/CALM1/CALR/ITPR2/NBL1/SLC8B1
HBC 3	GO:0050673	epithelial cell proliferation	19/190	393/17217	7.58312e-08	4.73463e-06	3.1792e-06	TNF/PDGFB/TNFAIP3/CCL2/CFLAR/VEGFA/IL6/NRP2/ID2/B4GALT1/ZFP36/MYC/NR4A3/RGCC/C5AR1/XBP1/CEBPB/FGFR1/SAV1
HBC 3	GO:0072575	epithelial cell proliferation involved in liver morphogenesis	5/190	21/17217	2.73726e-06	7.89349e-05	5.30029e-05	TNFAIP3/CFLAR/IL6/XBP1/CEBPB
HBC 4	GO:0090132	epithelium migration	11/187	288/17217	0.000319402	0.0063682	0.00510319	EGR3/NR4A1/RHOB/HBEGF/MEF2C/SPRED1/LGMN/KLF4/TMSB4X/NRP1/JUN
HBC 3	GO:0090132	epithelium migration	12/190	288/17217	8.79744e-05	0.00117721	0.000790471	TNF/PDGFB/VEGFA/MAP2K3/NRP2/PTGS2/MMP9/NFE2L2/HBEGF/ZC3H12A/RGCC/FGFR1
HBC 0	GO:0090132	epithelium migration	13/180	288/17217	1.08936e-05	0.000593252	0.000457172	JUN/HSPB1/DNAJA4/RHOB/KLF4/NR4A1/HBEGF/MEF2C/HDAC9/PTGS2/NRP1/RIN2/SPRED1
HBC 1	GO:0051651	maintenance of location in cell	9/193	210/17217	0.000617386	0.044106	0.0376294	HSP90B1/HSPA5/ARHGAP21/MCOLN1/PLCG2/CALM1/CALR/ITPR2/SLC8B1
HBC 0	GO:0009408	response to heat	18/180	161/17217	7.94264e-14	1.31927e-10	1.01666e-10	DNAJB1/HSPA6/HSPA1B/HSP90AA1/HSPH1/IER5/HSPA1A/BAG3/DNAJA4/HSPD1/CHORDC1/DNAJB4/DNAJA1/HSP90AB1/DNAJB6/FKBP4/HSPA8/PTGS2
PAMM	GO:0070371	ERK1 and ERK2 cascade	14/190	302/17217	6.82508e-06	0.000354228	0.000258456	APOE/GPNMB/HLA-DRB1/FN1/TREM2/CCL18/CCL20/CD74/CTSH/GSTP1/MIF/GPR183/CD44/CIB1
HBC 0	GO:0032496	response to lipopolysaccharide	14/180	323/17217	7.87251e-06	0.0004755	0.00036643	FOS/HSPD1/CD36/TNFAIP3/TLR4/MEF2C/MRC1/ZFP36/SGMS1/IL10/TRIB1/PTGS2/IRF8/PTGER4
HBC 0	GO:0006979	response to oxidative stress	19/180	434/17217	1.50442e-07	2.49884e-05	1.92565e-05	KLF2/HSPA1B/JUN/HSPA1A/HSPB1/FOS/RHOB/KLF4/HSPD1/NR4A2/CD36/TNFAIP3/TXNIP/DUSP1/TRA2B/SESN1/TLR4/IL10/PTGS2
HBC 1	GO:0042692	muscle cell differentiation	12/193	351/17217	0.000621029	0.044106	0.0376294	PLEKHO1/LMNA/AKAP13/ALPK3/CALR/SPAG9/ATP2A2/ENG/PLD3/SKI/ADM/TGFB1
HBC 3	GO:0006984	ER-nucleus signaling pathway	9/190	50/17217	3.40569e-09	4.22306e-07	2.83569e-07	CXCL8/CCL2/PTPN1/PPP1R15A/HSPA5/NFE2L2/INSIG1/XBP1/HSP90B1
HBC 4	GO:0006984	ER-nucleus signaling pathway	6/187	50/17217	1.61863e-05	0.000810414	0.00064943	CCL2/DDIT3/ATF3/HSP90B1/HERPUD1/XBP1
HBC 3	GO:0030218	erythrocyte differentiation	5/190	118/17217	0.00996055	0.044062	0.0295866	VEGFA/ID2/ZFP36/SLC11A2/KMT2E
HBC 5	GO:0030218	erythrocyte differentiation	8/186	118/17217	4.24196e-05	0.000975652	0.000788226	B2M/STAT1/ISG15/CDK6/RPS19/HCLS1/RB1/RPS14
HBC 7	GO:0030218	erythrocyte differentiation	6/186	118/17217	0.00177792	0.0213953	0.0173113	ISG15/STAT1/ADAR/JAK2/RB1/B2M
HBC 1	GO:0002262	myeloid cell homeostasis	9/193	151/17217	5.20579e-05	0.0103571	0.00883626	HMOX1/MAFB/SH2B3/KMT2E/BRD1/FOXO3/ZBTB7A/BCL2L11/ITPKB
HBC 5	GO:0034101	erythrocyte homeostasis	9/186	126/17217	9.18073e-06	0.000249165	0.0002013	B2M/STAT1/ISG15/CDK6/RPS24/RPS19/HCLS1/RB1/RPS14
HBC 7	GO:0034101	erythrocyte homeostasis	7/186	126/17217	0.000439296	0.00673534	0.00544969	ISG15/STAT1/ADAR/AXL/JAK2/RB1/B2M
HBC 3	GO:0061028	establishment of endothelial barrier	4/190	46/17217	0.00163272	0.0116578	0.00782793	IL1B/TNF/ICAM1/VEGFA
HBC 7	GO:0001736	establishment of planar polarity	8/186	124/17217	6.0426e-05	0.00131	0.00105994	PSMB9/PSME2/PSMB8/PSMA3/PSMA4/PSME1/PSMA2/PSMB10
Monocyte	GO:0072599	establishment of protein localization to endoplasmic reticulum	18/186	116/17217	3.91297e-16	1.5285e-13	1.247e-13	RPS19/RPL28/RPL35A/RPL39/RPS13/RPL26/RPS9/RPL30/RPL18A/RPL18/RPL34/RPS8/RPS15/RPS15A/RPL41/UBA52/RPS27/RPLP1
PAMM	GO:0072599	establishment of protein localization to endoplasmic reticulum	9/190	116/17217	5.54445e-06	0.000303559	0.000221486	RPS19/RPSA/RPL28/RPS4X/RPS5/RPLP1/RPS18/RPS15/RPS3
HBC 5	GO:0072599	establishment of protein localization to endoplasmic reticulum	54/186	116/17217	3.94015e-77	2.67339e-74	2.15982e-74	RPL18A/RPS21/RPS27/RPL15/RPS27A/RPS3A/RPL10/RPL5/RPL32/RPS11/RPL30/RPL6/RPL12/RPS29/RPS7/RPL27A/RPS13/RPS2/RPL17/RPL14/RPL11/RPS15A/RPL27/RPS4Y1/RPL35/RPS24/RPL29/RPS3/RPS18/RPS19/RPL13/RPL38/RPS5/RPL23A/RPL39/RPL21/RPL37/RPL18/RPSA/RPL26/RPS6/RPS15/RPL22/RPL36A/RPL7A/RPL10A/RPS16/RPS8/RPLP1/RPS9/RPS25/RPS14/UBA52/RPLP0
HBC 6	GO:0072599	establishment of protein localization to endoplasmic reticulum	75/197	116/17217	7.32833e-122	3.97928e-119	3.61595e-119	RPS4Y1/RPS23/RPS18/RPL32/RPS12/RPS27A/RPL30/RPL7A/RPS6/RPS14/RPL29/RPL23A/RPL26/RPS3A/RPS24/RPS5/RPS15A/RPL5/RPL19/RPL18A/RPL15/RPL35/RPS3/RPL21/RPL17/RPL10A/RPS7/RPS25/RPL12/RPS4X/RPL6/RPL9/RPLP1/RPL10/RPL37/RPL13/RPL37A/RPS29/RPL27/RPL36/RPL34/RPS2/RPL18/RPL14/RPL11/RPL36A/RPL3/RPL27A/RPL8/RPS13/RPL35A/RPS8/RPS15/RPSA/RPL39/RPL24/RPS27/RPS11/RPS21/RPL38/RPL41/RPL23/RPL22/UBA52/RPS19/RPL13A/RPS1…
Monocyte	GO:0035592	establishment of protein localization to extracellular region	13/186	446/17217	0.001148	0.0189816	0.0154858	IL1B/S100A12/IL1RN/FGR/GAPDH/ANXA1/IL1A/ADAM8/CLEC4E/HLA-DRB1/ACSL4/SORL1/ADORA2A
PAMM	GO:0035592	establishment of protein localization to extracellular region	13/190	446/17217	0.0013925	0.0126363	0.00921988	APOE/HLA-DRB1/TREM2/PSAP/SORL1/CADM1/GAPDH/SLC25A5/MIF/FCGR2B/SOX4/ADAM8/RAB13
HBC 3	GO:0035592	establishment of protein localization to extracellular region	15/190	446/17217	0.000132119	0.00159056	0.00106802	IL1B/TNF/IL1A/NLRP3/PLEK/PIM3/LCP2/IL6/TLR2/SRGN/RGCC/XBP1/PTGER4/IL1RN/ARFGAP3
PAMM	GO:0090150	establishment of protein localization to membrane	10/190	332/17217	0.00388616	0.0274538	0.0200312	RPS19/RPSA/RPL28/RPS4X/CIB1/RPS5/RPLP1/RPS18/RPS15/RPS3
Monocyte	GO:0090150	establishment of protein localization to membrane	19/186	332/17217	3.561e-09	5.56407e-07	4.53934e-07	BID/RPS19/RPL28/RPL35A/RPL39/RPS13/RPL26/RPS9/RPL30/RPL18A/RPL18/RPL34/RPS8/RPS15/RPS15A/RPL41/UBA52/RPS27/RPLP1
HBC 0	GO:0042594	response to starvation	10/180	201/17217	5.13925e-05	0.00169036	0.00130262	PDK4/JUN/PMAIP1/ATF3/CPEB4/IFI16/SESN1/ZFP36/HSPA8/KLF10
HBC 0	GO:0034612	response to tumor necrosis factor	12/180	303/17217	8.48979e-05	0.0024313	0.00187361	KLF2/HSPA1B/HSPA1A/ZFP36L1/CCL8/TNFAIP3/ZFP36/SGMS1/TNFSF9/PTGS2/ZFP36L2/TNFRSF1A
HBC 0	GO:0072655	establishment of protein localization to mitochondrion	6/180	140/17217	0.00355197	0.035118	0.0270627	HSP90AA1/BAG3/HSPD1/PMAIP1/DNAJA1/USP36
HBC 7	GO:0007164	establishment of tissue polarity	8/186	124/17217	6.0426e-05	0.00131	0.00105994	PSMB9/PSME2/PSMB8/PSMA3/PSMA4/PSME1/PSMA2/PSMB10
HBC 3	GO:0022617	extracellular matrix disassembly	5/190	81/17217	0.00201983	0.0135383	0.00909065	MMP19/IL6/CD44/MMP9/CTSL
Monocyte	GO:0022617	extracellular matrix disassembly	5/186	81/17217	0.00184051	0.0271302	0.0221337	TIMP1/CD44/CTSS/CAPN2/ADAM8
PAMM	GO:0022617	extracellular matrix disassembly	5/190	81/17217	0.00201983	0.0164643	0.0120129	HTRA1/CD44/MMP19/ADAM8/MMP9
HBC 3	GO:0030198	extracellular matrix organization	12/190	392/17217	0.00140437	0.0103656	0.00696024	TNF/ICAM1/PDGFB/CFLAR/MMP19/IL6/B4GALT1/CD44/MMP9/CTSL/RGCC/NFKB2
Monocyte	GO:0030198	extracellular matrix organization	14/186	392/17217	9.49074e-05	0.00318502	0.00259844	TIMP1/THBS1/VCAN/CD44/ITGAX/ITGA5/ANXA2/CTSS/CAPN2/ADAM8/FN1/ICAM3/QSOX1/CYP1B1
HBC 3	GO:0043062	extracellular structure organization	12/190	393/17217	0.00143488	0.0105698	0.0070974	TNF/ICAM1/PDGFB/CFLAR/MMP19/IL6/B4GALT1/CD44/MMP9/CTSL/RGCC/NFKB2
Monocyte	GO:0043062	extracellular structure organization	14/186	393/17217	9.74946e-05	0.00318502	0.00259844	TIMP1/THBS1/VCAN/CD44/ITGAX/ITGA5/ANXA2/CTSS/CAPN2/ADAM8/FN1/ICAM3/QSOX1/CYP1B1
HBC 0	GO:0006986	response to unfolded protein	18/180	181/17217	6.11093e-13	5.07513e-10	3.911e-10	DNAJB1/HSPA6/HSPA1B/HSP90AA1/HSPH1/HSPA1A/HSPB1/BAG3/HSPD1/DNAJB4/DNAJA1/ATF3/HSP90AB1/HSPE1/SERPINH1/HSPA8/HERPUD1/CREBRF
HBC 0	GO:0042110	T cell activation	14/180	476/17217	0.000492428	0.00847589	0.00653169	HSPH1/ZFP36L1/HSPD1/EGR1/TFRC/PRDM1/IL10/TNFSF9/NFKBIZ/HLX/PTGER4/ZFP36L2/PAG1/CD28
HBC 1	GO:0061082	myeloid leukocyte cytokine production	4/193	30/17217	0.000333873	0.0299519	0.0255538	HMOX1/GAS6/TGFB1/DDX21
HBC 1	GO:0060326	cell chemotaxis	12/193	297/17217	0.000136369	0.0193701	0.0165258	FGFR1/MPP1/LGMN/GAS6/IL6R/CALR/CSF1R/PLEKHG5/C5AR2/NBL1/NRP1/SLC8B1
Monocyte	GO:0097191	extrinsic apoptotic signaling pathway	9/186	225/17217	0.000775612	0.0144273	0.0117702	G0S2/THBS1/IL1B/LGALS3/BCL2A1/GSTP1/BID/IL1A/TRAF1
PAMM	GO:0097191	extrinsic apoptotic signaling pathway	8/190	225/17217	0.00357577	0.0258731	0.0188779	LGALS3/G0S2/GSTP1/IFI6/IFI27/SERPINE1/CIB1/HGF
HBC 3	GO:0097192	extrinsic apoptotic signaling pathway in absence of ligand	6/190	73/17217	0.000153828	0.00177165	0.00118962	IL1B/TNF/IL1A/BCL2A1/BCL2/FGFR1
HBC 0	GO:0008625	extrinsic apoptotic signaling pathway via death domain receptors	5/180	86/17217	0.00207765	0.0248272	0.0191324	BAG3/PMAIP1/ATF3/TNFAIP3/TNFRSF1A
HBC 3	GO:0008625	extrinsic apoptotic signaling pathway via death domain receptors	6/190	86/17217	0.000377452	0.00368535	0.00247463	TNF/ICAM1/TNFAIP3/CFLAR/BCL2/ARHGEF2
HBC 0	GO:0021561	facial nerve development	2/180	11/17217	0.00561891	0.0454161	0.0349985	EGR2/NRP1
HBC 3	GO:0021561	facial nerve development	2/190	11/17217	0.00624062	0.0310778	0.020868	NRP2/EGR2
HBC 0	GO:0021610	facial nerve morphogenesis	2/180	11/17217	0.00561891	0.0454161	0.0349985	EGR2/NRP1
HBC 3	GO:0021610	facial nerve morphogenesis	2/190	11/17217	0.00624062	0.0310778	0.020868	NRP2/EGR2
HBC 0	GO:0045444	fat cell differentiation	11/180	224/17217	2.43537e-05	0.00102409	0.000789185	ZFP36L1/KLF4/NR4A2/RGS2/NR4A1/CEBPD/ZFP36/EGR2/JDP2/PTGS2/ZFP36L2
HBC 4	GO:0045444	fat cell differentiation	12/187	224/17217	6.31563e-06	0.000434818	0.000348444	EGR2/NR4A3/DDIT3/NR4A1/NR4A2/ARL4A/CEBPD/KLF4/ZFP36L1/ZFP36/ARID5B/XBP1
HBC 3	GO:0045444	fat cell differentiation	14/190	224/17217	1.97505e-07	1.0496e-05	7.04781e-06	TNF/IL6/ID2/PTGS2/ZFP36/INSIG1/ARID5B/ZC3H12A/NR4A3/EGR2/XBP1/CEBPB/METRNL/SAV1
HBC 3	GO:0042362	fat-soluble vitamin biosynthetic process	3/190	15/17217	0.000545849	0.00486944	0.00326972	IL1B/TNF/NFKB1
HBC 3	GO:0006775	fat-soluble vitamin metabolic process	4/190	45/17217	0.00150356	0.0109347	0.00734238	IL1B/TNF/NFKB1/FGFR1
PAMM	GO:0006633	fatty acid biosynthetic process	9/190	163/17217	8.34143e-05	0.00181467	0.00132405	APOC1/APOC2/CD74/GSTP1/LPL/LTA4H/MIF/MGLL/FABP5
PAMM	GO:1901570	fatty acid derivative biosynthetic process	5/190	99/17217	0.00481065	0.0323831	0.0236278	CD74/MGST3/LTA4H/MIF/FABP5
PAMM	GO:1901568	fatty acid derivative metabolic process	7/190	168/17217	0.0026523	0.0204047	0.0148879	CD74/GSTP1/MGST3/LTA4H/MIF/MGLL/FABP5
Monocyte	GO:0015908	fatty acid transport	5/186	100/17217	0.0045901	0.0492924	0.0402143	THBS1/IL1B/PRKAG2/ANXA1/ACSL4
HBC 1	GO:0034620	cellular response to unfolded protein	10/193	145/17217	5.52028e-06	0.00470466	0.00401383	HSP90B1/HSPA5/LMNA/HYOU1/SELENOS/CALR/PIK3R1/PDIA6/BCL2L11/VCP
HBC 5	GO:0002431	Fc receptor mediated stimulatory signaling pathway	8/186	144/17217	0.000171971	0.00301117	0.00243271	FCGR3A/FCGR2A/FCER1G/FCGR1A/PAK1/ARPC3/PTPRJ/ARPC2
HBC 5	GO:0038093	Fc receptor signaling pathway	11/186	240/17217	6.17041e-05	0.00132909	0.00107376	FCGR3A/PSME2/PSMB9/FCGR2A/FCER1G/FCGR1A/PAK1/PSME1/ARPC3/PTPRJ/ARPC2
HBC 4	GO:0038093	Fc receptor signaling pathway	8/187	240/17217	0.00478396	0.0448249	0.0359207	NR4A3/FOS/FCGR1A/CD200R1/FCGR1B/FCER1G/FCGR2A/JUN
HBC 7	GO:0038093	Fc receptor signaling pathway	9/186	240/17217	0.00122067	0.015731	0.0127283	PSMB9/PSME2/PSMB8/PSMA3/PSMA4/PSME1/PSMA2/PSMB10/APPL1
HBC 7	GO:0038095	Fc-epsilon receptor signaling pathway	8/186	168/17217	0.000487935	0.00729334	0.00590117	PSMB9/PSME2/PSMB8/PSMA3/PSMA4/PSME1/PSMA2/PSMB10
HBC 5	GO:0038094	Fc-gamma receptor signaling pathway	8/186	141/17217	0.000148715	0.00272711	0.00220322	FCGR3A/FCGR2A/FCER1G/FCGR1A/PAK1/ARPC3/PTPRJ/ARPC2
HBC 5	GO:0038096	Fc-gamma receptor signaling pathway involved in phagocytosis	7/186	138/17217	0.000756566	0.00987173	0.00797534	FCGR3A/FCGR2A/FCGR1A/PAK1/ARPC3/PTPRJ/ARPC2
HBC 3	GO:0008585	female gonad development	7/190	100/17217	0.000120275	0.00147664	0.00099153	ICAM1/MMP19/VEGFA/HSPA5/ARID5B/BCL2/CEBPB
HBC 0	GO:0007565	female pregnancy	9/180	190/17217	0.000177343	0.00423837	0.00326617	FOS/RGS2/FOSB/PRDM1/VMP1/FKBP4/JUNB/PTGS2/ARID1A
HBC 3	GO:0007565	female pregnancy	8/190	190/17217	0.00124947	0.00944721	0.00634358	IL1B/VEGFA/PTGS2/MMP9/NAMPT/FOSL1/BCL2/VMP1
HBC 3	GO:0046660	female sex differentiation	7/190	119/17217	0.000353124	0.00354076	0.00237754	ICAM1/MMP19/VEGFA/HSPA5/ARID5B/BCL2/CEBPB
HBC 3	GO:0001660	fever generation	4/190	10/17217	2.86517e-06	8.19878e-05	5.50529e-05	IL1B/TNF/IL1A/PTGS2
Monocyte	GO:0042730	fibrinolysis	3/186	26/17217	0.00268631	0.034689	0.0283004	THBS1/SERPINB2/ANXA2
Monocyte	GO:0048144	fibroblast proliferation	6/186	82/17217	0.000260037	0.00655335	0.00534643	S100A6/EREG/GSTP1/ANXA2/FTH1/FN1
PAMM	GO:0048144	fibroblast proliferation	8/190	82/17217	3.36836e-06	0.000208775	0.000152329	FN1/NUPR1/EREG/S100A6/CD74/ANXA2/GSTP1/MIF
HBC 3	GO:0090077	foam cell differentiation	4/190	37/17217	0.000713824	0.00600775	0.00403407	NFKBIA/NFKB1/SELENOK/ABCA1
HBC 3	GO:0001704	formation of primary germ layer	7/190	121/17217	0.000390747	0.00380518	0.00255509	ETS2/KDM6B/DUSP5/MMP9/DUSP2/NR4A3/FGFR1
HBC 3	GO:0000082	G1/S transition of mitotic cell cycle	9/190	251/17217	0.00192394	0.0130871	0.00878771	CCL2/EIF4E/ID2/RBBP8/MYC/RGCC/BCL2/GPR132/KMT2E
HBC 7	GO:0000086	G2/M transition of mitotic cell cycle	9/186	248/17217	0.00153135	0.0190747	0.0154337	PSMB9/PSME2/PSMB8/CCND1/PSMA3/PSMA4/PSME1/PSMA2/PSMB10
HBC 3	GO:0007369	gastrulation	8/190	181/17217	0.000914539	0.00731632	0.00491274	ETS2/KDM6B/DUSP5/MMP9/DUSP2/NR4A3/IL1RN/FGFR1
HBC 3	GO:0002467	germinal center formation	2/190	15/17217	0.0115739	0.0485398	0.0325934	TNFAIP3/NFKB2
HBC 3	GO:0048732	gland development	11/190	439/17217	0.00967951	0.0434598	0.0291822	TNF/TNFAIP3/CFLAR/VEGFA/IL6/ID2/ARID5B/BCL2/XBP1/CEBPB/FGFR1
HBC 3	GO:0022612	gland morphogenesis	8/190	124/17217	7.01751e-05	0.000974072	0.000654067	TNF/TNFAIP3/CFLAR/IL6/BCL2/XBP1/CEBPB/FGFR1
HBC 3	GO:0061900	glial cell activation	7/190	54/17217	2.03896e-06	6.34598e-05	4.26118e-05	IL1B/TNF/CCL3/IL6/TLR2/NAMPT/C5AR1
HBC 4	GO:0061900	glial cell activation	4/187	54/17217	0.00279052	0.0293607	0.0235284	CCL3/C1QA/CTSC/JUN
HBC 5	GO:0061900	glial cell activation	4/186	54/17217	0.00273713	0.0273089	0.0220628	C1QA/AIF1/TYROBP/LRP1
HBC 3	GO:0021782	glial cell development	6/190	116/17217	0.00181492	0.012526	0.0084109	IL1B/TNF/IL6/ID2/TLR2/C5AR1
Monocyte	GO:0021782	glial cell development	7/186	116/17217	0.000265523	0.0065854	0.00537258	S100A8/S100A9/VIM/IL1B/GSTP1/NDRG1/ADORA2A
PAMM	GO:0021782	glial cell development	6/190	116/17217	0.00181492	0.0150556	0.010985	VIM/CD9/TREM2/GSTP1/GRN/SOX4
PAMM	GO:0008347	glial cell migration	4/190	53/17217	0.00275956	0.0209842	0.0153107	CD9/TREM2/TSPO/GPR183
PAMM	GO:0014009	glial cell proliferation	4/190	45/17217	0.00150356	0.0134805	0.00983583	AREG/TREM2/TSPO/SOX4
HBC 3	GO:0042063	gliogenesis	10/190	296/17217	0.00170169	0.0121038	0.00812742	IL1B/TNF/CCL3/CCL2/IL6/ID2/TLR2/GPR183/EGR2/C5AR1
Monocyte	GO:0042063	gliogenesis	10/186	296/17217	0.00145255	0.0229253	0.0187032	S100A8/S100A9/VIM/IL1B/AREG/TSPO/ANXA1/GSTP1/NDRG1/ADORA2A
PAMM	GO:0042063	gliogenesis	10/190	296/17217	0.00170169	0.0147495	0.0107617	VIM/AREG/CD9/TREM2/TSPO/CXCR4/GSTP1/GRN/GPR183/SOX4
HBC 3	GO:0072110	glomerular mesangial cell proliferation	3/190	10/17217	0.000149943	0.00175685	0.00117969	PDGFB/CFLAR/IL6R
HBC 3	GO:0072109	glomerular mesangium development	3/190	15/17217	0.000545849	0.00486944	0.00326972	PDGFB/CFLAR/IL6R
HBC 3	GO:0032835	glomerulus development	4/190	63/17217	0.00515475	0.0276742	0.0185826	PDGFB/CFLAR/BCL2/IL6R
HBC 3	GO:0072012	glomerulus vasculature development	3/190	25/17217	0.00254425	0.0162622	0.0109197	PDGFB/CFLAR/IL6R
PAMM	GO:0006094	gluconeogenesis	5/190	88/17217	0.00290317	0.0218236	0.0159232	SDS/FBP1/GAPDH/ENO1/TPI1
PAMM	GO:0006007	glucose catabolic process	4/190	35/17217	0.000575724	0.00654413	0.00477481	GAPDH/ENO1/PKM/TPI1
Monocyte	GO:0061718	glucose catabolic process to pyruvate	3/186	27/17217	0.00299828	0.0374786	0.0305762	GAPDH/PKM/ENO1
PAMM	GO:0061718	glucose catabolic process to pyruvate	4/190	27/17217	0.000206726	0.00324365	0.00236668	GAPDH/ENO1/PKM/TPI1
PAMM	GO:0006006	glucose metabolic process	9/190	210/17217	0.000551552	0.00651744	0.00475534	SDS/PHLDA2/FBP1/GAPDH/IGFBP3/ENO1/PKM/TPI1/FABP5
HBC 3	GO:1904659	glucose transmembrane transport	5/190	105/17217	0.00616093	0.0310778	0.020868	IL1B/TNF/NFE2L2/NR4A3/SLC2A3
PAMM	GO:1901687	glutathione derivative biosynthetic process	4/190	21/17217	7.42444e-05	0.0016705	0.00121885	GSTP1/MGST3/GSTO1/MGST1
PAMM	GO:1901685	glutathione derivative metabolic process	4/190	21/17217	7.42444e-05	0.0016705	0.00121885	GSTP1/MGST3/GSTO1/MGST1
PAMM	GO:0046503	glycerolipid catabolic process	8/190	73/17217	1.38248e-06	0.000110767	8.08193e-05	APOC1/APOC2/SORL1/LPL/GPCPD1/MGLL/FABP5/PLA2G7
PAMM	GO:0046475	glycerophospholipid catabolic process	3/190	31/17217	0.00473712	0.0320855	0.0234106	APOC1/GPCPD1/PLA2G7
Monocyte	GO:0006096	glycolytic process	8/186	115/17217	3.5255e-05	0.00162017	0.00132179	PRKAG2/GAPDH/DDIT4/PKM/LDHA/SLC2A6/ENO1/FBP1
PAMM	GO:0006096	glycolytic process	8/190	115/17217	4.1018e-05	0.00113492	0.000828071	NUPR1/FBP1/GAPDH/DDIT4/LDHA/ENO1/PKM/TPI1
Monocyte	GO:0061615	glycolytic process through fructose-6-phosphate	3/186	29/17217	0.00368679	0.0431506	0.0352036	GAPDH/PKM/ENO1
PAMM	GO:0061615	glycolytic process through fructose-6-phosphate	4/190	29/17217	0.00027499	0.00394155	0.00287588	GAPDH/ENO1/PKM/TPI1
Monocyte	GO:0061620	glycolytic process through glucose-6-phosphate	3/186	28/17217	0.00333163	0.0404523	0.0330023	GAPDH/PKM/ENO1
PAMM	GO:0061620	glycolytic process through glucose-6-phosphate	4/190	28/17217	0.000239111	0.00361973	0.00264107	GAPDH/ENO1/PKM/TPI1
HBC 3	GO:0006024	glycosaminoglycan biosynthetic process	7/190	108/17217	0.000194565	0.00214137	0.00143788	IL1B/PDGFB/NFKB1/B4GALT1/DSE/CHSY1/CHST7
HBC 3	GO:0030203	glycosaminoglycan metabolic process	8/190	157/17217	0.000357674	0.00356168	0.00239159	IL1B/PDGFB/NFKB1/B4GALT1/CD44/DSE/CHSY1/CHST7
PAMM	GO:1901659	glycosyl compound biosynthetic process	4/190	42/17217	0.00115894	0.0111974	0.00817001	UPP1/NME2/TYMP/ADA2
Monocyte	GO:1901658	glycosyl compound catabolic process	4/186	40/17217	0.000889404	0.0159735	0.0130317	APOBEC3A/UPP1/TYMP/PNP
HBC 1	GO:0042119	neutrophil activation	18/193	496/17217	1.24831e-05	0.00531937	0.00453827	FABP5/DYNC1H1/TUBB4B/TNFRSF1B/PLEKHO2/AP2A2/LPCAT1/KMT2E/TMC6/B4GALT1/ADGRE5/CTSB/ITGAM/VCP/IDH1/CYFIP1/CTSC/MANBA
HBC 3	GO:0008406	gonad development	7/190	221/17217	0.0114943	0.0485398	0.0325934	ICAM1/MMP19/VEGFA/HSPA5/ARID5B/BCL2/CEBPB
HBC 3	GO:0071621	granulocyte chemotaxis	12/190	122/17217	1.03812e-08	8.58179e-07	5.76247e-07	IL1B/CXCL3/CXCL8/CXCL1/CXCL2/CCL3L1/CCL3/CCL4/CCL2/PDE4B/CCL20/C5AR1
Monocyte	GO:0071621	granulocyte chemotaxis	12/186	122/17217	8.17123e-09	1.06396e-06	8.68014e-07	S100A8/S100A9/THBS1/IL1B/S100A12/CCL20/LGALS3/CXCL2/CXCL8/CXCL3/CSF3R/ANXA1
HBC 4	GO:0071621	granulocyte chemotaxis	9/187	122/17217	7.36939e-06	0.000486227	0.000389641	CCL2/CCL4/CCL8/CCL3L1/CCL3/CCL5/C3AR1/CSF1R/FCER1G
HBC 5	GO:0071621	granulocyte chemotaxis	7/186	122/17217	0.000361326	0.00554033	0.00447602	CD74/CXCL1/CKLF/FCER1G/JAML/CXCL3/CXCL2
PAMM	GO:0071621	granulocyte chemotaxis	7/190	122/17217	0.000410725	0.00520939	0.00380094	LGALS3/CCL18/CCL20/CD74/CXCL2/PPIB/CXCL3
HBC 3	GO:0097530	granulocyte migration	13/190	145/17217	7.73542e-09	7.01848e-07	4.71275e-07	IL1B/CXCL3/CXCL8/CXCL1/CXCL2/CCL3L1/CCL3/CCL4/CCL2/PDE4B/CCL20/C5AR1/PTGER4
Monocyte	GO:0097530	granulocyte migration	14/186	145/17217	5.7256e-10	9.94027e-08	8.10959e-08	S100A8/S100A9/THBS1/IL1B/S100A12/CCL20/LGALS3/CXCL2/CXCL8/CXCL3/CSF3R/ANXA1/IL1R1/ADAM8
HBC 4	GO:0097530	granulocyte migration	9/187	145/17217	2.95753e-05	0.00117081	0.000938238	CCL2/CCL4/CCL8/CCL3L1/CCL3/CCL5/C3AR1/CSF1R/FCER1G
HBC 5	GO:0097530	granulocyte migration	8/186	145/17217	0.000180358	0.00308742	0.00249431	CD74/PTGER4/CXCL1/CKLF/FCER1G/JAML/CXCL3/CXCL2
PAMM	GO:0097530	granulocyte migration	8/190	145/17217	0.000208567	0.00324365	0.00236668	LGALS3/CCL18/CCL20/CD74/CXCL2/ADAM8/PPIB/CXCL3
HBC 0	GO:0003170	heart valve development	4/180	61/17217	0.00379165	0.0367226	0.0282992	PRDM1/MEF2C/RBPJ/TNFRSF1A
HBC 3	GO:0031649	heat generation	5/190	17/17217	8.62795e-07	3.17782e-05	2.13383e-05	IL1B/TNF/IL1A/PTGS2/ARRDC3
HBC 3	GO:0002244	hematopoietic progenitor cell differentiation	6/190	171/17217	0.011855	0.0489463	0.0328663	PLEK/NFE2L2/RBM47/BCL2/RUNX1/OSM
HBC 7	GO:0002244	hematopoietic progenitor cell differentiation	12/186	171/17217	3.4972e-07	1.61739e-05	1.30866e-05	EIF2AK2/ADAR/PSMB9/PSME2/HERC6/PSMB8/LMO2/PSMA3/PSMA4/PSME1/PSMA2/PSMB10
HBC 7	GO:0060218	hematopoietic stem cell differentiation	10/186	87/17217	3.31021e-08	1.91857e-06	1.55235e-06	EIF2AK2/PSMB9/PSME2/PSMB8/LMO2/PSMA3/PSMA4/PSME1/PSMA2/PSMB10
HBC 3	GO:0007599	hemostasis	9/190	333/17217	0.0118268	0.0489463	0.0328663	PLAUR/PDGFB/PLAU/PLEK/MAFF/LCP2/IL6/EHD1/NFE2L2
HBC 3	GO:0061008	hepaticobiliary system development	6/190	144/17217	0.0052954	0.0280611	0.0188424	TNFAIP3/CFLAR/IL6/ARID5B/XBP1/CEBPB
HBC 3	GO:0072574	hepatocyte proliferation	5/190	21/17217	2.73726e-06	7.89349e-05	5.30029e-05	TNFAIP3/CFLAR/IL6/XBP1/CEBPB
HBC 3	GO:0034113	heterotypic cell-cell adhesion	4/190	61/17217	0.00459357	0.0255809	0.017177	IL1B/TNF/CD44/IL1RN
Monocyte	GO:0034113	heterotypic cell-cell adhesion	6/186	61/17217	4.97256e-05	0.00212866	0.00173663	IL1B/CD44/ITGAX/IL1RN/ITGA5/CD58
PAMM	GO:0019319	hexose biosynthetic process	5/190	91/17217	0.00335626	0.0246652	0.0179965	SDS/FBP1/GAPDH/ENO1/TPI1
PAMM	GO:0019320	hexose catabolic process	4/190	55/17217	0.00315966	0.023483	0.017134	GAPDH/ENO1/PKM/TPI1
PAMM	GO:0019318	hexose metabolic process	9/190	250/17217	0.0018724	0.0154932	0.0113044	SDS/PHLDA2/FBP1/GAPDH/IGFBP3/ENO1/PKM/TPI1/FABP5
HBC 3	GO:0008645	hexose transmembrane transport	5/190	109/17217	0.00719683	0.0346479	0.0232653	IL1B/TNF/NFE2L2/NR4A3/SLC2A3
PAMM	GO:0034384	high-density lipoprotein particle clearance	2/190	13/17217	0.00872301	0.0488162	0.0356178	APOE/APOC2
PAMM	GO:0034375	high-density lipoprotein particle remodeling	3/190	18/17217	0.000955351	0.00958266	0.00699182	APOE/APOC1/APOC2
HBC 3	GO:0048872	homeostasis of number of cells	10/190	253/17217	0.00051753	0.00471865	0.00316847	TNFAIP3/PDE4B/VEGFA/IL6/ID2/ZFP36/GPR183/BCL2/SLC11A2/KMT2E
HBC 7	GO:0048872	homeostasis of number of cells	10/186	253/17217	0.000437899	0.00673534	0.00544969	ISG15/PMAIP1/TNFSF13B/STAT1/ADAR/LGALS9/AXL/JAK2/RB1/B2M
HBC 0	GO:0048872	homeostasis of number of cells	11/180	253/17217	7.36891e-05	0.00222541	0.00171495	KLF2/HSPA1B/HSPA1A/ZFP36L1/PMAIP1/TSC22D3/TNFAIP3/MEF2C/SLC40A1/ZFP36/MERTK
HBC 5	GO:0048872	homeostasis of number of cells	14/186	253/17217	6.6742e-07	2.32228e-05	1.87616e-05	CD74/GPR183/B2M/STAT1/TNFSF13B/ISG15/CDK6/FCER1G/SLC40A1/RPS24/RPS19/HCLS1/RB1/RPS14
HBC 3	GO:0006959	humoral immune response	14/190	357/17217	4.39359e-05	0.000648577	0.000435505	IL1B/CXCL3/CXCL8/CXCL1/CXCL2/TNF/CCL2/IL6/CD83/CD55/GPR183/RGCC/BCL2/C5AR1
PAMM	GO:0006959	humoral immune response	14/190	357/17217	4.39359e-05	0.00115463	0.000842458	HLA-DQB1/HLA-DRB1/TREM2/LYZ/C3/HLA-A/CD81/RPS19/GAPDH/SLC11A1/CXCL2/GPR183/FCGR2B/CXCL3
HBC 5	GO:0006959	humoral immune response	18/186	357/17217	6.5533e-08	2.73625e-06	2.21061e-06	HLA-DRB1/HLA-DQB1/GPR183/C1QB/C1QC/C1QA/SERPING1/CXCL1/HLA-E/RNASE6/EBI3/HLA-A/RPL30/A2M/RPS19/RPL39/CXCL3/CXCL2
Monocyte	GO:0006959	humoral immune response	18/186	357/17217	6.5533e-08	6.82635e-06	5.56915e-06	S100A8/LYZ/S100A9/FCN1/IL1B/S100A12/TREM1/SLC11A1/CXCL2/CXCL8/CFP/CXCL3/GAPDH/RPS19/CD55/HLA-DRB1/RPL39/RPL30
HBC 5	GO:0002455	humoral immune response mediated by circulating immunoglobulin	6/186	147/17217	0.00528015	0.0460782	0.0372265	HLA-DRB1/HLA-DQB1/C1QB/C1QC/C1QA/SERPING1
HBC 3	GO:0030213	hyaluronan biosynthetic process	3/190	14/17217	0.000440246	0.00417784	0.00280533	IL1B/PDGFB/NFKB1
HBC 3	GO:0030212	hyaluronan metabolic process	4/190	37/17217	0.000713824	0.00600775	0.00403407	IL1B/PDGFB/NFKB1/CD44
HBC 5	GO:0002524	hypersensitivity	2/186	10/17217	0.00493443	0.0438382	0.0354167	HLA-E/FCER1G
PAMM	GO:0002524	hypersensitivity	2/190	10/17217	0.00514315	0.0339944	0.0248034	C3/FCGR2B
HBC 4	GO:0046456	icosanoid biosynthetic process	4/187	55/17217	0.00298421	0.0309336	0.0247889	HPGDS/LTC4S/ALOX5AP/MGST2
PAMM	GO:0046456	icosanoid biosynthetic process	5/190	55/17217	0.000345373	0.00463803	0.00338405	CD74/MGST3/LTA4H/MIF/FABP5
PAMM	GO:0006690	icosanoid metabolic process	7/190	115/17217	0.000286583	0.00406136	0.0029633	CD74/GSTP1/MGST3/LTA4H/MIF/MGLL/FABP5
HBC 7	GO:0007249	I-kappaB kinase/NF-kappaB signaling	12/186	279/17217	5.29067e-05	0.00121173	0.000980436	TNFSF10/STAT1/TRIM22/PELI1/BST2/LGALS9/IFIT5/MYD88/RBCK1/TNF/CASP1/SECTM1
HBC 3	GO:0007249	I-kappaB kinase/NF-kappaB signaling	15/190	279/17217	4.99877e-07	2.13741e-05	1.43522e-05	IL1B/TNF/NFKBIA/TNFAIP3/CFLAR/IRAK2/TLR2/BIRC3/REL/NFKBID/ZC3H12A/BIRC2/SQSTM1/LITAF/PELI1
Monocyte	GO:0007249	I-kappaB kinase/NF-kappaB signaling	15/186	279/17217	3.8013e-07	3.59972e-05	2.93676e-05	S100A4/IL1B/S100A12/FLNA/LGALS1/TNIP1/GSTP1/TGM2/NFKBIA/HLA-DRB1/TRAF1/RIOK3/UBA52/CARD19/CARD16
HBC 3	GO:0033079	immature T cell proliferation	2/190	11/17217	0.00624062	0.0310778	0.020868	IL1B/IL1A
HBC 3	GO:0002429	immune response-activating cell surface receptor signaling pathway	12/190	463/17217	0.00541525	0.0285741	0.0191868	NFKBIZ/NFKB1/PDE4B/LCP2/NFKBID/ZC3H12A/NR4A3/BCL2/RUNX1/C5AR1/FCGR2A/PRNP
HBC 7	GO:0002429	immune response-activating cell surface receptor signaling pathway	13/186	463/17217	0.00160356	0.0198005	0.0160209	GBP1/MNDA/PSMB9/PSME2/PLSCR1/RBCK1/PSMB8/PSMA3/PSMA4/PSME1/PSMA2/PSMB10/APPL1
PAMM	GO:0002429	immune response-activating cell surface receptor signaling pathway	16/190	463/17217	5.71751e-05	0.00137444	0.00100284	HLA-DPB1/LGALS3/HLA-DQA1/HLA-DPA1/HLA-DQB1/HLA-DRB1/HLA-DRA/HLA-DRB5/HLA-A/CD81/FPR3/FCGR3A/HLA-DQA2/FCGR2B/PSMB9/RPS3
HBC 5	GO:0002429	immune response-activating cell surface receptor signaling pathway	22/186	463/17217	6.09796e-09	3.37752e-07	2.72869e-07	HLA-DPA1/HLA-DRB1/HLA-DPB1/HLA-DRA/HLA-DRB5/HLA-DQB1/HLA-DQA1/FCGR3A/GBP1/PSME2/PSMB9/FCGR2A/FCER1G/HLA-A/FCGR1A/FPR3/PAK1/PSME1/RPS3/ARPC3/PTPRJ/ARPC2
HBC 3	GO:0002757	immune response-activating signal transduction	12/190	463/17217	0.00541525	0.0285741	0.0191868	NFKBIZ/NFKB1/PDE4B/LCP2/NFKBID/ZC3H12A/NR4A3/BCL2/RUNX1/C5AR1/FCGR2A/PRNP
HBC 7	GO:0002757	immune response-activating signal transduction	13/186	463/17217	0.00160356	0.0198005	0.0160209	GBP1/MNDA/PSMB9/PSME2/PLSCR1/RBCK1/PSMB8/PSMA3/PSMA4/PSME1/PSMA2/PSMB10/APPL1
PAMM	GO:0002757	immune response-activating signal transduction	16/190	463/17217	5.71751e-05	0.00137444	0.00100284	HLA-DPB1/LGALS3/HLA-DQA1/HLA-DPA1/HLA-DQB1/HLA-DRB1/HLA-DRA/HLA-DRB5/HLA-A/CD81/FPR3/FCGR3A/HLA-DQA2/FCGR2B/PSMB9/RPS3
HBC 5	GO:0002757	immune response-activating signal transduction	22/186	463/17217	6.09796e-09	3.37752e-07	2.72869e-07	HLA-DPA1/HLA-DRB1/HLA-DPB1/HLA-DRA/HLA-DRB5/HLA-DQB1/HLA-DQA1/FCGR3A/GBP1/PSME2/PSMB9/FCGR2A/FCER1G/HLA-A/FCGR1A/FPR3/PAK1/PSME1/RPS3/ARPC3/PTPRJ/ARPC2
HBC 3	GO:0002768	immune response-regulating cell surface receptor signaling pathway	12/190	496/17217	0.00913934	0.0415627	0.0279084	NFKBIZ/NFKB1/PDE4B/LCP2/NFKBID/ZC3H12A/NR4A3/BCL2/RUNX1/C5AR1/FCGR2A/PRNP
HBC 7	GO:0002768	immune response-regulating cell surface receptor signaling pathway	13/186	496/17217	0.00291827	0.0315128	0.0254976	GBP1/MNDA/PSMB9/PSME2/PLSCR1/RBCK1/PSMB8/PSMA3/PSMA4/PSME1/PSMA2/PSMB10/APPL1
HBC 4	GO:0002768	immune response-regulating cell surface receptor signaling pathway	14/187	496/17217	0.00106897	0.0138371	0.0110885	NR4A3/FOS/C3AR1/FCGR1A/CD200R1/CD28/NFKBID/MEF2C/FCGR1B/PLSCR1/FCER1G/FCGR2A/JUN/NFKBIZ
PAMM	GO:0002768	immune response-regulating cell surface receptor signaling pathway	16/190	496/17217	0.000127497	0.00241113	0.00175924	HLA-DPB1/LGALS3/HLA-DQA1/HLA-DPA1/HLA-DQB1/HLA-DRB1/HLA-DRA/HLA-DRB5/HLA-A/CD81/FPR3/FCGR3A/HLA-DQA2/FCGR2B/PSMB9/RPS3
HBC 5	GO:0002768	immune response-regulating cell surface receptor signaling pathway	22/186	496/17217	2.11065e-08	1.02291e-06	8.26407e-07	HLA-DPA1/HLA-DRB1/HLA-DPB1/HLA-DRA/HLA-DRB5/HLA-DQB1/HLA-DQA1/FCGR3A/GBP1/PSME2/PSMB9/FCGR2A/FCER1G/HLA-A/FCGR1A/FPR3/PAK1/PSME1/RPS3/ARPC3/PTPRJ/ARPC2
HBC 5	GO:0002433	immune response-regulating cell surface receptor signaling pathway involved in phagocytosis	7/186	138/17217	0.000756566	0.00987173	0.00797534	FCGR3A/FCGR2A/FCGR1A/PAK1/ARPC3/PTPRJ/ARPC2
HBC 1	GO:0097191	extrinsic apoptotic signaling pathway	14/193	225/17217	2.52909e-07	0.000862166	0.000735565	HMOX1/FGFR1/TNFRSF1B/LMNA/GCLM/IL6R/PIK3R1/TNFRSF12A/FOXO3/STX4/BCL2L11/MKNK2/NRP1/TGFB1
HBC 1	GO:0002446	neutrophil mediated immunity	18/193	496/17217	1.24831e-05	0.00531937	0.00453827	FABP5/DYNC1H1/TUBB4B/TNFRSF1B/PLEKHO2/AP2A2/LPCAT1/KMT2E/TMC6/B4GALT1/ADGRE5/CTSB/ITGAM/VCP/IDH1/CYFIP1/CTSC/MANBA
HBC 1	GO:0010595	positive regulation of endothelial cell migration	7/193	100/17217	0.000132564	0.0193701	0.0165258	HMOX1/FGFR1/LGMN/CALR/NRP2/NRP1/TGFB1
PAMM	GO:0002764	immune response-regulating signaling pathway	17/190	499/17217	3.98351e-05	0.00111845	0.000816054	HLA-DPB1/LGALS3/HLA-DQA1/HLA-DPA1/HLA-DQB1/HLA-DRB1/HLA-DRA/HLA-DRB5/CTSH/HLA-A/CD81/FPR3/FCGR3A/HLA-DQA2/FCGR2B/PSMB9/RPS3
HBC 1	GO:0006898	receptor-mediated endocytosis	13/193	321/17217	7.00764e-05	0.012365	0.0105493	STAB1/HSP90B1/CTSL/AP2A2/EZR/PLCG2/COLEC12/HYOU1/MRC1/CALR/FOLR2/ITGAM/ADM
HBC 5	GO:0016064	immunoglobulin mediated immune response	10/186	219/17217	0.00013771	0.0025599	0.00206813	HLA-DRB1/CD74/HLA-DQB1/FGL2/C1QB/C1QC/C1QA/SERPING1/HLA-E/FCER1G
HBC 0	GO:0002381	immunoglobulin production involved in immunoglobulin mediated immune response	4/180	61/17217	0.00379165	0.0367226	0.0282992	HSPD1/TFRC/IL10/CD28
HBC 3	GO:0048305	immunoglobulin secretion	3/190	21/17217	0.00151968	0.0109347	0.00734238	TNF/IL6/XBP1
HBC 7	GO:0048305	immunoglobulin secretion	3/186	21/17217	0.0014297	0.0178869	0.0144726	TNFSF13B/TNF/HLA-E
HBC 3	GO:0051170	import into nucleus	6/190	170/17217	0.0115417	0.0485398	0.0325934	NFKBIA/PTGS2/ZC3H12A/LMNA/UFM1/CBLB
HBC 3	GO:0000188	inactivation of MAPK activity	3/190	26/17217	0.00285294	0.0175131	0.0117597	DUSP6/DUSP5/DUSP2
HBC 0	GO:0070841	inclusion body assembly	6/180	24/17217	1.38285e-07	2.46304e-05	1.89807e-05	DNAJB1/HSPA1B/HSPA1A/BAG3/DNAJA4/DNAJB6
HBC 3	GO:0050930	induction of positive chemotaxis	2/190	14/17217	0.0101035	0.044062	0.0295866	CXCL8/VEGFA
HBC 3	GO:0002437	inflammatory response to antigenic stimulus	4/190	57/17217	0.0035976	0.0209438	0.0140633	TNF/ICAM1/KDM6B/IL1RN
PAMM	GO:0002437	inflammatory response to antigenic stimulus	4/190	57/17217	0.0035976	0.0259739	0.0189514	HLA-DRB1/C3/CD81/FCGR2B
HBC 3	GO:0097340	inhibition of cysteine-type endopeptidase activity	2/190	11/17217	0.00624062	0.0310778	0.020868	BIRC3/BIRC2
HBC 7	GO:0002220	innate immune response activating cell surface receptor signaling pathway	8/186	114/17217	3.31044e-05	0.000823192	0.000666059	PSMB9/PSME2/PSMB8/PSMA3/PSMA4/PSME1/PSMA2/PSMB10
HBC 7	GO:0002758	innate immune response-activating signal transduction	8/186	115/17217	3.5255e-05	0.000855761	0.000692412	PSMB9/PSME2/PSMB8/PSMA3/PSMA4/PSME1/PSMA2/PSMB10
HBC 6	GO:0007007	inner mitochondrial membrane organization	10/197	49/17217	1.70637e-10	7.26713e-09	6.6036e-09	ATP5F1E/ATP5MC2/ATP5ME/ATP5MG/ATP5PD/ATP5PO/ATP5MF/ATP5F1C/ATP5F1D/ATP5MC3
HBC 4	GO:0048017	inositol lipid-mediated signaling	7/187	189/17217	0.00464621	0.043924	0.0351988	CCL5/CD28/IER3/KLF4/ZFP36L1/CSF1R/ADAP2
HBC 3	GO:0048016	inositol phosphate-mediated signaling	4/190	57/17217	0.0035976	0.0209438	0.0140633	TNF/PDGFB/RCAN1/PRNP
HBC 3	GO:0140467	integrated stress response signaling	6/190	21/17217	7.89105e-08	4.73463e-06	3.1792e-06	CXCL8/CCL2/PTPN1/PPP1R15A/HSPA5/NFE2L2
HBC 4	GO:0140467	integrated stress response signaling	4/187	21/17217	6.97952e-05	0.00222578	0.00178364	CCL2/DDIT3/ATF3/HERPUD1
Monocyte	GO:0007229	integrin-mediated signaling pathway	7/186	108/17217	0.000170689	0.00483409	0.00394381	TIMP1/FLNA/LIMS1/ITGAX/FGR/ITGA5/FN1
PAMM	GO:0007229	integrin-mediated signaling pathway	7/190	108/17217	0.000194565	0.0032118	0.00234343	FN1/DST/LIMS1/NME2/ITGAX/FLNA/TYROBP
Monocyte	GO:0051701	interaction with host	10/186	212/17217	0.000105444	0.00326249	0.00266164	FCN1/LGALS1/ANPEP/SERPINB9/TNIP1/CXCL8/ITGA5/GAPDH/CD55/HLA-DRB1
HBC 7	GO:0051701	interaction with host	12/186	212/17217	3.39527e-06	0.000112123	9.07207e-05	IFIT1/EIF2AK2/IFITM3/TRIM22/DYNLT1/LGALS9/IFITM2/SIGLEC1/IFITM1/AXL/PML/SCARB2
HBC 0	GO:0051701	interaction with host	8/180	212/17217	0.00177474	0.0222479	0.0171447	HSPA1B/HSPA1A/TFRC/MRC1/WWP1/EPS15/TCP1/LDLR
PAMM	GO:0051701	interaction with host	8/190	212/17217	0.00248601	0.0194216	0.0141707	LGALS1/HLA-DRB1/CXCR4/CD74/CD81/GAPDH/RPSA/ANPEP
HBC 4	GO:0051702	interaction with symbiont	6/187	90/17217	0.000443035	0.00801767	0.00642501	CCL4/CCL8/CCL3/CCL5/CSF1R/JUN
PAMM	GO:0051702	interaction with symbiont	7/190	90/17217	6.15819e-05	0.00143473	0.00104682	APOE/FN1/ANXA2/IFI27/GAPDH/PPIB/IGF2R
HBC 0	GO:0032607	interferon-alpha production	3/180	27/17217	0.00273294	0.0300623	0.0231666	HSPD1/TLR4/IL10
HBC 7	GO:0032607	interferon-alpha production	4/186	27/17217	0.000190543	0.00334623	0.00270749	IFIH1/DDX58/IRF7/STAT1
HBC 7	GO:0032608	interferon-beta production	5/186	48/17217	0.000163842	0.00296497	0.00239901	IFIH1/DDX58/IRF7/TRIM56/DHX58
HBC 3	GO:0032609	interferon-gamma production	6/190	111/17217	0.00144901	0.0106318	0.00713901	IL1B/TNF/PDE4B/SLC7A5/ZC3H12A/PRNP
HBC 5	GO:0032609	interferon-gamma production	8/186	111/17217	2.72994e-05	0.000673551	0.000544159	HLA-DPA1/HLA-DRB1/HLA-DPB1/ISG15/EBI3/HLA-A/CLEC7A/PYCARD
Monocyte	GO:0032609	interferon-gamma production	6/186	111/17217	0.00129977	0.0210454	0.0171695	IL1B/SLC11A1/IL1R1/HLA-DPB1/HLA-DPA1/HLA-DRB1
PAMM	GO:0032609	interferon-gamma production	6/190	111/17217	0.00144901	0.0130769	0.00954135	HLA-DPB1/HLA-DPA1/HLA-DRB1/IL18/HLA-A/SLC11A1
PAMM	GO:0060333	interferon-gamma-mediated signaling pathway	15/190	88/17217	3.9421e-14	1.17725e-11	8.58962e-12	HLA-DPB1/HLA-DQA1/HLA-DPA1/HLA-DQB1/HLA-DRB1/HLA-DRA/HLA-DRB5/IFI30/HLA-A/HLA-C/HLA-B/HLA-DQA2/CD44/HLA-F/CIITA
HBC 3	GO:0060333	interferon-gamma-mediated signaling pathway	6/190	88/17217	0.000427238	0.00411743	0.00276476	ICAM1/MT2A/SOCS3/CD44/GBP2/IFNGR2
Monocyte	GO:0060333	interferon-gamma-mediated signaling pathway	9/186	88/17217	4.52816e-07	4.12584e-05	3.36599e-05	IFI30/CD44/HLA-DRA/HLA-DPB1/HLA-DPA1/HLA-DRB1/GBP2/HLA-B/HLA-C
HBC 5	GO:0060333	interferon-gamma-mediated signaling pathway	18/186	88/17217	2.18523e-18	2.82415e-16	2.28162e-16	HLA-DPA1/HLA-DRB1/HLA-DPB1/HLA-DRA/HLA-DRB5/HLA-DQB1/HLA-DQA1/B2M/GBP1/HLA-C/STAT1/MT2A/CIITA/HLA-B/IRF1/HLA-E/HLA-A/FCGR1A
HBC 7	GO:0060333	interferon-gamma-mediated signaling pathway	18/186	88/17217	2.18523e-18	3.26634e-16	2.64285e-16	PARP14/OASL/OAS1/OAS3/GBP1/OAS2/IRF7/STAT1/TRIM22/PARP9/NMI/SP100/JAK2/HLA-E/IRF9/PML/B2M/IRF2
HBC 0	GO:0032611	interleukin-1 beta production	6/180	90/17217	0.000361646	0.00682607	0.00526031	HSPB1/CD36/EGR1/TNFAIP3/IFI16/TLR4
HBC 3	GO:0032611	interleukin-1 beta production	8/190	90/17217	6.79557e-06	0.000160049	0.000107469	IL1B/TNF/CCL3/NLRP3/TNFAIP3/IL6/ABCA1/ZC3H12A
HBC 4	GO:0032611	interleukin-1 beta production	5/187	90/17217	0.00298885	0.0309336	0.0247889	CCL3/CD36/EGR1/CLEC7A/TLR4
HBC 7	GO:0032611	interleukin-1 beta production	7/186	90/17217	5.38306e-05	0.00122303	0.000989577	MNDA/IFI16/LGALS9/TNF/CASP1/JAK2/IGF1
Monocyte	GO:0032611	interleukin-1 beta production	5/186	90/17217	0.00292078	0.0372549	0.0303937	IL1B/SERPINB1/GSTP1/LILRA5/CARD16
PAMM	GO:0032611	interleukin-1 beta production	5/190	90/17217	0.00319995	0.0236753	0.0172743	TREM2/ACP5/GSTP1/LPL/TYROBP
HBC 0	GO:0032612	interleukin-1 production	7/180	103/17217	0.000103462	0.00281722	0.00217101	HSPB1/CD36/EGR1/TNFAIP3/IFI16/TLR4/IL10
HBC 3	GO:0032612	interleukin-1 production	8/190	103/17217	1.84507e-05	0.000331577	0.000222646	IL1B/TNF/CCL3/NLRP3/TNFAIP3/IL6/ABCA1/ZC3H12A
HBC 4	GO:0032612	interleukin-1 production	6/187	103/17217	0.000905949	0.0122435	0.00981137	CCL3/CD36/EGR1/CLEC7A/GAS6/TLR4
HBC 7	GO:0032612	interleukin-1 production	7/186	103/17217	0.000126901	0.00243513	0.00197031	MNDA/IFI16/LGALS9/TNF/CASP1/JAK2/IGF1
Monocyte	GO:0032612	interleukin-1 production	6/186	103/17217	0.000881091	0.0159157	0.0129845	IL1B/SERPINB1/ANXA1/GSTP1/LILRA5/CARD16
PAMM	GO:0032612	interleukin-1 production	5/190	103/17217	0.00568449	0.0365432	0.0266631	TREM2/ACP5/GSTP1/LPL/TYROBP
HBC 4	GO:0032613	interleukin-10 production	5/187	57/17217	0.000379652	0.00720113	0.00577067	CD83/CD28/CLEC7A/FCER1G/TLR4
HBC 5	GO:0032613	interleukin-10 production	6/186	57/17217	3.36803e-05	0.000801827	0.000647793	HLA-DRB1/ISG15/FCER1G/CLEC7A/TYROBP/PYCARD
PAMM	GO:0032613	interleukin-10 production	5/190	57/17217	0.000408367	0.00519955	0.00379376	HLA-DRB1/TREM2/FCGR2B/HGF/TYROBP
HBC 0	GO:0032615	interleukin-12 production	5/180	56/17217	0.000293112	0.0059373	0.0045754	HSPD1/CD36/TLR4/IL10/IRF8
Monocyte	GO:0035722	interleukin-12-mediated signaling pathway	5/186	47/17217	0.000148061	0.00428418	0.00349517	SERPINB2/GSTO1/SOD2/ANXA2/RAP1B
PAMM	GO:0035722	interleukin-12-mediated signaling pathway	4/190	47/17217	0.00176938	0.0148276	0.0108187	ANXA2/RALA/GSTO1/MIF
HBC 3	GO:0032620	interleukin-17 production	4/190	34/17217	0.000514329	0.004701	0.00315661	IL6/SLC7A5/PRNP/OSM
HBC 3	GO:0032621	interleukin-18 production	2/190	10/17217	0.00514315	0.0276742	0.0185826	NLRP3/TLR2
HBC 7	GO:0070498	interleukin-1-mediated signaling pathway	10/186	100/17217	1.26884e-07	6.67316e-06	5.39938e-06	PELI1/PSMB9/PSME2/MYD88/PSMB8/PSMA3/PSMA4/PSME1/PSMA2/PSMB10
HBC 3	GO:0070498	interleukin-1-mediated signaling pathway	11/190	100/17217	1.33384e-08	1.05572e-06	7.0889e-07	IL1B/IL1A/NFKBIA/NFKB1/IRAK2/IL6/IRAK3/MAP3K8/SQSTM1/IL1RN/PELI1
HBC 5	GO:0070498	interleukin-1-mediated signaling pathway	5/186	100/17217	0.0045901	0.0419446	0.0338869	PSME2/PSMB9/RPS27A/PSME1/UBA52
Monocyte	GO:0070498	interleukin-1-mediated signaling pathway	6/186	100/17217	0.000754373	0.0141163	0.0115165	IL1B/IL1RN/IL1R1/NFKBIA/IL1A/UBA52
HBC 3	GO:0032623	interleukin-2 production	9/190	53/17217	5.85486e-09	6.4059e-07	4.30142e-07	IL1B/IL1A/TNFAIP3/PDE4B/CD83/ZFP36/PNP/RUNX1/PRNP
HBC 4	GO:0032623	interleukin-2 production	7/187	53/17217	1.61079e-06	0.000204055	0.00016352	CD83/CD28/CLEC7A/VSIG4/ZFP36/FCER1G/CD86
HBC 5	GO:0032623	interleukin-2 production	4/186	53/17217	0.00255565	0.0257845	0.0208312	GBP1/FCER1G/CLEC7A/RPS3
Monocyte	GO:0032623	interleukin-2 production	5/186	53/17217	0.000262876	0.00657191	0.00536157	IL1B/SLC11A1/ANXA1/IL1A/PNP
HBC 5	GO:0070106	interleukin-27-mediated signaling pathway	2/186	11/17217	0.00598829	0.0488055	0.0394298	STAT1/EBI3
HBC 5	GO:0070757	interleukin-35-mediated signaling pathway	2/186	11/17217	0.00598829	0.0488055	0.0394298	STAT1/EBI3
HBC 3	GO:0032633	interleukin-4 production	4/190	34/17217	0.000514329	0.004701	0.00315661	NLRP3/CD83/SLC7A5/CEBPB
HBC 4	GO:0032633	interleukin-4 production	5/187	34/17217	3.08717e-05	0.00119151	0.000954827	DDIT3/CD83/CD28/FCER1G/CD86
HBC 5	GO:0032633	interleukin-4 production	3/186	34/17217	0.0058041	0.0488055	0.0394298	HLA-DRB1/HLA-E/FCER1G
HBC 3	GO:0032635	interleukin-6 production	11/190	137/17217	3.50009e-07	1.58785e-05	1.0662e-05	IL1B/TNF/IL1A/TNFAIP3/IL6/TLR2/IRAK3/ZC3H12A/XBP1/IL6R/ARHGEF2
HBC 0	GO:0032635	interleukin-6 production	6/180	137/17217	0.00319216	0.033177	0.0255669	KLF2/HSPD1/CD36/TNFAIP3/TLR4/IL10
HBC 4	GO:0032635	interleukin-6 production	8/187	137/17217	0.000126399	0.00342141	0.00274177	KLF2/CD36/CD200R1/CLEC7A/FCER1G/GAS6/TLR4/XBP1
HBC 5	GO:0032635	interleukin-6 production	8/186	137/17217	0.000121797	0.00230071	0.00185873	CD74/HLA-B/AIF1/FCER1G/CLEC7A/TYROBP/CYBA/PYCARD
Monocyte	GO:0032635	interleukin-6 production	6/186	137/17217	0.00374955	0.0435617	0.035539	EREG/IL1B/IL1A/CAPN2/LILRA5/HLA-B
PAMM	GO:0032635	interleukin-6 production	8/190	137/17217	0.000141075	0.00256039	0.00186815	EREG/TREM2/CD74/IL18/LPL/HLA-B/HGF/TYROBP
HBC 3	GO:0070102	interleukin-6-mediated signaling pathway	3/190	22/17217	0.00174543	0.0121138	0.00813414	IL6/SOCS3/IL6R
HBC 0	GO:0032637	interleukin-8 production	5/180	82/17217	0.00168317	0.0215029	0.0165706	HSPA1B/HSPA1A/KLF4/TLR4/IL10
HBC 4	GO:0032637	interleukin-8 production	6/187	82/17217	0.000267647	0.00557656	0.00446881	DDIT3/CD14/CLEC7A/KLF4/TMSB4X/TLR4
HBC 4	GO:0051452	intracellular pH reduction	4/187	55/17217	0.00298421	0.0309336	0.0247889	ATP6V0C/ATP6V0E1/ATP6V0A1/RAB20
HBC 3	GO:0030522	intracellular receptor signaling pathway	9/190	264/17217	0.00270329	0.0170445	0.011445	NFKBIA/TNFAIP3/IRAK2/BIRC3/CREM/BIRC2/NR4A3/RUNX1/UFM1
HBC 7	GO:0030522	intracellular receptor signaling pathway	9/186	264/17217	0.00234284	0.0266833	0.0215899	IFIH1/DDX58/IRF7/DDX60/JAK2/PML/CITED2/DHX58/NCOA4
HBC 0	GO:0030522	intracellular receptor signaling pathway	13/180	264/17217	4.25832e-06	0.000288696	0.000222475	KLF2/HSPA1B/HSPA1A/NR4A2/NR4A1/CITED2/UBC/TNFAIP3/DAB2/TLR4/PER1/FKBP4/ARID1A
HBC 6	GO:0097193	intrinsic apoptotic signaling pathway	11/197	282/17217	0.000416466	0.0086149	0.00782831	RPL26/RPS3/HINT1/RPS7/TPT1/RACK1/RPL11/PYCARD/MIF/FIS1/PARK7
Monocyte	GO:0097193	intrinsic apoptotic signaling pathway	12/186	282/17217	5.86408e-05	0.00228473	0.00186396	S100A8/S100A9/CRIP1/CD44/PPIF/SOD2/BCL2A1/DDIT4/BID/RPL26/ENO1/CYP1B1
PAMM	GO:0097193	intrinsic apoptotic signaling pathway	12/190	282/17217	7.20035e-05	0.00164258	0.00119848	NUPR1/CD74/IFI6/PPIF/CRIP1/MIF/DDIT4/CD44/ENO1/MMP9/RPS27L/RPS3
HBC 3	GO:0097193	intrinsic apoptotic signaling pathway	16/190	282/17217	9.84051e-08	5.54647e-06	3.72433e-06	TNF/PLAUR/BCL2A1/SOD2/PTPN1/PPP1R15A/PTGS2/CD44/FNIP2/MMP9/SELENOK/NFE2L2/BCL2/XBP1/CEBPB/ARHGEF2
HBC 0	GO:0097193	intrinsic apoptotic signaling pathway	9/180	282/17217	0.00292102	0.0312371	0.0240719	HSPA1A/HSPB1/PMAIP1/DNAJA1/IFI16/SGMS1/PTGS2/HERPUD1/TNFRSF1A
HBC 5	GO:0072332	intrinsic apoptotic signaling pathway by p53 class mediator	5/186	76/17217	0.00138585	0.0159226	0.0128638	CD74/RPS7/RPL11/RPL26/PYCARD
HBC 6	GO:0072332	intrinsic apoptotic signaling pathway by p53 class mediator	6/197	76/17217	0.000233764	0.00545815	0.00495979	RPL26/HINT1/RPS7/RPL11/PYCARD/MIF
PAMM	GO:0072332	intrinsic apoptotic signaling pathway by p53 class mediator	6/190	76/17217	0.00019223	0.00318926	0.00232699	NUPR1/CD74/MIF/DDIT4/CD44/RPS27L
HBC 3	GO:0008630	intrinsic apoptotic signaling pathway in response to DNA damage	5/190	102/17217	0.0054563	0.0286283	0.0192232	TNF/BCL2A1/CD44/FNIP2/BCL2
HBC 5	GO:0008630	intrinsic apoptotic signaling pathway in response to DNA damage	5/186	102/17217	0.00499141	0.044126	0.0356493	CD74/CXCL12/RPS3/RPL26/PYCARD
Monocyte	GO:0008630	intrinsic apoptotic signaling pathway in response to DNA damage	6/186	102/17217	0.000837157	0.01521	0.0124088	CRIP1/CD44/BCL2A1/DDIT4/BID/RPL26
PAMM	GO:0008630	intrinsic apoptotic signaling pathway in response to DNA damage	8/190	102/17217	1.71779e-05	0.000606768	0.000442718	NUPR1/CD74/CRIP1/MIF/DDIT4/CD44/RPS27L/RPS3
PAMM	GO:0042771	intrinsic apoptotic signaling pathway in response to DNA damage by p53 class mediator	6/190	44/17217	8.31319e-06	0.00039578	0.000288774	NUPR1/CD74/MIF/DDIT4/CD44/RPS27L
HBC 3	GO:0070059	intrinsic apoptotic signaling pathway in response to endoplasmic reticulum stress	6/190	63/17217	6.72606e-05	0.000940637	0.000631616	PTPN1/PPP1R15A/SELENOK/BCL2/XBP1/CEBPB
HBC 4	GO:0070059	intrinsic apoptotic signaling pathway in response to endoplasmic reticulum stress	5/187	63/17217	0.00060474	0.00977437	0.00783275	SELENOK/DDIT3/PMAIP1/HERPUD1/XBP1
HBC 3	GO:0008631	intrinsic apoptotic signaling pathway in response to oxidative stress	3/190	42/17217	0.0110743	0.047571	0.0319429	SOD2/NFE2L2/BCL2
HBC 3	GO:0036498	IRE1-mediated unfolded protein response	4/190	67/17217	0.00641112	0.0317992	0.0213524	PTPN1/HSPA5/LMNA/XBP1
HBC 0	GO:0045190	isotype switching	4/180	51/17217	0.00196851	0.0238664	0.0183919	HSPD1/TFRC/IL10/CD28
HBC 0	GO:0007254	JNK cascade	8/180	211/17217	0.00172282	0.0216789	0.0167062	DNAJA1/UBC/TLR4/GADD45B/PER1/TRIB1/PTGER4/TAOK3
HBC 0	GO:0043616	keratinocyte proliferation	4/180	45/17217	0.00123213	0.0173438	0.0133654	ZFP36L1/TLR4/ZFP36/KLF9
HBC 3	GO:0001822	kidney development	10/190	282/17217	0.00118694	0.009048	0.00607552	PDGFB/CFLAR/VEGFA/ID2/MMP9/ARID5B/MYC/BCL2/IL6R/FGFR1
HBC 3	GO:0061440	kidney vasculature development	3/190	27/17217	0.00318372	0.0191228	0.0128405	PDGFB/CFLAR/IL6R
Monocyte	GO:0031640	killing of cells of other organism	5/186	63/17217	0.000590217	0.0122147	0.00996518	LYZ/S100A12/GAPDH/RPS19/RPL30
PAMM	GO:0031640	killing of cells of other organism	4/190	63/17217	0.00515475	0.0340027	0.0248095	LYZ/HAMP/RPS19/GAPDH
HBC 0	GO:0060711	labyrinthine layer development	5/180	49/17217	0.000155214	0.00381942	0.00294332	ZFP36L1/DNAJB6/RBPJ/IL10/JUNB
HBC 0	GO:0060713	labyrinthine layer morphogenesis	3/180	21/17217	0.00130115	0.0181615	0.0139956	ZFP36L1/DNAJB6/IL10
HBC 3	GO:0007611	learning or memory	10/190	260/17217	0.00063954	0.00555862	0.00373248	EIF4A3/PTGS2/TLR2/SGK1/FOSL1/EGR2/CEBPB/SLC11A2/NQO2/PRNP
HBC 0	GO:0007611	learning or memory	9/180	260/17217	0.00168942	0.0215029	0.0165706	JUN/FOS/BTG2/MEF2C/GATM/EGR2/PTGS2/HRH1/LDLR
HBC 5	GO:0033210	leptin-mediated signaling pathway	2/186	11/17217	0.00598829	0.0488055	0.0394298	EBI3/UGCG
HBC 3	GO:0002269	leukocyte activation involved in inflammatory response	6/190	46/17217	1.08309e-05	0.000223838	0.000150302	TNF/CCL3/IL6/TLR2/NAMPT/C5AR1
HBC 4	GO:0002269	leukocyte activation involved in inflammatory response	4/187	46/17217	0.00154017	0.0184706	0.0148015	CCL3/C1QA/CTSC/JUN
HBC 3	GO:0061756	leukocyte adhesion to vascular endothelial cell	3/190	42/17217	0.0110743	0.047571	0.0319429	TNF/ICAM1/IL6
HBC 3	GO:0070486	leukocyte aggregation	3/190	14/17217	0.000440246	0.00417784	0.00280533	IL1B/CD44/NR4A3
Monocyte	GO:0070486	leukocyte aggregation	4/186	14/17217	1.21302e-05	0.000665034	0.000542556	S100A8/S100A9/IL1B/CD44
HBC 0	GO:0071887	leukocyte apoptotic process	6/180	108/17217	0.000952364	0.0140611	0.0108358	TSC22D3/IRS2/MEF2C/MERTK/IL10/TCP1
HBC 4	GO:0071887	leukocyte apoptotic process	6/187	108/17217	0.00115959	0.0146311	0.0117247	NR4A3/CCL5/NFKBID/MEF2C/FCER1G/GAS6
HBC 1	GO:0034976	response to endoplasmic reticulum stress	13/193	291/17217	2.5547e-05	0.00725747	0.00619178	HSP90B1/HSPA5/LMNA/HYOU1/SELENOS/CALR/PIK3R1/PDIA4/ATP2A2/PDIA6/BCL2L11/VCP/SESN2
HBC 1	GO:0031667	response to nutrient levels	16/193	465/17217	7.25434e-05	0.012365	0.0105493	HMOX1/HSPA5/ACSL1/GCLM/WDR45B/ABCA1/CHSY1/GAS6/FOXK2/FOLR2/ACSL3/FOXO3/RIPOR1/ADM/SH3GLB1/SESN2
HBC 1	GO:0042594	response to starvation	9/193	201/17217	0.000450031	0.0365381	0.0311728	HSPA5/WDR45B/GAS6/FOXK2/FOXO3/RIPOR1/ADM/SH3GLB1/SESN2
PAMM	GO:0007159	leukocyte cell-cell adhesion	18/190	346/17217	5.66458e-08	7.7534e-06	5.65713e-06	LGALS1/GPNMB/HLA-DPB1/LGALS3/HLA-DPA1/HLA-DRB1/OLR1/CD74/IL18/HLA-A/CD81/HLA-DMB/SMAD7/CD44/FCGR2B/SOX4/ADAM8/RPS3
Monocyte	GO:0007159	leukocyte cell-cell adhesion	21/186	346/17217	1.72897e-10	3.17825e-08	2.59292e-08	S100A8/S100A9/IL1B/OLR1/CD44/LGALS1/LGALS3/TNIP1/ITGA5/ANXA1/HLA-DPB1/CD55/HLA-DPA1/IL1A/ADAM8/HLA-DRB1/RUNX3/PNP/ADORA2A/NFAT5/SELL
HBC 1	GO:0006986	response to unfolded protein	10/193	181/17217	3.81933e-05	0.00813755	0.00694263	HSP90B1/HSPA5/LMNA/HYOU1/SELENOS/CALR/PIK3R1/PDIA6/BCL2L11/VCP
HBC 5	GO:0030595	leukocyte chemotaxis	13/186	225/17217	1.0439e-06	3.54141e-05	2.8611e-05	CD74/GPR183/CXCL1/CKLF/AIF1/CXCL16/CXCL12/FCER1G/RPS19/JAML/CH25H/CXCL3/CXCL2
HBC 4	GO:0030595	leukocyte chemotaxis	14/187	225/17217	1.71405e-07	4.52365e-05	3.62506e-05	CCL2/CCL4/CCL8/CCL3L1/CCL3/CH25H/CCL5/C3AR1/LGMN/MTUS1/CSF1R/FCER1G/GAS6/DUSP1
Monocyte	GO:0030595	leukocyte chemotaxis	14/186	225/17217	1.60407e-07	1.56647e-05	1.27798e-05	S100A8/S100A9/THBS1/IL1B/S100A12/CCL20/LGALS3/CXCL2/CXCL8/CXCL3/CSF3R/ANXA1/RPS19/ADAM8
PAMM	GO:0030595	leukocyte chemotaxis	14/190	225/17217	2.08596e-07	2.21045e-05	1.61281e-05	LGALS3/CCL18/CCL20/CXCR4/CD74/RPS19/SERPINE1/MIF/CXCL2/GPR183/ADAM8/PPIB/PLA2G7/CXCL3
HBC 3	GO:0030595	leukocyte chemotaxis	17/190	225/17217	5.16744e-10	9.61144e-08	6.45386e-08	IL1B/CXCL3/CXCL8/CXCL1/CXCL2/CCL3L1/CCL3/CCL4/PDGFB/CCL2/PDE4B/VEGFA/CCL20/IL6/GPR183/C5AR1/IL6R
HBC 0	GO:0001776	leukocyte homeostasis	6/180	86/17217	0.000282647	0.00579601	0.00446653	PMAIP1/TSC22D3/TNFAIP3/MEF2C/SLC40A1/MERTK
HBC 3	GO:0001776	leukocyte homeostasis	5/190	86/17217	0.00262682	0.0165904	0.0111401	TNFAIP3/PDE4B/IL6/GPR183/BCL2
HBC 5	GO:0001776	leukocyte homeostasis	5/186	86/17217	0.00239586	0.0245372	0.0198235	CD74/GPR183/TNFSF13B/FCER1G/SLC40A1
HBC 5	GO:0001909	leukocyte mediated cytotoxicity	6/186	104/17217	0.00092678	0.0115912	0.00936445	B2M/HLA-B/HLA-E/HLA-A/TYROBP/CTSH
PAMM	GO:0001909	leukocyte mediated cytotoxicity	9/190	104/17217	2.23841e-06	0.000153191	0.000111773	CTSH/IL18/HLA-A/PRDX1/CADM1/HLA-B/FCGR2B/HLA-F/TYROBP
Monocyte	GO:0002523	leukocyte migration involved in inflammatory response	3/186	16/17217	0.000626372	0.0125435	0.0102334	S100A8/S100A9/ADAM8
HBC 0	GO:0070661	leukocyte proliferation	11/180	307/17217	0.000396181	0.00743568	0.00573008	HSPD1/CCL8/TNFAIP3/TFRC/IRS2/TLR4/MEF2C/IL10/TNFSF9/CD28/HHEX
HBC 7	GO:0070661	leukocyte proliferation	11/186	307/17217	0.00052261	0.00769022	0.00622229	IFNB1/CCL8/TNFSF13B/CCL5/MNDA/PELI1/BST2/LGALS9/HLA-E/PSMB10/IGF1
HBC 3	GO:0070661	leukocyte proliferation	12/190	307/17217	0.000160262	0.00182317	0.00122422	IL1B/IL1A/TNFAIP3/IL6/CD55/SELENOK/PNP/GPR183/BCL2/CEBPB/PRNP/PELI1
HBC 4	GO:0070661	leukocyte proliferation	12/187	307/17217	0.000138012	0.00366173	0.00293435	CCL8/SELENOK/CCL5/TNFSF9/CD28/MEF2C/VSIG4/CSF1R/BST2/CD86/TLR4/HHEX
Monocyte	GO:0070661	leukocyte proliferation	13/186	307/17217	3.02563e-05	0.00143259	0.00116875	IL1B/SLC11A1/LGALS3/LST1/ANXA1/GSTP1/AHR/HLA-DPB1/CD55/HLA-DPA1/IL1A/HLA-DRB1/PNP
HBC 5	GO:0070661	leukocyte proliferation	17/186	307/17217	4.00628e-08	1.75372e-06	1.41682e-06	HLA-DPA1/HLA-DRB1/HLA-DPB1/CD74/GPR183/HLA-DMB/TNFSF13B/AIF1/IRF1/HLA-E/EBI3/HLA-A/TYROBP/RPS3/LST1/BST2/PYCARD
PAMM	GO:0070661	leukocyte proliferation	18/190	307/17217	9.02431e-09	1.64694e-06	1.20166e-06	GPNMB/HLA-DPB1/LGALS3/HLA-DPA1/HLA-DRB1/TREM2/CD74/IL18/GSTP1/HLA-A/CD81/HLA-DMB/SLC11A1/MIF/GPR183/FCGR2B/TYROBP/RPS3
HBC 4	GO:0019370	leukotriene biosynthetic process	3/187	19/17217	0.00107481	0.0138371	0.0110885	LTC4S/ALOX5AP/MGST2
HBC 4	GO:0006691	leukotriene metabolic process	3/187	33/17217	0.00541379	0.0478924	0.0383789	LTC4S/ALOX5AP/MGST2
HBC 3	GO:0021761	limbic system development	5/190	109/17217	0.00719683	0.0346479	0.0232653	KDM6B/NRP2/NR4A3/MFSD2A/FGFR1
PAMM	GO:0016042	lipid catabolic process	13/190	340/17217	0.00010655	0.00214734	0.00156677	APOE/APOC1/APOC2/PSAP/SORL1/LPL/LIPA/CYP27A1/GPCPD1/GM2A/MGLL/FABP5/PLA2G7
HBC 3	GO:0010876	lipid localization	12/190	416/17217	0.00230338	0.0150326	0.010094	IL1B/TNF/NFKBIA/NFKB1/IL6/ACSL1/EHD1/PNPLA8/ABCA1/ZC3H12A/MFSD2A/PLIN2
PAMM	GO:0010876	lipid localization	12/190	416/17217	0.00230338	0.018321	0.0133676	APOE/APOC1/APOC2/TSPO/C3/ANXA2/PSAP/LPL/PLIN2/MIF/GM2A/FABP5
HBC 3	GO:0019915	lipid storage	9/190	79/17217	2.1248e-07	1.0902e-05	7.32045e-06	IL1B/TNF/NFKBIA/NFKB1/IL6/EHD1/ABCA1/ZC3H12A/PLIN2
PAMM	GO:0019915	lipid storage	5/190	79/17217	0.0018084	0.0150522	0.0109826	APOE/C3/LPL/PLIN2/GM2A
PAMM	GO:0006869	lipid transport	10/190	370/17217	0.00815618	0.0474213	0.0346001	APOE/APOC1/APOC2/TSPO/ANXA2/PSAP/PLIN2/MIF/GM2A/FABP5
HBC 0	GO:0031663	lipopolysaccharide-mediated signaling pathway	4/180	59/17217	0.00336062	0.0338465	0.0260828	CD36/TNFAIP3/TLR4/TRIB1
HBC 3	GO:0031663	lipopolysaccharide-mediated signaling pathway	9/190	59/17217	1.56823e-08	1.21538e-06	8.16099e-07	IL1B/TNF/CCL3/NFKBIA/TNFAIP3/CCL2/IRAK2/TLR2/CD55
HBC 4	GO:0031663	lipopolysaccharide-mediated signaling pathway	7/187	59/17217	3.37459e-06	0.000288846	0.000231469	CCL2/CCL3/CD14/CCL5/CD36/LY96/TLR4
Monocyte	GO:0031663	lipopolysaccharide-mediated signaling pathway	4/186	59/17217	0.00377801	0.0435617	0.035539	IL1B/NFKBIA/CD55/CARD16
HBC 3	GO:0001889	liver development	6/190	141/17217	0.00478373	0.0264028	0.0177289	TNFAIP3/CFLAR/IL6/ARID5B/XBP1/CEBPB
HBC 3	GO:0072576	liver morphogenesis	5/190	22/17217	3.51071e-06	9.86359e-05	6.62317e-05	TNFAIP3/CFLAR/IL6/XBP1/CEBPB
HBC 3	GO:0015909	long-chain fatty acid transport	4/190	74/17217	0.00906919	0.0412942	0.0277281	ACSL1/PNPLA8/MFSD2A/PLIN2
HBC 0	GO:0034383	low-density lipoprotein particle clearance	3/180	33/17217	0.00486928	0.0414763	0.0319625	CD36/MYLIP/LDLR
HBC 6	GO:0032802	low-density lipoprotein particle receptor catabolic process	3/197	14/17217	0.000489348	0.010027	0.00911149	AP2S1/CLTC/CLTA
HBC 6	GO:0032799	low-density lipoprotein receptor particle metabolic process	3/197	23/17217	0.0022071	0.0389742	0.0354156	AP2S1/CLTC/CLTA
HBC 0	GO:0002285	lymphocyte activation involved in immune response	8/180	186/17217	0.000768343	0.0119833	0.00923454	HSPD1/TFRC/TLR4/IL10/NFKBIZ/HLX/PTGER4/CD28
HBC 3	GO:0002285	lymphocyte activation involved in immune response	9/190	186/17217	0.000226642	0.0024297	0.00163149	ICAM1/NFKBIZ/NLRP3/IL6/NFKBID/ZC3H12A/GPR183/XBP1/PTGER4
HBC 4	GO:0002285	lymphocyte activation involved in immune response	7/187	186/17217	0.00425966	0.041129	0.032959	CD28/NFKBID/FCER1G/CD86/TLR4/NFKBIZ/XBP1
PAMM	GO:0002285	lymphocyte activation involved in immune response	11/190	186/17217	7.07347e-06	0.000357482	0.000260831	LGALS1/LGALS3/CD74/IL18/CD81/HLA-DMB/SLC11A1/SMAD7/GPR183/FCGR2B/HLA-F
PAMM	GO:0070227	lymphocyte apoptotic process	4/190	73/17217	0.00865199	0.0488162	0.0356178	LGALS3/CD74/MIF/ADAM8
HBC 3	GO:0048247	lymphocyte chemotaxis	6/190	62/17217	6.14128e-05	0.000868653	0.00058328	CCL3L1/CCL3/CCL4/CCL2/CCL20/GPR183
HBC 4	GO:0048247	lymphocyte chemotaxis	8/187	62/17217	3.41567e-07	7.72673e-05	6.19186e-05	CCL2/CCL4/CCL8/CCL3L1/CCL3/CH25H/CCL5/GAS6
HBC 5	GO:0048247	lymphocyte chemotaxis	4/186	62/17217	0.00451628	0.0415498	0.0335679	GPR183/CKLF/CXCL16/CH25H
HBC 7	GO:0048247	lymphocyte chemotaxis	5/186	62/17217	0.000548118	0.00798284	0.00645906	CXCL10/CCL8/CCL5/CH25H/CCL2
PAMM	GO:0048247	lymphocyte chemotaxis	4/190	62/17217	0.00486873	0.0327071	0.0238642	CCL18/CCL20/GPR183/ADAM8
PAMM	GO:0030098	lymphocyte differentiation	10/190	366/17217	0.00758519	0.0445748	0.0325232	LGALS1/CD74/PSAP/IL18/SMAD7/GPR183/HLA-DOA/FCGR2B/SOX4/ADAM8
HBC 5	GO:0030098	lymphocyte differentiation	12/186	366/17217	0.000646392	0.00886014	0.00715808	CD74/FGL2/GPR183/B2M/PTGER4/HLA-DOA/IRF1/CDK6/FCER1G/NRARP/ITGA4/PTPRJ
HBC 0	GO:0030098	lymphocyte differentiation	16/180	366/17217	1.54785e-06	0.000122428	9.43453e-05	KLF6/ZFP36L1/EGR1/PRDM1/HDAC9/MERTK/RBPJ/IL10/IRF2BP2/TNFSF9/NFKBIZ/HLX/PTGER4/ZFP36L2/CD28/HHEX
HBC 3	GO:0030098	lymphocyte differentiation	16/190	366/17217	3.14766e-06	8.93841e-05	6.00193e-05	IL1B/IL1A/NFKBIZ/NLRP3/IL6/ID2/CD83/NFKBID/CTSL/PNP/ZC3H12A/GPR183/BCL2/RUNX1/XBP1/PTGER4
HBC 4	GO:0030098	lymphocyte differentiation	16/187	366/17217	2.55747e-06	0.000261275	0.000209374	EGR3/CD83/EGR1/TNFSF9/IKZF1/CD28/NFKBID/KLF6/ZFP36L1/PRDM1/FCER1G/CD86/GAS6/HHEX/NFKBIZ/XBP1
HBC 0	GO:0002260	lymphocyte homeostasis	5/180	62/17217	0.000472103	0.00825435	0.00636097	PMAIP1/TSC22D3/TNFAIP3/MEF2C/SLC40A1
HBC 7	GO:0002449	lymphocyte mediated immunity	11/186	354/17217	0.00165929	0.0200527	0.016225	RSAD2/IFNB1/IRF7/LGALS9/TNF/SERPING1/C1QB/HLA-E/C1QC/C1QA/B2M
HBC 5	GO:0002449	lymphocyte mediated immunity	14/186	354/17217	3.1699e-05	0.000772381	0.000624004	HLA-DRB1/CD74/HLA-DQB1/FGL2/C1QB/C1QC/B2M/C1QA/SERPING1/HLA-B/HLA-E/FCER1G/HLA-A/CTSH
PAMM	GO:0002449	lymphocyte mediated immunity	15/190	354/17217	9.38831e-06	0.000411208	0.000300031	HLA-DQB1/HLA-DRB1/C3/CD74/CTSH/IL18/HLA-A/CD81/PRDX1/CADM1/HLA-B/SLC11A1/SMAD7/FCGR2B/HLA-F
HBC 4	GO:0072676	lymphocyte migration	10/187	114/17217	4.60076e-07	9.10663e-05	7.29766e-05	CCL2/CCL4/CCL8/CCL3L1/CCL3/CH25H/SELENOK/CCL5/CD200R1/GAS6
HBC 3	GO:0072676	lymphocyte migration	8/190	114/17217	3.85237e-05	0.000577856	0.000388017	CCL3L1/CCL3/CCL4/ICAM1/CCL2/CCL20/SELENOK/GPR183
HBC 5	GO:0072676	lymphocyte migration	8/186	114/17217	3.31044e-05	0.000795091	0.000642352	GPR183/CKLF/AIF1/CXCL16/CXCL12/ITGA4/PYCARD/CH25H
HBC 3	GO:0046651	lymphocyte proliferation	11/190	279/17217	0.000279311	0.00288622	0.00193803	IL1B/IL1A/IL6/CD55/SELENOK/PNP/GPR183/BCL2/CEBPB/PRNP/PELI1
Monocyte	GO:0046651	lymphocyte proliferation	12/186	279/17217	5.29067e-05	0.00220445	0.00179846	IL1B/SLC11A1/LGALS3/LST1/ANXA1/AHR/HLA-DPB1/CD55/HLA-DPA1/IL1A/HLA-DRB1/PNP
HBC 7	GO:0046651	lymphocyte proliferation	9/186	279/17217	0.00338414	0.0358618	0.0290164	IFNB1/TNFSF13B/CCL5/MNDA/PELI1/LGALS9/HLA-E/PSMB10/IGF1
HBC 5	GO:0046651	lymphocyte proliferation	16/186	279/17217	6.31278e-08	2.67701e-06	2.16275e-06	HLA-DPA1/HLA-DRB1/HLA-DPB1/CD74/GPR183/HLA-DMB/TNFSF13B/AIF1/IRF1/HLA-E/EBI3/HLA-A/TYROBP/RPS3/LST1/PYCARD
PAMM	GO:0046651	lymphocyte proliferation	16/190	279/17217	8.49478e-08	1.03353e-05	7.54098e-06	GPNMB/HLA-DPB1/LGALS3/HLA-DPA1/HLA-DRB1/CD74/IL18/HLA-A/CD81/HLA-DMB/SLC11A1/MIF/GPR183/FCGR2B/TYROBP/RPS3
HBC 7	GO:0007041	lysosomal transport	6/186	109/17217	0.00118322	0.0153441	0.0124151	DTX3L/CHMP5/ANKFY1/RHOB/SCARB2/NCOA4
HBC 3	GO:0032418	lysosome localization	4/190	75/17217	0.0094993	0.0429895	0.0288665	NR4A3/SPAG9/ARL8B/KIF1B
HBC 0	GO:0042116	macrophage activation	5/180	95/17217	0.00320628	0.0331815	0.0255703	JUN/HSPD1/TLR4/IL10/LDLR
HBC 3	GO:0042116	macrophage activation	8/190	95/17217	1.01675e-05	0.000217101	0.000145778	TNF/CCL3/IL6/TLR2/NAMPT/ZC3H12A/CD93/C5AR1
HBC 4	GO:0042116	macrophage activation	6/187	95/17217	0.000591416	0.00977437	0.00783275	CCL3/C1QA/VSIG4/CTSC/TLR4/JUN
HBC 5	GO:0042116	macrophage activation	5/186	95/17217	0.00368803	0.0353686	0.0285741	CD74/C1QA/CD93/AIF1/TYROBP
PAMM	GO:0042116	macrophage activation	7/190	95/17217	8.69581e-05	0.00184295	0.00134468	TREM2/CD74/GRN/SLC11A1/MIF/FCGR2B/TYROBP
PAMM	GO:0002281	macrophage activation involved in immune response	3/190	15/17217	0.000545849	0.00647333	0.00472315	TREM2/GRN/TYROBP
HBC 3	GO:0048246	macrophage chemotaxis	3/190	40/17217	0.00968498	0.0434598	0.0291822	CCL3/CCL2/C5AR1
HBC 4	GO:0048246	macrophage chemotaxis	6/187	40/17217	4.27816e-06	0.000322594	0.000258513	CCL2/CCL3/CCL5/C3AR1/MTUS1/CSF1R
HBC 4	GO:0010934	macrophage cytokine production	3/187	16/17217	0.000636224	0.010093	0.00808809	CD36/GAS6/TLR4
HBC 3	GO:0010742	macrophage derived foam cell differentiation	4/190	37/17217	0.000713824	0.00600775	0.00403407	NFKBIA/NFKB1/SELENOK/ABCA1
HBC 3	GO:0030225	macrophage differentiation	4/190	45/17217	0.00150356	0.0109347	0.00734238	VEGFA/ID2/TLR2/MMP9
HBC 5	GO:0030225	macrophage differentiation	4/186	45/17217	0.00139044	0.0159226	0.0128638	HLA-DRB1/C1QC/HCLS1/RB1
HBC 4	GO:1905517	macrophage migration	7/187	53/17217	1.61079e-06	0.000204055	0.00016352	CCL2/CCL3/CCL5/C3AR1/CD200R1/MTUS1/CSF1R
PAMM	GO:1905517	macrophage migration	5/190	53/17217	0.00029002	0.00407144	0.00297065	LGALS3/CD9/TREM2/CD81/MIF
HBC 3	GO:0035633	maintenance of blood-brain barrier	4/190	34/17217	0.000514329	0.004701	0.00315661	VEGFA/IL6/PTGS2/MFSD2A
HBC 1	GO:0002283	neutrophil activation involved in immune response	17/193	485/17217	3.4066e-05	0.00774206	0.00660521	FABP5/DYNC1H1/TUBB4B/TNFRSF1B/PLEKHO2/AP2A2/LPCAT1/TMC6/B4GALT1/ADGRE5/CTSB/ITGAM/VCP/IDH1/CYFIP1/CTSC/MANBA
Monocyte	GO:0051235	maintenance of location	12/186	316/17217	0.000171707	0.00483409	0.00394381	S100A8/S100A9/IL1B/FLNA/GSTO1/EHD1/TSPO/DIAPH1/FTH1/NFKBIA/TMSB10/SORL1
PAMM	GO:0051235	maintenance of location	12/190	316/17217	0.000209332	0.00324365	0.00236668	APOE/TSPO/C3/SORL1/LPL/TXN/PLIN2/GSTO1/FTL/TMSB10/GM2A/FLNA
HBC 3	GO:0051235	maintenance of location	16/190	316/17217	4.59991e-07	2.0371e-05	1.36787e-05	IL1B/TNF/CCL3/NFKBIA/NFKB1/IL6/EHD1/NFKBIE/HSPA5/INSIG1/SRGN/ABCA1/ZC3H12A/SCIN/HSP90B1/PLIN2
HBC 1	GO:0043312	neutrophil degranulation	17/193	482/17217	3.15121e-05	0.00774206	0.00660521	FABP5/DYNC1H1/TUBB4B/TNFRSF1B/PLEKHO2/AP2A2/LPCAT1/TMC6/B4GALT1/ADGRE5/CTSB/ITGAM/VCP/IDH1/CYFIP1/CTSC/MANBA
Monocyte	GO:0051651	maintenance of location in cell	8/186	210/17217	0.002054	0.0290123	0.0236692	S100A8/S100A9/GSTO1/TSPO/DIAPH1/FTH1/TMSB10/SORL1
PAMM	GO:0051651	maintenance of location in cell	7/190	210/17217	0.00884116	0.0493093	0.0359777	APOE/TSPO/SORL1/TXN/GSTO1/FTL/TMSB10
HBC 3	GO:0035437	maintenance of protein localization in endoplasmic reticulum	2/190	14/17217	0.0101035	0.044062	0.0295866	HSPA5/INSIG1
HBC 3	GO:0045185	maintenance of protein location	6/190	93/17217	0.000574246	0.00505116	0.00339174	NFKBIA/NFKBIE/HSPA5/INSIG1/SRGN/SCIN
HBC 5	GO:0045185	maintenance of protein location	5/186	93/17217	0.00336563	0.0325065	0.0262619	INSIG1/TMSB4X/TMSB10/SRI/GSN
Monocyte	GO:0045185	maintenance of protein location	5/186	93/17217	0.00336563	0.0404523	0.0330023	FLNA/TSPO/NFKBIA/TMSB10/SORL1
PAMM	GO:0045185	maintenance of protein location	5/190	93/17217	0.00368526	0.0264325	0.019286	TSPO/SORL1/TXN/TMSB10/FLNA
HBC 3	GO:0032507	maintenance of protein location in cell	4/190	64/17217	0.00545182	0.0286283	0.0192232	HSPA5/INSIG1/SRGN/SCIN
HBC 5	GO:0032507	maintenance of protein location in cell	4/186	64/17217	0.00505897	0.0445781	0.0360145	INSIG1/TMSB4X/TMSB10/GSN
PAMM	GO:0032507	maintenance of protein location in cell	4/190	64/17217	0.00545182	0.0356341	0.0259998	TSPO/SORL1/TXN/TMSB10
Monocyte	GO:0045576	mast cell activation	4/186	61/17217	0.00426027	0.0477181	0.0389299	S100A12/STXBP2/FGR/NDRG1
HBC 0	GO:0001893	maternal placenta development	3/180	36/17217	0.0062281	0.0489119	0.0376925	PRDM1/JUNB/PTGS2
HBC 0	GO:0060135	maternal process involved in female pregnancy	4/180	64/17217	0.00450614	0.0404671	0.0311847	RGS2/PRDM1/JUNB/PTGS2
HBC 5	GO:0000470	maturation of LSU-rRNA	3/186	28/17217	0.00333163	0.032293	0.0260894	RPL35/RPL7A/RPL10A
HBC 6	GO:0000470	maturation of LSU-rRNA	4/197	28/17217	0.000274505	0.00590323	0.00536423	RPL7A/RPL35/RPL10A/RPL7
HBC 5	GO:0030490	maturation of SSU-rRNA	5/186	50/17217	0.000199229	0.00331723	0.00267998	RPS21/RPS19/RPS16/RPS8/RPS14
HBC 6	GO:0030490	maturation of SSU-rRNA	5/197	50/17217	0.00026005	0.00582297	0.0052913	RPS14/RPS8/RPS21/RPS19/RPS28
HBC 5	GO:0000462	maturation of SSU-rRNA from tricistronic rRNA transcript (SSU-rRNA, 5.8S rRNA, LSU-rRNA)	5/186	37/17217	4.59141e-05	0.00103842	0.00083894	RPS21/RPS19/RPS16/RPS8/RPS14
HBC 6	GO:0000462	maturation of SSU-rRNA from tricistronic rRNA transcript (SSU-rRNA, 5.8S rRNA, LSU-rRNA)	4/197	37/17217	0.000817119	0.015989	0.0145291	RPS14/RPS8/RPS21/RPS19
HBC 3	GO:0002335	mature B cell differentiation	3/190	28/17217	0.00353707	0.0207538	0.0139357	IL6/GPR183/XBP1
PAMM	GO:0002335	mature B cell differentiation	3/190	28/17217	0.00353707	0.0256496	0.0187148	LGALS1/GPR183/FCGR2B
HBC 3	GO:0002313	mature B cell differentiation involved in immune response	3/190	22/17217	0.00174543	0.0121138	0.00813414	IL6/GPR183/XBP1
PAMM	GO:0002313	mature B cell differentiation involved in immune response	3/190	22/17217	0.00174543	0.0148276	0.0108187	LGALS1/GPR183/FCGR2B
HBC 7	GO:0039530	MDA-5 signaling pathway	4/186	10/17217	2.63255e-06	9.1176e-05	7.37722e-05	IFIH1/IRF7/DDX60/DHX58
HBC 3	GO:0030219	megakaryocyte differentiation	4/190	71/17217	0.00785572	0.0368515	0.024745	NR4A3/RUNX1/SCIN/KMT2E
PAMM	GO:0071709	membrane assembly	3/190	37/17217	0.00780237	0.0456877	0.0333352	S100A10/ANXA2/PSAP
HBC 7	GO:0061025	membrane fusion	9/186	168/17217	8.93767e-05	0.00183935	0.00148825	MX1/MX2/SAMD9/TAP1/ANKFY1/RAB8A/MYOF/GCA/TAP2
HBC 3	GO:0006509	membrane protein ectodomain proteolysis	3/190	42/17217	0.0110743	0.047571	0.0319429	IL1B/TNF/SNX9
HBC 3	GO:0033619	membrane protein proteolysis	4/190	61/17217	0.00459357	0.0255809	0.017177	IL1B/TNF/NFKB1/SNX9
PAMM	GO:0001765	membrane raft assembly	2/190	10/17217	0.00514315	0.0339944	0.0248034	S100A10/ANXA2
HBC 3	GO:0007613	memory	5/190	121/17217	0.0110239	0.0475192	0.031908	PTGS2/SGK1/CEBPB/NQO2/PRNP
HBC 3	GO:0010463	mesenchymal cell proliferation	4/190	44/17217	0.0013817	0.0102292	0.0068687	VEGFA/MYC/LMNA/FGFR1
HBC 3	GO:0001774	microglial cell activation	6/190	46/17217	1.08309e-05	0.000223838	0.000150302	TNF/CCL3/IL6/TLR2/NAMPT/C5AR1
HBC 4	GO:0001774	microglial cell activation	4/187	46/17217	0.00154017	0.0184706	0.0148015	CCL3/C1QA/CTSC/JUN
HBC 6	GO:0042775	mitochondrial ATP synthesis coupled electron transport	16/197	82/17217	1.00569e-15	7.53226e-14	6.84452e-14	NDUFA4/UQCR11/UQCR10/COX7C/UQCRB/UQCRQ/COX4I1/ISCU/COX5B/COX8A/COX6C/NDUFB10/NDUFB7/PARK7/NDUFAB1/UQCRH
HBC 6	GO:0042776	mitochondrial ATP synthesis coupled proton transport	11/197	22/17217	2.1009e-16	1.82526e-14	1.6586e-14	ATP5F1E/ATP5MC2/ATP5ME/ATP5MG/COX5B/ATP5PD/ATP5PO/ATP5MF/ATP5F1C/ATP5F1D/ATP5MC3
HBC 6	GO:0006123	mitochondrial electron transport, cytochrome c to oxygen	6/197	17/17217	2.31743e-08	8.67836e-07	7.88598e-07	NDUFA4/COX7C/COX4I1/COX5B/COX8A/COX6C
HBC 6	GO:0006120	mitochondrial electron transport, NADH to ubiquinone	6/197	46/17217	1.33079e-05	0.000407111	0.000369939	NDUFA4/ISCU/NDUFB10/NDUFB7/PARK7/NDUFAB1
HBC 6	GO:0006122	mitochondrial electron transport, ubiquinol to cytochrome c	5/197	13/17217	2.22708e-07	7.92987e-06	7.20583e-06	UQCR11/UQCR10/UQCRB/UQCRQ/UQCRH
HBC 6	GO:0007006	mitochondrial membrane organization	13/197	134/17217	4.56476e-09	1.80267e-07	1.63807e-07	ATP5F1E/CALM3/ATP5MC2/ATP5ME/ATP5MG/ATP5PD/ATP5PO/ATP5MF/ATP5F1C/SLC25A5/ATP5F1D/ATP5MC3/YWHAB
HBC 6	GO:1990542	mitochondrial transmembrane transport	13/197	99/17217	1.01275e-10	4.58268e-09	4.16426e-09	ATP5F1E/ATP5MC2/ATP5ME/ATP5MG/TOMM7/COX5B/ATP5PD/ATP5PO/SMDT1/ATP5MF/ATP5F1C/ATP5F1D/ATP5MC3
HBC 6	GO:0006839	mitochondrial transport	17/197	261/17217	8.60649e-09	3.33809e-07	3.0333e-07	ATP5F1E/ATP5MC2/ATP5ME/ATP5MG/TMEM14C/TOMM7/COX5B/ATP5PD/ATP5PO/FIS1/SMDT1/ATP5MF/ATP5F1C/SLC25A5/ATP5F1D/ATP5MC3/YWHAB
HBC 4	GO:0051851	modulation by host of symbiont process	6/187	60/17217	4.66109e-05	0.0016761	0.00134316	CCL4/CCL8/CCL3/CCL5/CSF1R/JUN
PAMM	GO:0051851	modulation by host of symbiont process	5/190	60/17217	0.00051864	0.00628683	0.00458707	APOE/ANXA2/IFI27/PPIB/IGF2R
PAMM	GO:0044788	modulation by host of viral process	4/190	28/17217	0.000239111	0.00361973	0.00264107	APOE/IFI27/PPIB/IGF2R
HBC 5	GO:0052372	modulation by symbiont of entry into host	5/186	45/17217	0.000120005	0.00229361	0.001853	HLA-DRB1/CD74/IFITM3/IFITM2/GSN
HBC 7	GO:0052372	modulation by symbiont of entry into host	5/186	45/17217	0.000120005	0.00233434	0.00188875	IFITM3/TRIM22/LGALS9/IFITM2/IFITM1
Monocyte	GO:0052372	modulation by symbiont of entry into host	4/186	45/17217	0.00139044	0.0220564	0.0179943	FCN1/LGALS1/CXCL8/HLA-DRB1
Monocyte	GO:0044068	modulation by symbiont of host cellular process	3/186	26/17217	0.00268631	0.034689	0.0283004	SERPINB9/TNIP1/GAPDH
HBC 3	GO:0050804	modulation of chemical synaptic transmission	11/190	451/17217	0.0116716	0.0488396	0.0327947	IL1B/TNF/CCL2/EIF4E/EIF4A3/PTGS2/KMO/SRGN/EGR2/SQSTM1/PRNP
HBC 4	GO:0035821	modulation of process of other organism	7/187	111/17217	0.000209113	0.00469689	0.00376388	CCL4/CCL8/CCL3/CCL5/CSF1R/MPEG1/JUN
PAMM	GO:0035821	modulation of process of other organism	6/190	111/17217	0.00144901	0.0130769	0.00954135	APOE/ANXA2/IFI27/GAPDH/PPIB/IGF2R
HBC 4	GO:0051817	modulation of process of other organism involved in symbiotic interaction	6/187	97/17217	0.000660537	0.010356	0.00829888	CCL4/CCL8/CCL3/CCL5/CSF1R/JUN
PAMM	GO:0051817	modulation of process of other organism involved in symbiotic interaction	6/190	97/17217	0.00071791	0.00773224	0.0056417	APOE/ANXA2/IFI27/GAPDH/PPIB/IGF2R
PAMM	GO:0072330	monocarboxylic acid biosynthetic process	13/190	235/17217	2.15453e-06	0.000150588	0.000109874	APOC1/SDS/APOC2/CD74/GSTP1/LPL/LTA4H/CYP27A1/MIF/PKM/MGLL/FABP5/SLC1A3
Monocyte	GO:0015718	monocarboxylic acid transport	7/186	172/17217	0.00268629	0.034689	0.0283004	THBS1/IL1B/AQP9/PRKAG2/ANXA1/SLC6A6/ACSL4
HBC 3	GO:0002548	monocyte chemotaxis	8/190	65/17217	5.59666e-07	2.33928e-05	1.57077e-05	CCL3L1/CCL3/CCL4/PDGFB/CCL2/CCL20/IL6/IL6R
HBC 4	GO:0002548	monocyte chemotaxis	8/187	65/17217	4.9594e-07	9.23906e-05	7.40378e-05	CCL2/CCL4/CCL8/CCL3L1/CCL3/CCL5/LGMN/DUSP1
HBC 7	GO:0002548	monocyte chemotaxis	5/186	65/17217	0.000681639	0.00939735	0.00760356	CXCL10/CCL8/CCL5/CCR1/CCL2
Monocyte	GO:0002548	monocyte chemotaxis	5/186	65/17217	0.000681639	0.0131489	0.0107273	S100A12/CCL20/LGALS3/ANXA1/RPS19
PAMM	GO:0002548	monocyte chemotaxis	6/190	65/17217	8.02877e-05	0.0017701	0.00129152	LGALS3/CCL18/CCL20/RPS19/SERPINE1/PLA2G7
HBC 0	GO:0030224	monocyte differentiation	4/180	36/17217	0.000524062	0.00874842	0.0067417	JUN/ZFP36L1/IFI16/MEF2C
HBC 4	GO:0030224	monocyte differentiation	4/187	36/17217	0.000604918	0.00977437	0.00783275	MEF2C/ZFP36L1/CSF1R/JUN
HBC 0	GO:1903131	mononuclear cell differentiation	4/180	36/17217	0.000524062	0.00874842	0.0067417	JUN/ZFP36L1/IFI16/MEF2C
HBC 4	GO:1903131	mononuclear cell differentiation	4/187	36/17217	0.000604918	0.00977437	0.00783275	MEF2C/ZFP36L1/CSF1R/JUN
HBC 3	GO:0071674	mononuclear cell migration	10/190	93/17217	7.72416e-08	4.73463e-06	3.1792e-06	CCL3L1/TNF/CCL3/CCL4/PDGFB/CCL2/CCL20/IL6/C5AR1/IL6R
HBC 4	GO:0071674	mononuclear cell migration	10/187	93/17217	6.64911e-08	2.63222e-05	2.10934e-05	CCL2/CCL4/CCL8/CCL3L1/CCL3/CCL5/C3AR1/LGMN/CSF1R/DUSP1
HBC 7	GO:0071674	mononuclear cell migration	6/186	93/17217	0.000513308	0.00759268	0.00614338	CXCL10/CCL8/CCL5/CCR1/TNF/CCL2
Monocyte	GO:0071674	mononuclear cell migration	6/186	93/17217	0.000513308	0.0109122	0.00890249	THBS1/S100A12/CCL20/LGALS3/ANXA1/RPS19
PAMM	GO:0071674	mononuclear cell migration	6/190	93/17217	0.000574246	0.00654413	0.00477481	LGALS3/CCL18/CCL20/RPS19/SERPINE1/PLA2G7
HBC 3	GO:0032943	mononuclear cell proliferation	11/190	282/17217	0.000306007	0.00313594	0.00210571	IL1B/IL1A/IL6/CD55/SELENOK/PNP/GPR183/BCL2/CEBPB/PRNP/PELI1
Monocyte	GO:0032943	mononuclear cell proliferation	12/186	282/17217	5.86408e-05	0.00228473	0.00186396	IL1B/SLC11A1/LGALS3/LST1/ANXA1/AHR/HLA-DPB1/CD55/HLA-DPA1/IL1A/HLA-DRB1/PNP
HBC 7	GO:0032943	mononuclear cell proliferation	9/186	282/17217	0.00363046	0.0378302	0.0306091	IFNB1/TNFSF13B/CCL5/MNDA/PELI1/LGALS9/HLA-E/PSMB10/IGF1
HBC 5	GO:0032943	mononuclear cell proliferation	16/186	282/17217	7.31765e-08	3.00911e-06	2.43105e-06	HLA-DPA1/HLA-DRB1/HLA-DPB1/CD74/GPR183/HLA-DMB/TNFSF13B/AIF1/IRF1/HLA-E/EBI3/HLA-A/TYROBP/RPS3/LST1/PYCARD
PAMM	GO:0032943	mononuclear cell proliferation	16/190	282/17217	9.84051e-08	1.1545e-05	8.42362e-06	GPNMB/HLA-DPB1/LGALS3/HLA-DPA1/HLA-DRB1/CD74/IL18/HLA-A/CD81/HLA-DMB/SLC11A1/MIF/GPR183/FCGR2B/TYROBP/RPS3
Monocyte	GO:0046364	monosaccharide biosynthetic process	5/186	97/17217	0.00403199	0.0458181	0.0373799	TKT/GAPDH/CHST15/ENO1/FBP1
PAMM	GO:0046364	monosaccharide biosynthetic process	5/190	97/17217	0.00441162	0.030255	0.0220751	SDS/FBP1/GAPDH/ENO1/TPI1
PAMM	GO:0046365	monosaccharide catabolic process	4/190	65/17217	0.00576011	0.036957	0.026965	GAPDH/ENO1/PKM/TPI1
PAMM	GO:0005996	monosaccharide metabolic process	10/190	292/17217	0.00153901	0.013554	0.00988942	SDS/PHLDA2/FBP1/GAPDH/GSTO1/IGFBP3/ENO1/PKM/TPI1/FABP5
HBC 3	GO:0015749	monosaccharide transmembrane transport	5/190	111/17217	0.00775786	0.0366699	0.024623	IL1B/TNF/NFE2L2/NR4A3/SLC2A3
HBC 7	GO:0001738	morphogenesis of a polarized epithelium	8/186	145/17217	0.000180358	0.00320135	0.00259027	PSMB9/PSME2/PSMB8/PSMA3/PSMA4/PSME1/PSMA2/PSMB10
HBC 7	GO:0052126	movement in host environment	10/186	169/17217	1.54009e-05	0.000433054	0.000350392	IFITM3/TRIM22/DYNLT1/LGALS9/IFITM2/SIGLEC1/IFITM1/AXL/PML/SCARB2
HBC 0	GO:0052126	movement in host environment	7/180	169/17217	0.00202388	0.0243599	0.0187722	HSPA1B/HSPA1A/TFRC/MRC1/WWP1/EPS15/LDLR
HBC 5	GO:0052126	movement in host environment	7/186	169/17217	0.00243431	0.0248373	0.0200659	HLA-DRB1/CD74/IFITM3/IFITM2/GSN/VAMP8/RPSA
Monocyte	GO:0052126	movement in host environment	7/186	169/17217	0.00243431	0.0330748	0.0269835	FCN1/LGALS1/ANPEP/CXCL8/ITGA5/CD55/HLA-DRB1
PAMM	GO:0052126	movement in host environment	7/190	169/17217	0.00274167	0.0209842	0.0153107	LGALS1/HLA-DRB1/CXCR4/CD74/CD81/RPSA/ANPEP
HBC 0	GO:0006402	mRNA catabolic process	10/180	373/17217	0.00596718	0.0475371	0.036633	HSPA1B/HSPA1A/HSPB1/ZFP36L1/UBC/BTG2/ZFP36/TENT5A/HSPA8/ZFP36L2
PAMM	GO:0006402	mRNA catabolic process	13/190	373/17217	0.000264492	0.0038864	0.00283564	VIM/RPS19/RPSA/RPL28/SLC11A1/RPS4X/PABPC4/RPS5/PSMB9/RPLP1/RPS18/RPS15/RPS3
HBC 7	GO:0006402	mRNA catabolic process	16/186	373/17217	3.04198e-06	0.000101638	8.22371e-05	ZC3HAV1/SSB/PNPT1/XRN1/PSMB9/HELZ2/PSME2/TENT5A/MYD88/BTG2/PSMB8/PSMA3/PSMA4/PSME1/PSMA2/PSMB10
Monocyte	GO:0006402	mRNA catabolic process	20/186	373/17217	4.11946e-09	5.8515e-07	4.77384e-07	VIM/SLC11A1/RPS19/RPL28/RPL35A/RPL39/RPS13/RPL26/RPS9/RPL30/RPL18A/RPL18/RPL34/RPS8/RPS15/RPS15A/RPL41/UBA52/RPS27/RPLP1
HBC 5	GO:0006402	mRNA catabolic process	57/186	373/17217	5.91275e-50	1.14623e-47	9.26035e-48	PSME2/RPL18A/PSMB9/RPS21/RPS27/RPL15/RPS27A/RPS3A/RPL10/RPL5/RPL32/RPS11/RPL30/RPL6/RPL12/RPS29/RPS7/RPL27A/RPS13/RPS2/RPL17/RPL14/RPL11/RPS15A/PSME1/RPL27/RPS4Y1/RPL35/RPS24/RPL29/RPS3/RPS18/RPS19/RPL13/RPL38/RPS5/RPL23A/RPL39/RPL21/RPL37/RPL18/RPSA/RPL26/RPS6/RPS15/RPL22/RPL36A/RPL7A/RPL10A/RPS16/RPS8/RPLP1/RPS9/RPS25/RPS14/UBA52/RPLP0
HBC 6	GO:0006402	mRNA catabolic process	76/197	373/17217	8.47785e-76	1.31528e-73	1.19519e-73	RPS4Y1/RPS23/RPS18/RPL32/RPS12/RPS27A/RPL30/RPL7A/RPS6/RPS14/RPL29/RPL23A/RPL26/RPS3A/RPS24/RPS5/RPS15A/RPL5/RPL19/RPL18A/RPL15/RPL35/RPS3/RPL21/RPL17/RPL10A/RPS7/RPS25/RPL12/RPS4X/RPL6/RPL9/RPLP1/RPL10/RPL37/RPL13/RPL37A/RPS29/RPL27/RPL36/RPL34/RPS2/RPL18/RPL14/RPL11/RPL36A/RPL3/RPL27A/RPL8/RPS13/RPL35A/RPS8/RPS15/RPSA/RPL39/RPL24/RPS27/RPS11/RPS21/RPL38/RPL41/RPL23/RPL22/UBA52/RPS19/RPL13A/RPS1…
HBC 0	GO:0061157	mRNA destabilization	3/180	32/17217	0.00446054	0.0404671	0.0311847	ZFP36L1/ZFP36/ZFP36L2
HBC 3	GO:1903510	mucopolysaccharide metabolic process	8/190	112/17217	3.39138e-05	0.000519175	0.000348614	IL1B/PDGFB/NFKB1/B4GALT1/CD44/DSE/CHSY1/CHST7
HBC 5	GO:0070254	mucus secretion	2/186	11/17217	0.00598829	0.0488055	0.0394298	CYBA/VAMP8
HBC 3	GO:0044706	multi-multicellular organism process	10/190	220/17217	0.000170081	0.00191728	0.00128741	IL1B/MAFF/VEGFA/PTGS2/B4GALT1/MMP9/NAMPT/FOSL1/BCL2/VMP1
HBC 0	GO:0044706	multi-multicellular organism process	9/180	220/17217	0.000521883	0.00874842	0.0067417	FOS/RGS2/FOSB/PRDM1/VMP1/FKBP4/JUNB/PTGS2/ARID1A
HBC 0	GO:0043500	muscle adaptation	5/180	104/17217	0.00472123	0.0411651	0.0317227	KLF4/RGS2/MEF2C/GATM/TNFRSF1A
HBC 3	GO:0010657	muscle cell apoptotic process	4/190	68/17217	0.00675419	0.0331035	0.0222283	CFLAR/SOD2/NFE2L2/ZC3H12A
HBC 2	GO:0031214	biomineral tissue development	9/187	161/17217	6.70959e-05	0.0224846	0.0196422	SPP1/FAM20A/ANKH/IGF1/BMP2K/COL1A2/GPNMB/RFLNB/FAM20C
HBC 3	GO:0042692	muscle cell differentiation	12/190	351/17217	0.000540214	0.00486944	0.00326972	PDGFB/CFLAR/KDM6B/SOD2/VEGFA/ID2/EHD1/BHLHE41/LMNA/BCL2/SPAG9/XBP1
HBC 3	GO:0014812	muscle cell migration	5/190	81/17217	0.00201983	0.0135383	0.00909065	PDGFB/PLAU/NFE2L2/NR4A3/BCL2
HBC 4	GO:0014812	muscle cell migration	5/187	81/17217	0.0018842	0.0217783	0.0174522	NR4A3/CCL5/MEF2C/NRP1/PLAU
PAMM	GO:0014812	muscle cell migration	5/190	81/17217	0.00201983	0.0164643	0.0120129	S100A11/SORL1/GSTP1/IGFBP3/SERPINE1
HBC 0	GO:0033002	muscle cell proliferation	9/180	193/17217	0.000199422	0.00450667	0.00347293	JUN/KLF4/TNFAIP3/HBEGF/MEF2C/RBPJ/IL10/TRIB1/PTGS2
HBC 3	GO:0033002	muscle cell proliferation	16/190	193/17217	4.36337e-10	9.01763e-08	6.05513e-08	TNF/PDGFB/TNFAIP3/CFLAR/SOD2/IL6/ID2/PTGS2/MMP9/NAMPT/HBEGF/NR4A3/IL6R/NQO2/FGFR1/SAV1
HBC 0	GO:0007517	muscle organ development	13/180	381/17217	0.000191105	0.00439123	0.00338397	FOS/RGS2/ATF3/EGR1/BTG2/HBEGF/MEF2C/HDAC9/ZFHX3/RBPJ/EGR2/HLX/TCF12
HBC 3	GO:0060537	muscle tissue development	10/190	382/17217	0.0100695	0.044062	0.0295866	CFLAR/KDM6B/MAFF/VEGFA/ID2/LMNA/BCL2/EGR2/FGFR1/SAV1
HBC 0	GO:0060537	muscle tissue development	13/180	382/17217	0.000196058	0.00446099	0.00343773	FOS/RGS2/IFRD1/ATF3/EGR1/BTG2/MEF2C/CACYBP/HDAC9/RBPJ/EGR2/HLX/ARID1A
HBC 0	GO:0002755	MyD88-dependent toll-like receptor signaling pathway	4/180	36/17217	0.000524062	0.00874842	0.0067417	HSPD1/CD36/UBC/TLR4
HBC 3	GO:0002755	MyD88-dependent toll-like receptor signaling pathway	3/190	36/17217	0.00722763	0.0346479	0.0232653	IRAK2/TLR2/IRAK3
HBC 4	GO:0002755	MyD88-dependent toll-like receptor signaling pathway	4/187	36/17217	0.000604918	0.00977437	0.00783275	CD14/CD36/LY96/TLR4
PAMM	GO:0042552	myelination	6/190	135/17217	0.00387079	0.0274205	0.0200069	CD9/CXCR4/PSAP/TYMP/ITGAX/HGF
HBC 3	GO:0033028	myeloid cell apoptotic process	3/190	33/17217	0.00565794	0.0294791	0.0197946	IL6/CTSL/BCL2
HBC 4	GO:0033028	myeloid cell apoptotic process	3/187	33/17217	0.00541379	0.0478924	0.0383789	CCL5/MEF2C/FCER1G
PAMM	GO:0061515	myeloid cell development	4/190	72/17217	0.00824756	0.0478679	0.0349259	ANXA2/PABPC4/EVI2B/TYROBP
HBC 2	GO:0110148	biomineralization	9/187	161/17217	6.70959e-05	0.0224846	0.0196422	SPP1/FAM20A/ANKH/IGF1/BMP2K/COL1A2/GPNMB/RFLNB/FAM20C
HBC 2	GO:0044242	cellular lipid catabolic process	10/187	233/17217	0.000237721	0.0461503	0.0403163	ENPP2/PLA2G7/FUCA1/ASAH1/PLA2G15/MGST2/FABP5/SCARB1/ABHD3/HSD17B4
HBC 2	GO:0072583	clathrin-dependent endocytosis	6/187	45/17217	8.67849e-06	0.0129861	0.0113445	DAB2/BMP2K/AP2M1/CLTA/SIGLEC1/PICALM
HBC 2	GO:0002446	neutrophil mediated immunity	17/187	496/17217	3.01402e-05	0.0129861	0.0113445	CD59/CTSC/CFD/CD14/CTSZ/ATP6AP2/FUCA1/TIMP2/CREG1/ASAH1/PYGL/VAT1/SDCBP/FTL/FABP5/STOM/OSTF1
HBC 2	GO:0034638	phosphatidylcholine catabolic process	4/187	14/17217	1.23896e-05	0.0129861	0.0113445	ENPP2/PLA2G7/PLA2G15/SCARB1
PAMM	GO:0030099	myeloid cell differentiation	17/190	395/17217	1.89239e-06	0.000138144	0.000100795	LGALS3/HLA-DRB1/TREM2/CD74/ANXA2/DNASE2/CD81/RPS19/NME2/SNX10/GPR183/PABPC4/CIB1/EVI2B/ACTN1/MMP9/TYROBP
HBC 5	GO:0002262	myeloid cell homeostasis	10/186	151/17217	5.71134e-06	0.000161464	0.000130447	B2M/STAT1/ISG15/CDK6/FCER1G/RPS24/RPS19/HCLS1/RB1/RPS14
HBC 0	GO:0002262	myeloid cell homeostasis	6/180	151/17217	0.00513302	0.0430392	0.0331668	KLF2/HSPA1B/HSPA1A/ZFP36L1/ZFP36/MERTK
HBC 1	GO:1903829	positive regulation of cellular protein localization	13/193	333/17217	0.000101378	0.015709	0.0134023	USP36/EZR/RHOU/GAS6/PIK3R1/ACSL3/RIPOR1/ITGAM/STX4/YWHAZ/SH3GLB1/TGFB1/SESN2
HBC 3	GO:0002262	myeloid cell homeostasis	7/190	151/17217	0.00144796	0.0106318	0.00713901	PDE4B/VEGFA/IL6/ID2/ZFP36/SLC11A2/KMT2E
HBC 7	GO:0002262	myeloid cell homeostasis	7/186	151/17217	0.00128112	0.0162428	0.0131423	ISG15/STAT1/ADAR/AXL/JAK2/RB1/B2M
HBC 1	GO:0050921	positive regulation of chemotaxis	9/193	143/17217	3.39642e-05	0.00774206	0.00660521	FGFR1/LGMN/GAS6/IL6R/CALR/CSF1R/STX4/NRP1/TGFB1
HBC 4	GO:0061082	myeloid leukocyte cytokine production	5/187	30/17217	1.63772e-05	0.000810414	0.00064943	NR4A3/CD36/FCER1G/GAS6/TLR4
HBC 3	GO:0002573	myeloid leukocyte differentiation	10/190	206/17217	9.91955e-05	0.00128128	0.000860347	TNF/CCL3/VEGFA/ID2/TLR2/MMP9/MYC/GPR183/RUNX1/CEBPB
HBC 5	GO:0002573	myeloid leukocyte differentiation	9/186	206/17217	0.000411172	0.00613544	0.0049568	HLA-DRB1/CD74/GPR183/C1QC/CDK6/FCER1G/TYROBP/HCLS1/RB1
HBC 0	GO:0002573	myeloid leukocyte differentiation	11/180	206/17217	1.1147e-05	0.000597263	0.000460263	JUN/FOS/ZFP36L1/TFRC/IFI16/TLR4/MEF2C/RBPJ/TRIB1/JUNB/KLF10
HBC 4	GO:0002573	myeloid leukocyte differentiation	11/187	206/17217	1.5959e-05	0.000810414	0.00064943	CCL3/FOS/C1QC/KLF10/JUNB/MEF2C/ZFP36L1/CSF1R/FCER1G/TLR4/JUN
PAMM	GO:0002573	myeloid leukocyte differentiation	11/190	206/17217	1.85183e-05	0.000627141	0.000457583	HLA-DRB1/TREM2/CD74/ANXA2/CD81/NME2/SNX10/GPR183/EVI2B/MMP9/TYROBP
HBC 5	GO:0097529	myeloid leukocyte migration	11/186	214/17217	2.16415e-05	0.000554103	0.000447658	CD74/PTGER4/CXCL1/CKLF/AIF1/CXCL12/FCER1G/RPS19/JAML/CXCL3/CXCL2
HBC 4	GO:0097529	myeloid leukocyte migration	13/187	214/17217	6.29486e-07	0.000110755	8.87539e-05	CCL2/CCL4/CCL8/CCL3L1/CCL3/CCL5/C3AR1/CD200R1/LGMN/MTUS1/CSF1R/FCER1G/DUSP1
Monocyte	GO:0097529	myeloid leukocyte migration	15/186	214/17217	1.16258e-08	1.39733e-06	1.13999e-06	S100A8/S100A9/THBS1/IL1B/S100A12/CCL20/LGALS3/CXCL2/CXCL8/CXCL3/CSF3R/ANXA1/IL1R1/RPS19/ADAM8
PAMM	GO:0097529	myeloid leukocyte migration	15/190	214/17217	1.55065e-08	2.54694e-06	1.85833e-06	LGALS3/CD9/TREM2/CCL18/CCL20/CD74/CD81/RPS19/SERPINE1/MIF/CXCL2/ADAM8/PPIB/PLA2G7/CXCL3
HBC 3	GO:0097529	myeloid leukocyte migration	17/190	214/17217	2.37027e-10	5.1867e-08	3.48275e-08	IL1B/CXCL3/CXCL8/CXCL1/CXCL2/CCL3L1/CCL3/CCL4/PDGFB/CCL2/PDE4B/VEGFA/CCL20/IL6/C5AR1/PTGER4/IL6R
HBC 7	GO:0045445	myoblast differentiation	5/186	86/17217	0.00239586	0.0266833	0.0215899	CXCL10/TNF/MBNL1/RB1/IGF1
PAMM	GO:0045445	myoblast differentiation	5/190	86/17217	0.00262682	0.0202561	0.0147795	LGALS1/IL18/BTG1/ID3/IGFBP3
HBC 3	GO:0014902	myotube differentiation	5/190	109/17217	0.00719683	0.0346479	0.0232653	CFLAR/EHD1/BHLHE41/BCL2/XBP1
HBC 3	GO:0034356	NAD biosynthesis via nicotinamide riboside salvage pathway	2/190	14/17217	0.0101035	0.044062	0.0295866	PTGS2/NAMPT
HBC 3	GO:0009435	NAD biosynthetic process	3/190	29/17217	0.00391347	0.0222942	0.01497	PTGS2/KMO/NAMPT
Monocyte	GO:0019674	NAD metabolic process	4/186	49/17217	0.00191209	0.0274095	0.0223616	GAPDH/PKM/LDHA/ENO1
PAMM	GO:0019674	NAD metabolic process	5/190	49/17217	0.000199706	0.00323169	0.00235795	GAPDH/LDHA/ENO1/PKM/TPI1
PAMM	GO:0006734	NADH metabolic process	4/190	40/17217	0.000962641	0.00958266	0.00699182	GAPDH/ENO1/PKM/TPI1
Monocyte	GO:0006735	NADH regeneration	3/186	27/17217	0.00299828	0.0374786	0.0305762	GAPDH/PKM/ENO1
PAMM	GO:0006735	NADH regeneration	4/190	27/17217	0.000206726	0.00324365	0.00236668	GAPDH/ENO1/PKM/TPI1
HBC 3	GO:0035747	natural killer cell chemotaxis	3/190	10/17217	0.000149943	0.00175685	0.00117969	CCL3/CCL4/CCL2
HBC 4	GO:0035747	natural killer cell chemotaxis	4/187	10/17217	2.68933e-06	0.00026616	0.000213289	CCL2/CCL4/CCL3/CCL5
HBC 7	GO:0035747	natural killer cell chemotaxis	2/186	10/17217	0.00493443	0.0481573	0.0389649	CCL5/CCL2
PAMM	GO:0042267	natural killer cell mediated cytotoxicity	6/190	60/17217	5.09351e-05	0.00126759	0.000924875	IL18/HLA-A/PRDX1/CADM1/HLA-B/HLA-F
PAMM	GO:0002228	natural killer cell mediated immunity	6/190	65/17217	8.02877e-05	0.0017701	0.00129152	IL18/HLA-A/PRDX1/CADM1/HLA-B/HLA-F
HBC 5	GO:0034660	ncRNA metabolic process	20/186	465/17217	1.59017e-07	6.16532e-06	4.98094e-06	RPS21/RPS27/RPL5/RPS7/RPS2/RPL14/RPL11/RPL27/RPL35/RPS24/RPS19/RPL26/RPS6/RPS15/RPL7A/RPL10A/RPS16/RPS8/RPS9/RPS14
HBC 6	GO:0034660	ncRNA metabolic process	23/197	465/17217	3.84223e-09	1.54543e-07	1.40432e-07	RPL7A/RPS6/RPS14/RPL26/RPS24/RPL5/RPL35/RPL10A/RPS7/RPL27/RPS2/RPL14/RPL11/RPL35A/RPS8/RPS15/RPS27/RPS21/TRMT112/RPS19/RPL7/RPS28/RPS17
HBC 5	GO:0034470	ncRNA processing	20/186	389/17217	8.39823e-09	4.30053e-07	3.47438e-07	RPS21/RPS27/RPL5/RPS7/RPS2/RPL14/RPL11/RPL27/RPL35/RPS24/RPS19/RPL26/RPS6/RPS15/RPL7A/RPL10A/RPS16/RPS8/RPS9/RPS14
HBC 6	GO:0034470	ncRNA processing	23/197	389/17217	1.20357e-10	5.33499e-09	4.84788e-09	RPL7A/RPS6/RPS14/RPL26/RPS24/RPL5/RPL35/RPL10A/RPS7/RPL27/RPS2/RPL14/RPL11/RPL35A/RPS8/RPS15/RPS27/RPS21/TRMT112/RPS19/RPL7/RPS28/RPS17
HBC 3	GO:0070266	necroptotic process	6/190	36/17217	2.46825e-06	7.28721e-05	4.89319e-05	TNF/CFLAR/BIRC3/BIRC2/PELI1/ARHGEF2
HBC 4	GO:0070266	necroptotic process	4/187	36/17217	0.000604918	0.00977437	0.00783275	CD14/SLC25A4/LY96/TLR4
HBC 7	GO:0070266	necroptotic process	4/186	36/17217	0.000592858	0.00850362	0.00688043	PELI1/RBCK1/TNF/MLKL
HBC 3	GO:0070265	necrotic cell death	6/190	50/17217	1.77142e-05	0.000324615	0.000217972	TNF/CFLAR/BIRC3/BIRC2/PELI1/ARHGEF2
HBC 4	GO:0070265	necrotic cell death	4/187	50/17217	0.00210162	0.0236862	0.0189811	CD14/SLC25A4/LY96/TLR4
HBC 7	GO:0070265	necrotic cell death	5/186	50/17217	0.000199229	0.00336792	0.00272505	PELI1/TMEM123/RBCK1/TNF/MLKL
HBC 3	GO:0043922	negative regulation by host of viral transcription	2/190	14/17217	0.0101035	0.044062	0.0295866	CCL3/CCL4
HBC 4	GO:0043922	negative regulation by host of viral transcription	4/187	14/17217	1.23896e-05	0.000665047	0.000532939	CCL4/CCL3/CCL5/JUN
PAMM	GO:0002674	negative regulation of acute inflammatory response	2/190	13/17217	0.00872301	0.0488162	0.0356178	GSTP1/FCGR2B
HBC 3	GO:1902931	negative regulation of alcohol biosynthetic process	2/190	13/17217	0.00872301	0.0400612	0.0269002	NFKB1/PLEK
HBC 0	GO:2001234	negative regulation of apoptotic signaling pathway	10/180	224/17217	0.000126541	0.00333626	0.00257099	HSPA1B/HSPA1A/HSPB1/NR4A2/DNAJA1/TNFAIP3/SIAH2/PTGS2/NRP1/HERPUD1
Monocyte	GO:2001234	negative regulation of apoptotic signaling pathway	10/186	224/17217	0.000165553	0.00474637	0.00387224	THBS1/IL1B/CD44/LGALS3/PPIF/SOD2/GSTP1/BID/IL1A/ENO1
PAMM	GO:2001234	negative regulation of apoptotic signaling pathway	12/190	224/17217	7.43101e-06	0.000358983	0.000261926	LGALS3/CD74/GSTP1/IFI6/PPIF/SLC25A5/SERPINE1/MIF/CD44/ENO1/MMP9/HGF
HBC 3	GO:2001234	negative regulation of apoptotic signaling pathway	17/190	224/17217	4.82303e-10	9.44299e-08	6.34075e-08	IL1B/TNF/PLAUR/ICAM1/IL1A/TNFAIP3/CFLAR/SOD2/PTPN1/PTGS2/CD44/MMP9/NFE2L2/LMNA/BCL2/XBP1/ARHGEF2
Monocyte	GO:1903579	negative regulation of ATP metabolic process	4/186	27/17217	0.000190543	0.0051778	0.00422421	PPIF/TSPO/DDIT4/FBP1
PAMM	GO:1903579	negative regulation of ATP metabolic process	5/190	27/17217	1.0291e-05	0.000433667	0.000316417	NUPR1/TSPO/FBP1/PPIF/DDIT4
PAMM	GO:0002903	negative regulation of B cell apoptotic process	2/190	13/17217	0.00872301	0.0488162	0.0356178	CD74/MIF
PAMM	GO:0030195	negative regulation of blood coagulation	4/190	50/17217	0.00222669	0.0178407	0.0130171	APOE/CD9/ANXA2/SERPINE1
HBC 0	GO:0043537	negative regulation of blood vessel endothelial cell migration	3/180	35/17217	0.00575276	0.0461664	0.0355768	KLF4/MEF2C/SPRED1
HBC 3	GO:0045779	negative regulation of bone resorption	2/190	15/17217	0.0115739	0.0485398	0.0325934	TNFAIP3/IL6
HBC 3	GO:0106057	negative regulation of calcineurin-mediated signaling	2/190	15/17217	0.0115739	0.0485398	0.0325934	RCAN1/PRNP
HBC 3	GO:0070885	negative regulation of calcineurin-NFAT signaling cascade	2/190	15/17217	0.0115739	0.0485398	0.0325934	RCAN1/PRNP
HBC 3	GO:0050849	negative regulation of calcium-mediated signaling	3/190	30/17217	0.00431334	0.0242381	0.0162753	PLEK/RCAN1/PRNP
HBC 7	GO:0090090	negative regulation of canonical Wnt signaling pathway	8/186	179/17217	0.00074091	0.0101163	0.00818525	PSMB9/PSME2/PSMB8/PSMA3/PSMA4/PSME1/PSMA2/PSMB10
HBC 3	GO:0009895	negative regulation of catabolic process	10/190	316/17217	0.00273722	0.017199	0.0115487	IL1B/TNF/ZFP36/NAMPT/IRAK3/AZIN1/HNRNPC/BCL2/OGT/MFSD2A
Monocyte	GO:0009895	negative regulation of catabolic process	10/186	316/17217	0.00234595	0.0322711	0.0263278	TIMP1/IL1B/FLNA/SLC11A1/TSPO/DDIT4/ANXA2/FBP1/SORL1/QSOX1
PAMM	GO:0009895	negative regulation of catabolic process	12/190	316/17217	0.000209332	0.00324365	0.00236668	APOC1/NUPR1/TREM2/TSPO/ANXA2/SORL1/FBP1/SLC11A1/DDIT4/FLNA/NAF1/HGF
PAMM	GO:0050866	negative regulation of cell activation	11/190	199/17217	1.34034e-05	0.000528748	0.000385792	APOE/GPNMB/LGALS3/HLA-DRB1/CD9/CD74/GRN/SMAD7/FCGR2B/HLA-F/TYROBP
HBC 3	GO:0050866	negative regulation of cell activation	9/190	199/17217	0.000373208	0.0036796	0.00247077	PDGFB/TNFAIP3/ID2/NFKBID/ZC3H12A/RUNX1/CEBPB/PRNP/PELI1
HBC 5	GO:0050866	negative regulation of cell activation	7/186	199/17217	0.00595521	0.0488055	0.0394298	HLA-DRB1/CD74/FGL2/IRF1/NRARP/TYROBP/LST1
Monocyte	GO:0050866	negative regulation of cell activation	8/186	199/17217	0.00146477	0.0230021	0.0187658	LGALS3/FGR/LST1/ANXA1/SAMSN1/HLA-DRB1/RUNX3/ADORA2A
PAMM	GO:0007162	negative regulation of cell adhesion	11/190	276/17217	0.000254609	0.00377726	0.00275601	LGALS1/GPNMB/LGALS3/HLA-DRB1/CD9/CD74/FXYD5/PLXNC1/SERPINE1/SMAD7/FCGR2B
HBC 3	GO:0007162	negative regulation of cell adhesion	9/190	276/17217	0.00362731	0.0210837	0.0141573	VEGFA/NFKBID/ZC3H12A/RGCC/RUNX1/CEBPB/PRNP/IL1RN/PELI1
HBC 5	GO:0007162	negative regulation of cell adhesion	9/186	276/17217	0.00315118	0.0307637	0.0248539	HLA-DRB1/CD74/FGL2/GBP1/IRF1/CXCL12/NRARP/LRP1/ARHGDIB
Monocyte	GO:0007162	negative regulation of cell adhesion	9/186	276/17217	0.00315118	0.0390772	0.0318804	THBS1/LGALS1/LGALS3/IL1RN/ANXA1/HLA-DRB1/RUNX3/ADORA2A/CYP1B1
HBC 7	GO:1902750	negative regulation of cell cycle G2/M phase transition	9/186	103/17217	1.73105e-06	6.55492e-05	5.3037e-05	PSMB9/PSME2/ATF5/PSMB8/PSMA3/PSMA4/PSME1/PSMA2/PSMB10
HBC 7	GO:1901988	negative regulation of cell cycle phase transition	14/186	240/17217	3.53093e-07	1.61739e-05	1.30866e-05	PSMB9/PSME2/ATF5/BTG2/PSMB8/CCND1/PSMA3/PSMA4/PSME1/PML/RB1/PSMA2/PSMB10/CCL2
HBC 7	GO:0010948	negative regulation of cell cycle process	14/186	327/17217	1.31591e-05	0.000381345	0.000308553	PSMB9/PSME2/ATF5/BTG2/PSMB8/CCND1/PSMA3/PSMA4/PSME1/PML/RB1/PSMA2/PSMB10/CCL2
HBC 3	GO:1901889	negative regulation of cell junction assembly	3/190	32/17217	0.0051852	0.0276742	0.0185826	IL1B/TNF/TLR2
HBC 5	GO:0031342	negative regulation of cell killing	3/186	24/17217	0.00212457	0.022008	0.0177802	HLA-B/HLA-E/HLA-A
PAMM	GO:0031342	negative regulation of cell killing	4/190	24/17217	0.000128447	0.00241113	0.00175924	HLA-A/HLA-B/FCGR2B/HLA-F
HBC 0	GO:0030336	negative regulation of cell migration	10/180	261/17217	0.000431657	0.00787893	0.00607167	DNAJA4/RHOB/KLF4/CITED2/DUSP1/MEF2C/TRIB1/PTGER4/SPRED1/SRGAP2
HBC 4	GO:0030336	negative regulation of cell migration	10/187	261/17217	0.000582154	0.00977437	0.00783275	CCL2/CITED2/RHOB/CD200R1/MEF2C/SPRED1/KLF4/BST2/TMIGD3/DUSP1
PAMM	GO:0030336	negative regulation of cell migration	8/190	261/17217	0.00855592	0.0488162	0.0356178	APOE/CD74/GSTP1/IGFBP3/SERPINE1/MIF/SMAD7/SERPINF1
HBC 0	GO:2000146	negative regulation of cell motility	10/180	276/17217	0.000666522	0.0106965	0.00824297	DNAJA4/RHOB/KLF4/CITED2/DUSP1/MEF2C/TRIB1/PTGER4/SPRED1/SRGAP2
HBC 4	GO:2000146	negative regulation of cell motility	10/187	276/17217	0.000894085	0.0122435	0.00981137	CCL2/CITED2/RHOB/CD200R1/MEF2C/SPRED1/KLF4/BST2/TMIGD3/DUSP1
HBC 2	GO:0006898	receptor-mediated endocytosis	12/187	321/17217	0.00020865	0.0449491	0.0392669	DAB2/CD14/FOLR2/COLEC12/CTSL/BMP2K/AP2M1/CLTA/SDCBP/SIGLEC1/SCARB1/PICALM
HBC 3	GO:0022408	negative regulation of cell-cell adhesion	9/190	178/17217	0.000163047	0.00184629	0.00123974	VEGFA/NFKBID/ZC3H12A/RGCC/RUNX1/CEBPB/PRNP/IL1RN/PELI1
PAMM	GO:0022408	negative regulation of cell-cell adhesion	8/190	178/17217	0.000820527	0.00839698	0.00612671	GPNMB/LGALS3/HLA-DRB1/CD9/CD74/FXYD5/SMAD7/FCGR2B
HBC 3	GO:2000048	negative regulation of cell-cell adhesion mediated by cadherin	2/190	10/17217	0.00514315	0.0276742	0.0185826	VEGFA/RGCC
HBC 0	GO:0034249	negative regulation of cellular amide metabolic process	6/180	152/17217	0.00529871	0.0441262	0.0340045	ZFP36L1/RGS2/CPEB4/BTG2/ZFP36/ZFP36L2
PAMM	GO:0031330	negative regulation of cellular catabolic process	9/190	258/17217	0.00231735	0.0183877	0.0134162	APOC1/NUPR1/TREM2/TSPO/ANXA2/SORL1/SLC11A1/NAF1/HGF
PAMM	GO:0051271	negative regulation of cellular component movement	10/190	310/17217	0.00238429	0.0187827	0.0137045	APOE/CD9/CD74/GSTP1/IGFBP3/SERPINE1/MIF/SMAD7/ACTN1/SERPINF1
HBC 0	GO:0051271	negative regulation of cellular component movement	11/180	310/17217	0.000429959	0.00787893	0.00607167	DNAJA4/RHOB/KLF4/CITED2/DUSP1/MEF2C/TRIB1/NRP1/PTGER4/SPRED1/SRGAP2
HBC 4	GO:0051271	negative regulation of cellular component movement	12/187	310/17217	0.000151109	0.00379327	0.00303976	CCL2/CITED2/RHOB/CD200R1/MEF2C/SPRED1/KLF4/BST2/NRP1/TMIGD3/DUSP1/BIN1
HBC 3	GO:1900077	negative regulation of cellular response to insulin stimulus	4/190	32/17217	0.000405731	0.00393052	0.00263926	IL1B/PTPN1/SOCS3/PTPRE
PAMM	GO:0032375	negative regulation of cholesterol transport	2/190	13/17217	0.00872301	0.0488162	0.0356178	APOC1/APOC2
PAMM	GO:0050819	negative regulation of coagulation	4/190	53/17217	0.00275956	0.0209842	0.0153107	APOE/CD9/ANXA2/SERPINE1
HBC 5	GO:0010713	negative regulation of collagen metabolic process	2/186	11/17217	0.00598829	0.0488055	0.0394298	CST3/CIITA
HBC 3	GO:2000117	negative regulation of cysteine-type endopeptidase activity	11/190	89/17217	3.82105e-09	4.49062e-07	3.01535e-07	TNF/PLAUR/TNFAIP8/CFLAR/VEGFA/SERPINB9/PTGS2/BIRC3/CD44/MMP9/BIRC2
HBC 0	GO:2000117	negative regulation of cysteine-type endopeptidase activity	7/180	89/17217	4.06716e-05	0.0015081	0.00116217	KLF4/IFI16/SIAH2/DNAJB6/NAIP/PTGS2/HERPUD1
Monocyte	GO:2000117	negative regulation of cysteine-type endopeptidase activity	5/186	89/17217	0.00278244	0.0357824	0.0291924	THBS1/CD44/SERPINB9/ADORA2A/CARD16
HBC 3	GO:0043154	negative regulation of cysteine-type endopeptidase activity involved in apoptotic process	11/190	81/17217	1.36948e-09	2.21499e-07	1.48731e-07	TNF/PLAUR/TNFAIP8/CFLAR/VEGFA/SERPINB9/PTGS2/BIRC3/CD44/MMP9/BIRC2
HBC 0	GO:0043154	negative regulation of cysteine-type endopeptidase activity involved in apoptotic process	6/180	81/17217	0.000203685	0.00457191	0.0035232	KLF4/SIAH2/DNAJB6/NAIP/PTGS2/HERPUD1
Monocyte	GO:0043154	negative regulation of cysteine-type endopeptidase activity involved in apoptotic process	5/186	81/17217	0.00184051	0.0271302	0.0221337	THBS1/CD44/SERPINB9/ADORA2A/CARD16
HBC 0	GO:0001818	negative regulation of cytokine production	10/180	261/17217	0.000431657	0.00787893	0.00607167	KLF2/KLF4/HSP90AB1/TNFAIP3/TLR4/ZFP36/HDAC9/MERTK/IL10/PTGER4
Monocyte	GO:0001818	negative regulation of cytokine production	10/186	261/17217	0.000558319	0.0117097	0.00955315	THBS1/SLC11A1/SERPINB1/ATP2B1/TSPO/ANXA1/GSTP1/HLA-DRB1/LILRA5/CARD16
HBC 4	GO:0001818	negative regulation of cytokine production	11/187	261/17217	0.000136436	0.00366173	0.00293435	DDIT3/KLF2/CD83/CD200R1/KLF4/VSIG4/BST2/ZFP36/TMSB4X/GAS6/TLR4
PAMM	GO:0001818	negative regulation of cytokine production	12/190	261/17217	3.41034e-05	0.000982715	0.000717021	GPNMB/HLA-DRB1/TREM2/ACP5/TSPO/GSTP1/SLC11A1/SMAD7/FCGR2B/HLA-F/HGF/TYROBP
HBC 3	GO:0001818	negative regulation of cytokine production	14/190	261/17217	1.24946e-06	4.26422e-05	2.86333e-05	TNF/NFKB1/NLRP3/TNFAIP3/CD83/REL/ZFP36/SRGN/IRAK3/ZC3H12A/RGCC/PTGER4/PRNP/FGFR1
HBC 7	GO:0001818	negative regulation of cytokine production	15/186	261/17217	1.61138e-07	8.17198e-06	6.6121e-06	ISG15/IFIH1/IFNB1/HERC5/DDX58/GBP1/UBE2L6/BST2/LGALS9/NMI/AXL/TNF/CD2AP/DHX58/IGF1
HBC 7	GO:0002719	negative regulation of cytokine production involved in immune response	3/186	24/17217	0.00212457	0.0245572	0.0198697	IFNB1/BST2/TNF
HBC 3	GO:0050710	negative regulation of cytokine secretion	3/190	15/17217	0.000545849	0.00486944	0.00326972	SRGN/RGCC/PTGER4
HBC 7	GO:0001960	negative regulation of cytokine-mediated signaling pathway	4/186	58/17217	0.00355138	0.0372174	0.0301133	PARP14/CCL5/ADAR/SAMHD1
HBC 5	GO:0031348	negative regulation of defense response	11/186	212/17217	1.98353e-05	0.000517626	0.000418188	HLA-DRB1/FGL2/PTGER4/SERPING1/HLA-B/HLA-E/HLA-A/A2M/RPS19/RB1/PYCARD
HBC 7	GO:0031348	negative regulation of defense response	11/186	212/17217	1.98353e-05	0.000536498	0.00043409	PARP14/ADAR/IFI16/LGALS9/NMI/SAMHD1/SERPING1/HLA-E/RB1/DHX58/IGF1
HBC 3	GO:0031348	negative regulation of defense response	9/190	212/17217	0.000590472	0.00516837	0.00347044	NFKB1/NLRP3/TNFAIP3/SERPINB9/SOCS3/IRAK3/ZC3H12A/PTGER4/METRNL
Monocyte	GO:0031348	negative regulation of defense response	8/186	212/17217	0.00217877	0.0303957	0.0247978	SERPINB9/GSTP1/TNFAIP6/RPS19/HLA-DRB1/HLA-B/RIOK3/ADORA2A
PAMM	GO:0031348	negative regulation of defense response	13/190	212/17217	6.7829e-07	6.36623e-05	4.64501e-05	APOE/HLA-DRB1/ACP5/GSTP1/HTRA1/HLA-A/RPS19/GRN/HLA-B/FCGR2B/HLA-F/SERPINF1/HGF
PAMM	GO:0043518	negative regulation of DNA damage response, signal transduction by p53 class mediator	3/190	14/17217	0.000440246	0.00547806	0.00399697	CD74/MIF/CD44
HBC 3	GO:0043433	negative regulation of DNA-binding transcription factor activity	11/190	163/17217	1.97482e-06	6.27893e-05	4.21616e-05	NFKBIA/NLRP3/TNFAIP3/IRAK2/ID2/NFKBIE/NFKBID/IRAK3/ZC3H12A/PRNP/PELI1
PAMM	GO:0045806	negative regulation of endocytosis	4/190	43/17217	0.0012669	0.0119936	0.0087509	APOC1/LGALS3/APOC2/LRPAP1
PAMM	GO:0010951	negative regulation of endopeptidase activity	11/190	241/17217	7.7586e-05	0.00173381	0.00126504	C3/ANXA2/CSTB/SORL1/IFI6/GAPDH/SERPINE1/CD44/MMP9/SERPINF1/HGF
HBC 0	GO:0010951	negative regulation of endopeptidase activity	8/180	241/17217	0.00390205	0.0373562	0.0287875	KLF4/IFI16/SIAH2/SERPINH1/DNAJB6/NAIP/PTGS2/HERPUD1
HBC 3	GO:0010951	negative regulation of endopeptidase activity	12/190	241/17217	1.5523e-05	0.000291644	0.000195832	TNF/PLAUR/TNFAIP8/CFLAR/VEGFA/SERPINB9/PTGS2/BIRC3/CD44/MMP9/BIRC2/PRNP
Monocyte	GO:0010951	negative regulation of endopeptidase activity	13/186	241/17217	2.24756e-06	0.00016334	0.000133258	TIMP1/THBS1/SERPINB2/SERPINA1/CD44/SERPINB9/SERPINB1/GAPDH/CSTA/ANXA2/SORL1/ADORA2A/CARD16
HBC 3	GO:1900102	negative regulation of endoplasmic reticulum unfolded protein response	3/190	13/17217	0.000348734	0.00350619	0.00235433	PTPN1/PPP1R15A/HSPA5
HBC 3	GO:2000352	negative regulation of endothelial cell apoptotic process	3/190	29/17217	0.00391347	0.0222942	0.01497	ICAM1/TNFAIP3/NFE2L2
HBC 0	GO:0010596	negative regulation of endothelial cell migration	4/180	52/17217	0.00211536	0.0249193	0.0192033	DNAJA4/KLF4/MEF2C/SPRED1
HBC 3	GO:0001937	negative regulation of endothelial cell proliferation	3/190	41/17217	0.0103661	0.0448916	0.0301437	TNF/CCL2/RGCC
HBC 3	GO:1904036	negative regulation of epithelial cell apoptotic process	4/190	42/17217	0.00115894	0.00887092	0.00595662	ICAM1/TNFAIP3/CFLAR/NFE2L2
HBC 0	GO:0010633	negative regulation of epithelial cell migration	4/180	69/17217	0.00588919	0.0470285	0.0362411	DNAJA4/KLF4/MEF2C/SPRED1
HBC 0	GO:0070373	negative regulation of ERK1 and ERK2 cascade	5/180	70/17217	0.000825604	0.0124666	0.00960703	KLF4/ATF3/DUSP1/TLR4/SPRED1
HBC 4	GO:0070373	negative regulation of ERK1 and ERK2 cascade	5/187	70/17217	0.000979567	0.0129803	0.0104018	ATF3/SPRED1/KLF4/TLR4/DUSP1
HBC 0	GO:0045647	negative regulation of erythrocyte differentiation	2/180	10/17217	0.00462898	0.0404671	0.0311847	ZFP36L1/ZFP36
HBC 4	GO:0045647	negative regulation of erythrocyte differentiation	2/187	10/17217	0.00498623	0.0452475	0.0362594	ZFP36L1/ZFP36
HBC 0	GO:1904950	negative regulation of establishment of protein localization	6/180	138/17217	0.00330892	0.0338465	0.0260828	BAG3/CD36/DNAJA1/HDAC9/PTGER4/KLF7
HBC 3	GO:1904950	negative regulation of establishment of protein localization	7/190	138/17217	0.000857284	0.00693282	0.00465523	IL1B/PIM3/INSIG1/SRGN/RGCC/PTGER4/UFM1
HBC 0	GO:2001237	negative regulation of extrinsic apoptotic signaling pathway	5/180	103/17217	0.00453182	0.0404671	0.0311847	HSPA1B/HSPA1A/TNFAIP3/SIAH2/NRP1
HBC 3	GO:2001237	negative regulation of extrinsic apoptotic signaling pathway	9/190	103/17217	2.06415e-06	6.34598e-05	4.26118e-05	IL1B/TNF/ICAM1/IL1A/TNFAIP3/CFLAR/LMNA/BCL2/ARHGEF2
PAMM	GO:2001237	negative regulation of extrinsic apoptotic signaling pathway	5/190	103/17217	0.00568449	0.0365432	0.0266631	LGALS3/GSTP1/IFI6/SERPINE1/HGF
HBC 3	GO:2001240	negative regulation of extrinsic apoptotic signaling pathway in absence of ligand	4/190	35/17217	0.000575724	0.00505116	0.00339174	IL1B/TNF/IL1A/BCL2
HBC 3	GO:1902042	negative regulation of extrinsic apoptotic signaling pathway via death domain receptors	4/190	38/17217	0.000790981	0.00652428	0.0043809	ICAM1/TNFAIP3/CFLAR/ARHGEF2
HBC 7	GO:2000134	negative regulation of G1/S transition of mitotic cell cycle	5/186	103/17217	0.00520112	0.0499026	0.0403771	BTG2/CCND1/PML/RB1/CCL2
HBC 7	GO:0010972	negative regulation of G2/M transition of mitotic cell cycle	8/186	92/17217	6.85094e-06	0.000204807	0.000165713	PSMB9/PSME2/PSMB8/PSMA3/PSMA4/PSME1/PSMA2/PSMB10
HBC 3	GO:0060969	negative regulation of gene silencing	3/190	26/17217	0.00285294	0.0175131	0.0117597	TNF/IL6/ZC3H12A
HBC 3	GO:0060965	negative regulation of gene silencing by miRNA	3/190	19/17217	0.00112531	0.00863122	0.00579567	TNF/IL6/ZC3H12A
HBC 3	GO:0060967	negative regulation of gene silencing by RNA	3/190	22/17217	0.00174543	0.0121138	0.00813414	TNF/IL6/ZC3H12A
PAMM	GO:0045820	negative regulation of glycolytic process	3/190	15/17217	0.000545849	0.00647333	0.00472315	NUPR1/FBP1/DDIT4
HBC 4	GO:1903019	negative regulation of glycoprotein metabolic process	3/187	17/17217	0.000766404	0.011134	0.00892226	ITM2B/HBEGF/CST3
HBC 3	GO:1903707	negative regulation of hemopoiesis	9/190	138/17217	2.26387e-05	0.000389888	0.000261801	CCL3/NFKBIA/ID2/ZFP36/NFE2L2/NFKBID/MYC/ZC3H12A/RUNX1
HBC 4	GO:1903707	negative regulation of hemopoiesis	7/187	138/17217	0.000780818	0.0112916	0.00904855	CCL3/C1QC/NFKBID/ZFP36L1/ZFP36/TMEM176B/TLR4
HBC 5	GO:1903707	negative regulation of hemopoiesis	6/186	138/17217	0.00388559	0.0368724	0.0297891	CD74/FGL2/C1QC/IRF1/CDK6/NRARP
PAMM	GO:1900047	negative regulation of hemostasis	4/190	51/17217	0.00239563	0.0188269	0.0137367	APOE/CD9/ANXA2/SERPINE1
HBC 0	GO:0034115	negative regulation of heterotypic cell-cell adhesion	2/180	10/17217	0.00462898	0.0404671	0.0311847	KLF4/IL10
PAMM	GO:1903206	negative regulation of hydrogen peroxide-induced cell death	3/190	16/17217	0.000666373	0.00727255	0.00530629	PSAP/TXN/HGF
HBC 3	GO:0051346	negative regulation of hydrolase activity	13/190	444/17217	0.00133771	0.00995253	0.0066829	TNF/PLAUR/TNFAIP8/CFLAR/VEGFA/PPP1R15A/SERPINB9/PTGS2/BIRC3/CD44/MMP9/BIRC2/PRNP
PAMM	GO:0051346	negative regulation of hydrolase activity	15/190	444/17217	0.000125764	0.00241113	0.00175924	APOC1/LGALS3/GCHFR/C3/ANXA2/CSTB/SORL1/IFI6/PPIF/GAPDH/SERPINE1/CD44/MMP9/SERPINF1/HGF
Monocyte	GO:0051346	negative regulation of hydrolase activity	16/186	444/17217	2.67389e-05	0.00128552	0.00104877	TIMP1/THBS1/SERPINB2/SERPINA1/CD44/LGALS3/PPIF/SERPINB9/SERPINB1/GAPDH/ANXA1/CSTA/ANXA2/SORL1/ADORA2A/CARD16
Monocyte	GO:0043124	negative regulation of I-kappaB kinase/NF-kappaB signaling	4/186	46/17217	0.00151015	0.0234787	0.0191547	TNIP1/GSTP1/RIOK3/CARD19
HBC 3	GO:0002698	negative regulation of immune effector process	5/190	123/17217	0.0117744	0.0489463	0.0328663	TNF/SERPINB9/CD55/IRAK3/ZC3H12A
HBC 5	GO:0002698	negative regulation of immune effector process	8/186	123/17217	5.70475e-05	0.00125876	0.00101694	FGL2/SERPING1/HLA-B/HLA-E/HLA-A/A2M/RPS19/BST2
HBC 7	GO:0002698	negative regulation of immune effector process	8/186	123/17217	5.70475e-05	0.00127571	0.0010322	IFNB1/BST2/LGALS9/TNF/SERPING1/HLA-E/DHX58/APPL1
Monocyte	GO:0002698	negative regulation of immune effector process	7/186	123/17217	0.000379688	0.008598	0.00701452	LGALS3/SERPINB9/ANXA1/RPS19/CD55/HLA-B/RIOK3
PAMM	GO:0002698	negative regulation of immune effector process	9/190	123/17217	8.95759e-06	0.000411208	0.000300031	LGALS3/HTRA1/HLA-A/RPS19/GRN/HLA-B/SMAD7/FCGR2B/HLA-F
HBC 7	GO:0050777	negative regulation of immune response	12/186	149/17217	7.75348e-08	4.2346e-06	3.42629e-06	IFNB1/PARP14/ADAR/IFI16/BST2/LGALS9/NMI/SAMHD1/TNF/SERPING1/HLA-E/DHX58
HBC 3	GO:0050777	negative regulation of immune response	6/190	149/17217	0.00623574	0.0310778	0.020868	TNF/TNFAIP3/SERPINB9/CD55/IRAK3/ZC3H12A
HBC 5	GO:0050777	negative regulation of immune response	9/186	149/17217	3.51503e-05	0.000829548	0.000670189	HLA-DRB1/FGL2/SERPING1/HLA-B/HLA-E/HLA-A/A2M/RPS19/BST2
Monocyte	GO:0050777	negative regulation of immune response	8/186	149/17217	0.000217341	0.00562765	0.00459121	LGALS3/SERPINB9/ANXA1/RPS19/SAMSN1/CD55/HLA-DRB1/HLA-B
PAMM	GO:0050777	negative regulation of immune response	9/190	149/17217	4.15169e-05	0.00113492	0.000828071	LGALS3/HLA-DRB1/HLA-A/RPS19/GRN/HLA-B/SMAD7/FCGR2B/HLA-F
HBC 0	GO:0002683	negative regulation of immune system process	14/180	424/17217	0.000152388	0.00377787	0.0029113	ZFP36L1/TSC22D3/TNFAIP3/DUSP1/IFI16/TLR4/ZFP36/MERTK/IL10/TRIB1/HLX/PTGER4/PAG1/LDLR
HBC 4	GO:0002683	negative regulation of immune system process	14/187	424/17217	0.00022702	0.00495842	0.00397346	CCL2/CCL3/C1QC/CD200R1/NFKBID/VSIG4/ZFP36L1/BST2/ZFP36/FCER1G/CD86/TMEM176B/TLR4/DUSP1
Monocyte	GO:0002683	negative regulation of immune system process	15/186	424/17217	5.92203e-05	0.00228473	0.00186396	THBS1/LGALS3/SERPINB9/FGR/LST1/ANXA1/RPS19/NFKBIA/SAMSN1/CD55/HLA-DRB1/RUNX3/HLA-B/RIOK3/ADORA2A
PAMM	GO:0002683	negative regulation of immune system process	17/190	424/17217	4.89247e-06	0.000286996	0.000209401	GPNMB/LGALS3/HLA-DRB1/CD74/HTRA1/HLA-A/RPS19/NME2/GRN/HLA-B/MIF/SMAD7/HLA-DOA/FCGR2B/CIB1/HLA-F/TYROBP
HBC 3	GO:0002683	negative regulation of immune system process	19/190	424/17217	2.4632e-07	1.22175e-05	8.20374e-06	TNF/CCL3/NFKBIA/TNFAIP3/CCL2/ID2/SERPINB9/CD55/ZFP36/NFE2L2/NFKBID/IRAK3/MYC/ZC3H12A/RUNX1/CEBPB/PTGER4/PRNP/PELI1
HBC 7	GO:0002683	negative regulation of immune system process	19/186	424/17217	1.76252e-07	8.63025e-06	6.98289e-06	IFNB1/PARP14/GBP1/MNDA/ADAR/PELI1/IFI16/BST2/LGALS9/NMI/SAMHD1/AXL/TNF/SERPING1/HLA-E/C1QC/DHX58/APPL1/CCL2
HBC 5	GO:0002683	negative regulation of immune system process	22/186	424/17217	1.20611e-09	7.98386e-08	6.45013e-08	HLA-DRB1/CD74/FGL2/C1QC/GBP1/PTGER4/SERPING1/HLA-DOA/HLA-B/IRF1/HLA-E/CDK6/CXCL12/FCER1G/HLA-A/NRARP/TYROBP/A2M/RPS19/LST1/BST2/PTPRJ
HBC 0	GO:0090084	negative regulation of inclusion body assembly	5/180	11/17217	5.18773e-08	1.14891e-05	8.85372e-06	DNAJB1/HSPA1B/HSPA1A/DNAJA4/DNAJB6
HBC 0	GO:0050728	negative regulation of inflammatory response	6/180	141/17217	0.00367836	0.0359398	0.0276959	KLF4/TNFAIP3/IL10/PTGER4/TNFRSF1A/LDLR
HBC 3	GO:0050728	negative regulation of inflammatory response	7/190	141/17217	0.000972672	0.00760155	0.00510427	NFKB1/NLRP3/TNFAIP3/SOCS3/ZC3H12A/PTGER4/METRNL
PAMM	GO:0050728	negative regulation of inflammatory response	9/190	141/17217	2.68609e-05	0.000817019	0.000596124	APOE/HLA-DRB1/ACP5/GSTP1/RPS19/GRN/FCGR2B/SERPINF1/HGF
PAMM	GO:0002862	negative regulation of inflammatory response to antigenic stimulus	2/190	12/17217	0.00743466	0.0437686	0.0319349	HLA-DRB1/FCGR2B
HBC 5	GO:0045824	negative regulation of innate immune response	6/186	59/17217	4.10785e-05	0.000952881	0.000769829	SERPING1/HLA-B/HLA-E/HLA-A/A2M/RPS19
HBC 7	GO:0045824	negative regulation of innate immune response	9/186	59/17217	1.30313e-08	8.60673e-07	6.96386e-07	PARP14/ADAR/IFI16/LGALS9/NMI/SAMHD1/SERPING1/HLA-E/DHX58
PAMM	GO:0045824	negative regulation of innate immune response	5/190	59/17217	0.000479664	0.00590149	0.00430592	HLA-A/RPS19/GRN/HLA-B/HLA-F
HBC 3	GO:0046627	negative regulation of insulin receptor signaling pathway	4/190	30/17217	0.000314575	0.00321489	0.00215873	IL1B/PTPN1/SOCS3/PTPRE
HBC 3	GO:0032691	negative regulation of interleukin-1 beta production	3/190	26/17217	0.00285294	0.0175131	0.0117597	NLRP3/TNFAIP3/ZC3H12A
Monocyte	GO:0032691	negative regulation of interleukin-1 beta production	3/186	26/17217	0.00268631	0.034689	0.0283004	SERPINB1/GSTP1/CARD16
PAMM	GO:0032691	negative regulation of interleukin-1 beta production	3/190	26/17217	0.00285294	0.0215446	0.0157197	TREM2/ACP5/GSTP1
HBC 3	GO:0032692	negative regulation of interleukin-1 production	3/190	31/17217	0.00473712	0.0262234	0.0176084	NLRP3/TNFAIP3/ZC3H12A
Monocyte	GO:0032692	negative regulation of interleukin-1 production	3/186	31/17217	0.00446426	0.0482844	0.0393919	SERPINB1/GSTP1/CARD16
PAMM	GO:0032692	negative regulation of interleukin-1 production	3/190	31/17217	0.00473712	0.0320855	0.0234106	TREM2/ACP5/GSTP1
HBC 3	GO:0032703	negative regulation of interleukin-2 production	3/190	22/17217	0.00174543	0.0121138	0.00813414	TNFAIP3/ZFP36/PRNP
HBC 0	GO:0032715	negative regulation of interleukin-6 production	4/180	40/17217	0.000787061	0.0121047	0.00932813	KLF2/TNFAIP3/TLR4/IL10
HBC 3	GO:0032715	negative regulation of interleukin-6 production	4/190	40/17217	0.000962641	0.007539	0.00506227	TNF/TNFAIP3/IRAK3/ZC3H12A
HBC 4	GO:0032715	negative regulation of interleukin-6 production	4/187	40/17217	0.00090733	0.0122435	0.00981137	KLF2/CD200R1/GAS6/TLR4
HBC 3	GO:2001243	negative regulation of intrinsic apoptotic signaling pathway	10/190	94/17217	8.56172e-08	5.05549e-06	3.39465e-06	PLAUR/SOD2/PTPN1/PTGS2/CD44/MMP9/NFE2L2/BCL2/XBP1/ARHGEF2
HBC 0	GO:2001243	negative regulation of intrinsic apoptotic signaling pathway	5/180	94/17217	0.00306298	0.0320985	0.0247357	HSPA1A/HSPB1/DNAJA1/PTGS2/HERPUD1
Monocyte	GO:2001243	negative regulation of intrinsic apoptotic signaling pathway	5/186	94/17217	0.00352418	0.0418748	0.0341628	CD44/PPIF/SOD2/BID/ENO1
PAMM	GO:2001243	negative regulation of intrinsic apoptotic signaling pathway	6/190	94/17217	0.000607856	0.00683838	0.0049895	CD74/PPIF/MIF/CD44/ENO1/MMP9
PAMM	GO:1902254	negative regulation of intrinsic apoptotic signaling pathway by p53 class mediator	3/190	21/17217	0.00151968	0.0134805	0.00983583	CD74/MIF/CD44
PAMM	GO:1902230	negative regulation of intrinsic apoptotic signaling pathway in response to DNA damage	3/190	30/17217	0.00431334	0.0298302	0.0217651	CD74/MIF/CD44
HBC 3	GO:1902166	negative regulation of intrinsic apoptotic signaling pathway in response to DNA damage by p53 class mediator	2/190	15/17217	0.0115739	0.0485398	0.0325934	CD44/BCL2
PAMM	GO:1902166	negative regulation of intrinsic apoptotic signaling pathway in response to DNA damage by p53 class mediator	3/190	15/17217	0.000545849	0.00647333	0.00472315	CD74/MIF/CD44
HBC 0	GO:0033673	negative regulation of kinase activity	12/180	249/17217	1.24907e-05	0.000616414	0.000475021	HSPB1/CHORDC1/RGS2/DNAJA1/TNFAIP3/DUSP1/IRS2/GADD45B/TRIB1/SPRED1/HHEX/TAOK3
HBC 3	GO:0033673	negative regulation of kinase activity	9/190	249/17217	0.00182196	0.0125513	0.00842792	IL1B/TNFAIP3/DUSP6/PTPN1/SOCS3/DUSP5/DUSP2/IRAK3/CBLB
HBC 3	GO:0002695	negative regulation of leukocyte activation	8/190	178/17217	0.000820527	0.00666454	0.00447509	TNFAIP3/ID2/NFKBID/ZC3H12A/RUNX1/CEBPB/PRNP/PELI1
HBC 5	GO:0002695	negative regulation of leukocyte activation	7/186	178/17217	0.00324996	0.0316143	0.0255411	HLA-DRB1/CD74/FGL2/IRF1/NRARP/TYROBP/LST1
Monocyte	GO:0002695	negative regulation of leukocyte activation	8/186	178/17217	0.000714272	0.0135498	0.0110544	LGALS3/FGR/LST1/ANXA1/SAMSN1/HLA-DRB1/RUNX3/ADORA2A
PAMM	GO:0002695	negative regulation of leukocyte activation	9/190	178/17217	0.000163047	0.00281266	0.00205221	GPNMB/LGALS3/HLA-DRB1/CD74/GRN/SMAD7/FCGR2B/HLA-F/TYROBP
HBC 5	GO:2000107	negative regulation of leukocyte apoptotic process	4/186	49/17217	0.00191209	0.0205929	0.0166369	CD74/CXCL12/FCER1G/HCLS1
HBC 3	GO:1903038	negative regulation of leukocyte cell-cell adhesion	6/190	124/17217	0.00254093	0.0162622	0.0109197	NFKBID/ZC3H12A/RUNX1/CEBPB/PRNP/PELI1
HBC 5	GO:1903038	negative regulation of leukocyte cell-cell adhesion	6/186	124/17217	0.00228492	0.023579	0.0190494	HLA-DRB1/CD74/FGL2/IRF1/CXCL12/NRARP
PAMM	GO:1903038	negative regulation of leukocyte cell-cell adhesion	6/190	124/17217	0.00254093	0.0196656	0.0143486	GPNMB/LGALS3/HLA-DRB1/CD74/SMAD7/FCGR2B
PAMM	GO:0043301	negative regulation of leukocyte degranulation	2/190	12/17217	0.00743466	0.0437686	0.0319349	FCGR2B/HLA-F
HBC 3	GO:1902106	negative regulation of leukocyte differentiation	6/190	101/17217	0.000887925	0.00711871	0.00478005	CCL3/ID2/NFKBID/MYC/ZC3H12A/RUNX1
HBC 4	GO:1902106	negative regulation of leukocyte differentiation	5/187	101/17217	0.00489684	0.0452475	0.0362594	CCL3/C1QC/NFKBID/TMEM176B/TLR4
HBC 5	GO:1902106	negative regulation of leukocyte differentiation	6/186	101/17217	0.000794933	0.0102952	0.00831745	CD74/FGL2/C1QC/IRF1/CDK6/NRARP
HBC 5	GO:0001911	negative regulation of leukocyte mediated cytotoxicity	3/186	20/17217	0.00123522	0.0145756	0.0117756	HLA-B/HLA-E/HLA-A
PAMM	GO:0001911	negative regulation of leukocyte mediated cytotoxicity	4/190	20/17217	6.0624e-05	0.00143273	0.00104537	HLA-A/HLA-B/FCGR2B/HLA-F
HBC 5	GO:0002704	negative regulation of leukocyte mediated immunity	4/186	52/17217	0.00238261	0.0244939	0.0197886	HLA-B/HLA-E/HLA-A/BST2
HBC 7	GO:0002704	negative regulation of leukocyte mediated immunity	4/186	52/17217	0.00238261	0.0266833	0.0215899	IFNB1/BST2/LGALS9/HLA-E
PAMM	GO:0002704	negative regulation of leukocyte mediated immunity	5/190	52/17217	0.000265009	0.0038864	0.00283564	HLA-A/HLA-B/SMAD7/FCGR2B/HLA-F
PAMM	GO:0070664	negative regulation of leukocyte proliferation	5/190	84/17217	0.00237006	0.0187155	0.0136554	GPNMB/HLA-DRB1/GSTP1/FCGR2B/TYROBP
HBC 3	GO:0050995	negative regulation of lipid catabolic process	3/190	24/17217	0.00225713	0.0147567	0.00990876	IL1B/TNF/MFSD2A
HBC 3	GO:1905953	negative regulation of lipid localization	5/190	44/17217	0.000118921	0.00146973	0.000986888	TNF/NFKBIA/NFKB1/IL6/ABCA1
HBC 3	GO:0045833	negative regulation of lipid metabolic process	6/190	89/17217	0.000453979	0.00426465	0.00286362	IL1B/TNF/PDGFB/NFKB1/INSIG1/MFSD2A
HBC 3	GO:0010888	negative regulation of lipid storage	4/190	21/17217	7.42444e-05	0.00101752	0.000683242	TNF/NFKBIA/IL6/ABCA1
HBC 4	GO:0040013	negative regulation of locomotion	11/187	308/17217	0.000561624	0.00966678	0.00774653	CCL2/CITED2/RHOB/CD200R1/MEF2C/SPRED1/KLF4/BST2/NRP1/TMIGD3/DUSP1
HBC 0	GO:0040013	negative regulation of locomotion	12/180	308/17217	9.91244e-05	0.00272142	0.00209718	DNAJA4/RHOB/KLF4/CITED2/DUSP1/MEF2C/TRIB1/ARRDC3/NRP1/PTGER4/SPRED1/SRGAP2
PAMM	GO:1900272	negative regulation of long-term synaptic potentiation	2/190	12/17217	0.00743466	0.0437686	0.0319349	APOE/TYROBP
HBC 3	GO:0051250	negative regulation of lymphocyte activation	8/190	149/17217	0.000251132	0.00266157	0.00178719	TNFAIP3/ID2/NFKBID/ZC3H12A/RUNX1/CEBPB/PRNP/PELI1
HBC 5	GO:0051250	negative regulation of lymphocyte activation	7/186	149/17217	0.00118585	0.014178	0.0114544	HLA-DRB1/CD74/FGL2/IRF1/NRARP/TYROBP/LST1
Monocyte	GO:0051250	negative regulation of lymphocyte activation	8/186	149/17217	0.000217341	0.00562765	0.00459121	LGALS3/FGR/LST1/ANXA1/SAMSN1/HLA-DRB1/RUNX3/ADORA2A
PAMM	GO:0051250	negative regulation of lymphocyte activation	8/190	149/17217	0.000251132	0.00374986	0.00273602	GPNMB/LGALS3/HLA-DRB1/CD74/SMAD7/FCGR2B/HLA-F/TYROBP
HBC 3	GO:0045620	negative regulation of lymphocyte differentiation	4/190	53/17217	0.00275956	0.0172135	0.0115585	ID2/NFKBID/ZC3H12A/RUNX1
HBC 5	GO:0045620	negative regulation of lymphocyte differentiation	4/186	53/17217	0.00255565	0.0257845	0.0208312	CD74/FGL2/IRF1/NRARP
PAMM	GO:0002707	negative regulation of lymphocyte mediated immunity	5/190	42/17217	9.48283e-05	0.00199296	0.00145413	HLA-A/HLA-B/SMAD7/FCGR2B/HLA-F
HBC 3	GO:0010745	negative regulation of macrophage derived foam cell differentiation	2/190	13/17217	0.00872301	0.0400612	0.0269002	NFKBIA/ABCA1
HBC 3	GO:0043407	negative regulation of MAP kinase activity	6/190	75/17217	0.000178673	0.002002	0.0013443	IL1B/DUSP6/PTPN1/DUSP5/DUSP2/IRAK3
HBC 0	GO:0043409	negative regulation of MAPK cascade	9/180	166/17217	6.33187e-05	0.00200328	0.00154377	KLF4/RGS2/DNAJA1/ATF3/DUSP1/TLR4/PER1/SPRED1/TAOK3
HBC 3	GO:0043409	negative regulation of MAPK cascade	7/190	166/17217	0.0024803	0.0160186	0.0107561	IL1B/DUSP6/PTPN1/DUSP5/DUSP2/IRAK3/MYC
PAMM	GO:0010823	negative regulation of mitochondrion organization	4/190	59/17217	0.00407504	0.0285426	0.0208256	TSPO/PPIF/SLC25A5/HGF
HBC 7	GO:0045930	negative regulation of mitotic cell cycle	15/186	313/17217	1.617e-06	6.20578e-05	5.02121e-05	PNPT1/PSMB9/PSME2/BTG2/PSMB8/TNF/CCND1/PSMA3/PSMA4/PSME1/PML/RB1/PSMA2/PSMB10/CCL2
HBC 7	GO:1901991	negative regulation of mitotic cell cycle phase transition	13/186	225/17217	1.0439e-06	4.23523e-05	3.4268e-05	PSMB9/PSME2/BTG2/PSMB8/CCND1/PSMA3/PSMA4/PSME1/PML/RB1/PSMA2/PSMB10/CCL2
HBC 3	GO:0010656	negative regulation of muscle cell apoptotic process	3/190	36/17217	0.00722763	0.0346479	0.0232653	CFLAR/NFE2L2/ZC3H12A
HBC 3	GO:0051148	negative regulation of muscle cell differentiation	5/190	56/17217	0.000375873	0.0036796	0.00247077	PDGFB/CFLAR/ID2/BHLHE41/XBP1
HBC 3	GO:0045638	negative regulation of myeloid cell differentiation	4/190	79/17217	0.0113518	0.0485386	0.0325926	CCL3/NFKBIA/ZFP36/MYC
HBC 4	GO:0045638	negative regulation of myeloid cell differentiation	5/187	79/17217	0.0016865	0.019782	0.0158524	CCL3/C1QC/ZFP36L1/ZFP36/TLR4
HBC 3	GO:0010832	negative regulation of myotube differentiation	3/190	17/17217	0.000802619	0.00653335	0.004387	CFLAR/BHLHE41/XBP1
HBC 5	GO:0045953	negative regulation of natural killer cell mediated cytotoxicity	3/186	16/17217	0.000626372	0.00867334	0.00700716	HLA-B/HLA-E/HLA-A
PAMM	GO:0045953	negative regulation of natural killer cell mediated cytotoxicity	3/190	16/17217	0.000666373	0.00727255	0.00530629	HLA-A/HLA-B/HLA-F
HBC 5	GO:0002716	negative regulation of natural killer cell mediated immunity	3/186	17/17217	0.00075457	0.00987173	0.00797534	HLA-B/HLA-E/HLA-A
PAMM	GO:0002716	negative regulation of natural killer cell mediated immunity	3/190	17/17217	0.000802619	0.00823938	0.00601172	HLA-A/HLA-B/HLA-F
HBC 3	GO:0060546	negative regulation of necroptotic process	5/190	14/17217	2.8676e-07	1.35031e-05	9.06705e-06	CFLAR/BIRC3/BIRC2/PELI1/ARHGEF2
HBC 3	GO:0060547	negative regulation of necrotic cell death	5/190	16/17217	6.14523e-07	2.45809e-05	1.65055e-05	CFLAR/BIRC3/BIRC2/PELI1/ARHGEF2
HBC 4	GO:0043524	negative regulation of neuron apoptotic process	10/187	146/17217	4.43406e-06	0.000326574	0.000261702	CCL2/NR4A3/NR4A2/BTG2/MEF2C/SNX6/LGMN/NAIP/NRP1/JUN
HBC 0	GO:0043524	negative regulation of neuron apoptotic process	11/180	146/17217	3.87058e-07	4.76225e-05	3.66989e-05	JUN/HSPD1/NR4A2/HSP90AB1/CPEB4/BTG2/ITSN1/MEF2C/NAIP/IL10/NRP1
HBC 3	GO:0043524	negative regulation of neuron apoptotic process	6/190	146/17217	0.00565809	0.0294791	0.0197946	CCL2/SOD2/NR4A3/BCL2/C5AR1/CEBPB
HBC 0	GO:1901215	negative regulation of neuron death	11/180	208/17217	1.2208e-05	0.000614467	0.000473521	JUN/HSPD1/NR4A2/HSP90AB1/CPEB4/BTG2/ITSN1/MEF2C/NAIP/IL10/NRP1
HBC 4	GO:1901215	negative regulation of neuron death	11/187	208/17217	1.74651e-05	0.000844969	0.000677121	CCL2/NR4A3/NR4A2/BTG2/CD200R1/MEF2C/SNX6/LGMN/NAIP/NRP1/JUN
HBC 3	GO:1901215	negative regulation of neuron death	7/190	208/17217	0.00841198	0.0390182	0.0261998	CCL2/SOD2/REL/NR4A3/BCL2/C5AR1/CEBPB
PAMM	GO:1901215	negative regulation of neuron death	7/190	208/17217	0.00841198	0.0483947	0.0353103	APOE/GPNMB/SORL1/GRN/HLA-F/ADAM8/SERPINF1
HBC 1	GO:0010634	positive regulation of epithelial cell migration	8/193	143/17217	0.000211009	0.0232042	0.0197969	HMOX1/FGFR1/LGMN/PLCG2/CALR/NRP2/NRP1/TGFB1
HBC 3	GO:0032088	negative regulation of NF-kappaB transcription factor activity	8/190	85/17217	4.42173e-06	0.000119194	8.00363e-05	NFKBIA/NLRP3/TNFAIP3/IRAK2/NFKBID/IRAK3/ZC3H12A/PELI1
HBC 4	GO:0032088	negative regulation of NF-kappaB transcription factor activity	5/187	85/17217	0.00232974	0.0255304	0.020459	DDIT3/NFKBID/KLF4/TMSB4X/TMIGD3
HBC 3	GO:1901223	negative regulation of NIK/NF-kappaB signaling	3/190	24/17217	0.00225713	0.0147567	0.00990876	NLRP3/ZC3H12A/LITAF
PAMM	GO:0045980	negative regulation of nucleotide metabolic process	3/190	22/17217	0.00174543	0.0148276	0.0108187	NUPR1/FBP1/DDIT4
HBC 3	GO:0030279	negative regulation of ossification	6/190	75/17217	0.000178673	0.002002	0.0013443	TNF/CCL3/ID2/SRGN/BCL2/CHSY1
PAMM	GO:0010466	negative regulation of peptidase activity	11/190	249/17217	0.000103749	0.00210381	0.00153501	C3/ANXA2/CSTB/SORL1/IFI6/GAPDH/SERPINE1/CD44/MMP9/SERPINF1/HGF
HBC 0	GO:0010466	negative regulation of peptidase activity	8/180	249/17217	0.00474274	0.0412444	0.0317838	KLF4/IFI16/SIAH2/SERPINH1/DNAJB6/NAIP/PTGS2/HERPUD1
HBC 3	GO:0010466	negative regulation of peptidase activity	12/190	249/17217	2.14723e-05	0.000375008	0.00025181	TNF/PLAUR/TNFAIP8/CFLAR/VEGFA/SERPINB9/PTGS2/BIRC3/CD44/MMP9/BIRC2/PRNP
Monocyte	GO:0010466	negative regulation of peptidase activity	13/186	249/17217	3.2224e-06	0.000218913	0.000178596	TIMP1/THBS1/SERPINB2/SERPINA1/CD44/SERPINB9/SERPINB1/GAPDH/CSTA/ANXA2/SORL1/ADORA2A/CARD16
HBC 3	GO:0002792	negative regulation of peptide secretion	5/190	87/17217	0.00276249	0.0172135	0.0115585	IL1B/PIM3/SRGN/RGCC/PTGER4
PAMM	GO:0033137	negative regulation of peptidyl-serine phosphorylation	3/190	28/17217	0.00353707	0.0256496	0.0187148	DDIT4/SMAD7/HGF
HBC 3	GO:0042326	negative regulation of phosphorylation	12/190	443/17217	0.00382842	0.0219267	0.0147233	IL1B/TNFAIP3/DUSP6/PTPN1/SOCS3/DUSP5/DUSP2/IRAK3/MYC/ZC3H12A/PRNP/CBLB
PAMM	GO:0042326	negative regulation of phosphorylation	13/190	443/17217	0.00131099	0.0121517	0.00886624	APOE/NUPR1/DUSP2/SORL1/GSTP1/FBP1/PPIF/IGFBP3/CDKN1C/DDIT4/SMAD7/CIB1/HGF
HBC 0	GO:0042326	negative regulation of phosphorylation	17/180	443/17217	4.21266e-06	0.000288696	0.000222475	JUN/HSPB1/KLF4/CHORDC1/RGS2/DNAJA1/ATF3/TNFAIP3/DUSP1/IRS2/TLR4/GADD45B/PER1/TRIB1/SPRED1/HHEX/TAOK3
HBC 3	GO:0060149	negative regulation of posttranscriptional gene silencing	3/190	22/17217	0.00174543	0.0121138	0.00813414	TNF/IL6/ZC3H12A
HBC 3	GO:1903799	negative regulation of production of miRNAs involved in gene silencing by miRNA	3/190	14/17217	0.000440246	0.00417784	0.00280533	TNF/IL6/ZC3H12A
PAMM	GO:0002701	negative regulation of production of molecular mediator of immune response	3/190	36/17217	0.00722763	0.0433262	0.0316122	SMAD7/FCGR2B/HLA-F
HBC 3	GO:0062099	negative regulation of programmed necrotic cell death	5/190	14/17217	2.8676e-07	1.35031e-05	9.06705e-06	CFLAR/BIRC3/BIRC2/PELI1/ARHGEF2
HBC 3	GO:0006469	negative regulation of protein kinase activity	9/190	229/17217	0.00102101	0.00796256	0.00534668	IL1B/TNFAIP3/DUSP6/PTPN1/SOCS3/DUSP5/DUSP2/IRAK3/CBLB
HBC 0	GO:0006469	negative regulation of protein kinase activity	11/180	229/17217	2.98455e-05	0.00120911	0.000931761	HSPB1/CHORDC1/RGS2/DNAJA1/TNFAIP3/DUSP1/GADD45B/TRIB1/SPRED1/HHEX/TAOK3
HBC 3	GO:1903318	negative regulation of protein maturation	3/190	32/17217	0.0051852	0.0276742	0.0185826	BIRC3/BIRC2/PRNP
HBC 5	GO:1903321	negative regulation of protein modification by small protein conjugation or removal	5/186	87/17217	0.00252007	0.025616	0.0206951	ISG15/RPL5/RPS7/RPL11/RPS3
HBC 6	GO:1903321	negative regulation of protein modification by small protein conjugation or removal	8/197	87/17217	6.87613e-06	0.000219632	0.000199578	RPL5/RPS3/RPS7/RPL11/RPL23/COPS9/PARK7/VPS28
HBC 3	GO:0001933	negative regulation of protein phosphorylation	12/190	404/17217	0.00180831	0.0125042	0.00839628	IL1B/TNFAIP3/DUSP6/PTPN1/SOCS3/DUSP5/DUSP2/IRAK3/MYC/ZC3H12A/PRNP/CBLB
HBC 0	GO:0001933	negative regulation of protein phosphorylation	16/180	404/17217	5.49853e-06	0.000365323	0.000281525	JUN/HSPB1/KLF4/CHORDC1/RGS2/DNAJA1/ATF3/TNFAIP3/DUSP1/TLR4/GADD45B/PER1/TRIB1/SPRED1/HHEX/TAOK3
HBC 3	GO:0010955	negative regulation of protein processing	3/190	32/17217	0.0051852	0.0276742	0.0185826	BIRC3/BIRC2/PRNP
HBC 3	GO:0050709	negative regulation of protein secretion	5/190	81/17217	0.00201983	0.0135383	0.00909065	IL1B/PIM3/SRGN/RGCC/PTGER4
HBC 0	GO:0071901	negative regulation of protein serine/threonine kinase activity	8/180	134/17217	8.30414e-05	0.00239881	0.00184857	HSPB1/CHORDC1/RGS2/DNAJA1/TNFAIP3/DUSP1/SPRED1/HHEX
HBC 3	GO:0071901	negative regulation of protein serine/threonine kinase activity	7/190	134/17217	0.000720545	0.00602343	0.00404459	IL1B/TNFAIP3/DUSP6/PTPN1/DUSP5/DUSP2/IRAK3
PAMM	GO:0071901	negative regulation of protein serine/threonine kinase activity	6/190	134/17217	0.00373222	0.026711	0.0194892	APOE/DUSP2/SORL1/GSTP1/CDKN1C/CIB1
HBC 3	GO:0051224	negative regulation of protein transport	7/190	134/17217	0.000720545	0.00602343	0.00404459	IL1B/PIM3/INSIG1/SRGN/RGCC/PTGER4/UFM1
HBC 3	GO:0031397	negative regulation of protein ubiquitination	4/190	75/17217	0.0094993	0.0429895	0.0288665	TNFAIP3/NXN/SQSTM1/OGT
HBC 5	GO:0031397	negative regulation of protein ubiquitination	5/186	75/17217	0.00130594	0.0151467	0.0122369	ISG15/RPL5/RPS7/RPL11/RPS3
HBC 6	GO:0031397	negative regulation of protein ubiquitination	7/197	75/17217	2.37353e-05	0.000706205	0.000641725	RPL5/RPS3/RPS7/RPL11/RPL23/PARK7/VPS28
HBC 3	GO:0043242	negative regulation of protein-containing complex disassembly	4/190	80/17217	0.0118486	0.0489463	0.0328663	TNF/IRAK3/SCIN/ARHGEF2
HBC 0	GO:0045861	negative regulation of proteolysis	10/180	344/17217	0.00340063	0.0341296	0.0263009	KLF4/HSP90AB1/IFI16/SIAH2/SERPINH1/DNAJB6/NAIP/IL10/PTGS2/HERPUD1
PAMM	GO:0045861	negative regulation of proteolysis	11/190	344/17217	0.00156756	0.0137685	0.010046	C3/ANXA2/CSTB/SORL1/IFI6/GAPDH/SERPINE1/CD44/MMP9/SERPINF1/HGF
HBC 3	GO:0045861	negative regulation of proteolysis	13/190	344/17217	0.000119714	0.00147462	0.000990173	TNF/PLAUR/TNFAIP8/CFLAR/VEGFA/SERPINB9/PTGS2/BIRC3/CD44/MMP9/BIRC2/OGT/PRNP
Monocyte	GO:0045861	negative regulation of proteolysis	13/186	344/17217	9.66002e-05	0.00318502	0.00259844	TIMP1/THBS1/SERPINB2/SERPINA1/CD44/SERPINB9/SERPINB1/GAPDH/CSTA/ANXA2/SORL1/ADORA2A/CARD16
HBC 6	GO:1903051	negative regulation of proteolysis involved in cellular protein catabolic process	5/197	72/17217	0.00140209	0.025591	0.0232544	RPL5/RPS7/RPL11/RPL23/PARK7
PAMM	GO:1900543	negative regulation of purine nucleotide metabolic process	3/190	21/17217	0.00151968	0.0134805	0.00983583	NUPR1/FBP1/DDIT4
PAMM	GO:0048261	negative regulation of receptor-mediated endocytosis	3/190	24/17217	0.00225713	0.018006	0.0131378	APOC1/APOC2/LRPAP1
HBC 5	GO:0002832	negative regulation of response to biotic stimulus	7/186	94/17217	7.11237e-05	0.00148484	0.0011996	FGL2/SERPING1/HLA-B/HLA-E/HLA-A/A2M/RPS19
HBC 7	GO:0002832	negative regulation of response to biotic stimulus	9/186	94/17217	7.97426e-07	3.30654e-05	2.67538e-05	PARP14/ADAR/IFI16/LGALS9/NMI/SAMHD1/SERPING1/HLA-E/DHX58
Monocyte	GO:0002832	negative regulation of response to biotic stimulus	5/186	94/17217	0.00352418	0.0418748	0.0341628	SERPINB9/RPS19/HLA-B/RIOK3/CARD16
PAMM	GO:0002832	negative regulation of response to biotic stimulus	6/190	94/17217	0.000607856	0.00683838	0.0049895	HTRA1/HLA-A/RPS19/GRN/HLA-B/HLA-F
HBC 7	GO:0060761	negative regulation of response to cytokine stimulus	4/186	62/17217	0.00451628	0.0454831	0.0368012	PARP14/CCL5/ADAR/SAMHD1
HBC 3	GO:1903573	negative regulation of response to endoplasmic reticulum stress	4/190	51/17217	0.00239563	0.0154987	0.010407	PTPN1/PPP1R15A/HSPA5/XBP1
HBC 0	GO:0032102	negative regulation of response to external stimulus	10/180	369/17217	0.00554333	0.0454161	0.0349985	KLF4/TNFAIP3/DUSP1/IFI16/IL10/TRIB1/NRP1/PTGER4/TNFRSF1A/LDLR
HBC 5	GO:0032102	negative regulation of response to external stimulus	12/186	369/17217	0.000694307	0.00937487	0.00757393	HLA-DRB1/FGL2/PTGER4/SERPING1/HLA-B/AIF1/HLA-E/HLA-A/A2M/RPS19/RB1/PYCARD
HBC 7	GO:0032102	negative regulation of response to external stimulus	13/186	369/17217	0.000193323	0.00334779	0.00270876	PARP14/ADAR/IFI16/LGALS9/NMI/SAMHD1/TNF/SERPING1/HLA-E/RB1/DHX58/IGF1/CCL2
Monocyte	GO:0032102	negative regulation of response to external stimulus	13/186	369/17217	0.000193323	0.00520806	0.0042489	THBS1/SERPINB2/SERPINB9/GSTP1/ANXA2/TNFAIP6/RPS19/HLA-DRB1/SEMA6B/HLA-B/RIOK3/ADORA2A/CARD16
HBC 3	GO:0032102	negative regulation of response to external stimulus	14/190	369/17217	6.27365e-05	0.000881526	0.000591925	TNF/PLAUR/PDGFB/PLAU/NFKB1/NLRP3/TNFAIP3/CCL2/SERPINB9/SOCS3/IRAK3/ZC3H12A/PTGER4/METRNL
PAMM	GO:0032102	negative regulation of response to external stimulus	17/190	369/17217	7.44678e-07	6.79518e-05	4.95799e-05	APOE/HLA-DRB1/CD9/ACP5/ANXA2/GSTP1/HTRA1/HLA-A/RPS19/GRN/HLA-B/SERPINE1/MIF/FCGR2B/HLA-F/SERPINF1/HGF
PAMM	GO:1901032	negative regulation of response to reactive oxygen species	3/190	16/17217	0.000666373	0.00727255	0.00530629	PSAP/TXN/HGF
HBC 3	GO:1903531	negative regulation of secretion by cell	6/190	151/17217	0.00664396	0.0328641	0.0220675	IL1B/PIM3/SRGN/RGCC/PTGER4/OSM
PAMM	GO:1901797	negative regulation of signal transduction by p53 class mediator	3/190	31/17217	0.00473712	0.0320855	0.0234106	CD74/MIF/CD44
HBC 3	GO:1901099	negative regulation of signal transduction in absence of ligand	4/190	35/17217	0.000575724	0.00505116	0.00339174	IL1B/TNF/IL1A/BCL2
PAMM	GO:0062014	negative regulation of small molecule metabolic process	5/190	97/17217	0.00441162	0.030255	0.0220751	APOE/APOC1/NUPR1/FBP1/DDIT4
PAMM	GO:0014912	negative regulation of smooth muscle cell migration	3/190	22/17217	0.00174543	0.0148276	0.0108187	GSTP1/IGFBP3/SERPINE1
HBC 0	GO:0048662	negative regulation of smooth muscle cell proliferation	5/180	46/17217	0.000114435	0.00306574	0.00236252	KLF4/TNFAIP3/MEF2C/IL10/TRIB1
HBC 0	GO:1903671	negative regulation of sprouting angiogenesis	3/180	27/17217	0.00273294	0.0300623	0.0231666	KLF2/KLF4/SPRED1
HBC 4	GO:1903671	negative regulation of sprouting angiogenesis	3/187	27/17217	0.003044	0.0314018	0.025164	KLF2/SPRED1/KLF4
PAMM	GO:0032372	negative regulation of sterol transport	2/190	13/17217	0.00872301	0.0488162	0.0356178	APOC1/APOC2
HBC 0	GO:0032873	negative regulation of stress-activated MAPK cascade	4/180	45/17217	0.00123213	0.0173438	0.0133654	DNAJA1/DUSP1/PER1/TAOK3
HBC 0	GO:0070303	negative regulation of stress-activated protein kinase signaling cascade	4/180	45/17217	0.00123213	0.0173438	0.0133654	DNAJA1/DUSP1/PER1/TAOK3
HBC 3	GO:0051154	negative regulation of striated muscle cell differentiation	3/190	37/17217	0.00780237	0.0366938	0.0246391	CFLAR/BHLHE41/XBP1
HBC 3	GO:0050868	negative regulation of T cell activation	6/190	113/17217	0.00158789	0.0114034	0.00765711	NFKBID/ZC3H12A/RUNX1/CEBPB/PRNP/PELI1
PAMM	GO:0050868	negative regulation of T cell activation	6/190	113/17217	0.00158789	0.0139099	0.0101491	GPNMB/LGALS3/HLA-DRB1/CD74/SMAD7/FCGR2B
HBC 5	GO:0045581	negative regulation of T cell differentiation	4/186	44/17217	0.00127751	0.0149447	0.0120738	CD74/FGL2/IRF1/NRARP
PAMM	GO:0002710	negative regulation of T cell mediated immunity	3/190	19/17217	0.00112531	0.0109045	0.00795629	SMAD7/FCGR2B/HLA-F
HBC 0	GO:0097201	negative regulation of transcription from RNA polymerase II promoter in response to stress	5/180	12/17217	8.81798e-08	1.83083e-05	1.41088e-05	DNAJB1/JUN/HSPA1A/BAG3/CITED2
HBC 3	GO:0051348	negative regulation of transferase activity	10/190	277/17217	0.00103739	0.00807345	0.00542114	IL1B/TNFAIP3/DUSP6/PTPN1/SOCS3/DUSP5/ZFP36/DUSP2/IRAK3/CBLB
HBC 5	GO:0051348	negative regulation of transferase activity	10/186	277/17217	0.000882095	0.0111869	0.00903789	RPL5/RPS7/RPL11/RB1/RACK1/PYCARD/DBNDD2/SNX6/GMFG/PTPRJ
HBC 0	GO:0051348	negative regulation of transferase activity	14/180	277/17217	1.32462e-06	0.000109772	8.45927e-05	HSPB1/CHORDC1/RGS2/DNAJA1/TNFAIP3/DUSP1/IRS2/GADD45B/EIF4A2/ZFP36/TRIB1/SPRED1/HHEX/TAOK3
HBC 0	GO:0017148	negative regulation of translation	6/180	134/17217	0.00286027	0.0309506	0.0238511	ZFP36L1/RGS2/CPEB4/BTG2/ZFP36/ZFP36L2
PAMM	GO:0034763	negative regulation of transmembrane transport	5/190	114/17217	0.00865539	0.0488162	0.0356178	HAMP/PPIF/GSTO1/FABP5/MMP9
HBC 3	GO:0051051	negative regulation of transport	15/190	435/17217	0.00010035	0.0012917	0.000867348	IL1B/TNF/ICAM1/NFKB1/PIM3/PTGS2/TLR2/MMP9/INSIG1/SRGN/RGCC/BCL2/PTGER4/UFM1/OSM
PAMM	GO:0051051	negative regulation of transport	15/190	435/17217	0.00010035	0.00204751	0.00149393	APOE/APOC1/LGALS3/APOC2/CD74/HAMP/TXN/LRPAP1/PPIF/GSTO1/SLC25A5/FCGR2B/HLA-F/FABP5/MMP9
PAMM	GO:0032720	negative regulation of tumor necrosis factor production	5/190	49/17217	0.000199706	0.00323169	0.00235795	GPNMB/TREM2/ACP5/TSPO/GSTP1
PAMM	GO:1903556	negative regulation of tumor necrosis factor superfamily cytokine production	5/190	51/17217	0.00024167	0.00364167	0.00265708	GPNMB/TREM2/ACP5/TSPO/GSTP1
HBC 7	GO:0032480	negative regulation of type I interferon production	7/186	45/17217	4.92105e-07	2.18371e-05	1.76688e-05	ISG15/IFIH1/HERC5/DDX58/UBE2L6/NMI/DHX58
HBC 6	GO:2000059	negative regulation of ubiquitin-dependent protein catabolic process	5/197	49/17217	0.000236218	0.00545815	0.00495979	RPL5/RPS7/RPL11/RPL23/PARK7
HBC 5	GO:0051444	negative regulation of ubiquitin-protein transferase activity	3/186	16/17217	0.000626372	0.00867334	0.00700716	RPL5/RPS7/RPL11
HBC 6	GO:0051444	negative regulation of ubiquitin-protein transferase activity	5/197	16/17217	7.35016e-07	2.41887e-05	2.19801e-05	RPL5/RPS7/RPL11/RPL23/PARK7
HBC 5	GO:0046597	negative regulation of viral entry into host cell	3/186	18/17217	0.000898314	0.0112872	0.00911885	IFITM3/IFITM2/GSN
HBC 7	GO:0046597	negative regulation of viral entry into host cell	3/186	18/17217	0.000898314	0.012034	0.00973694	IFITM3/IFITM2/IFITM1
HBC 4	GO:0045071	negative regulation of viral genome replication	4/187	59/17217	0.00385084	0.0376407	0.0301636	CCL8/CCL5/BST2/PLSCR1
HBC 5	GO:0045071	negative regulation of viral genome replication	4/186	59/17217	0.00377801	0.0361039	0.0291682	IFITM3/ISG15/IFITM2/BST2
HBC 7	GO:0045071	negative regulation of viral genome replication	26/186	59/17217	3.57378e-36	1.69159e-33	1.3687e-33	ISG15/IFIT1/MX1/RSAD2/IFNB1/ZC3HAV1/CCL8/OASL/OAS1/OAS3/EIF2AK2/OAS2/IFITM3/CCL5/IFI16/BST2/IFITM2/IFIT5/IFITM1/PLSCR1/SHFL/TNF/ISG20/PARP10/RESF1/APOBEC3G
HBC 7	GO:1903901	negative regulation of viral life cycle	27/186	82/17217	2.37382e-33	9.63092e-31	7.79255e-31	ISG15/IFIT1/MX1/RSAD2/IFNB1/ZC3HAV1/CCL8/OASL/OAS1/OAS3/EIF2AK2/OAS2/IFITM3/CCL5/IFI16/BST2/IFITM2/IFIT5/IFITM1/PLSCR1/SHFL/TNF/ISG20/PARP10/RESF1/APOBEC3G/PML
HBC 5	GO:1903901	negative regulation of viral life cycle	5/186	82/17217	0.00194314	0.0206811	0.0167082	IFITM3/ISG15/IFITM2/GSN/BST2
HBC 0	GO:0048525	negative regulation of viral process	5/180	100/17217	0.0039961	0.0380373	0.0293123	JUN/CCL8/IFI16/ZFP36/RESF1
HBC 3	GO:0048525	negative regulation of viral process	5/190	100/17217	0.00501948	0.0275812	0.0185201	TNF/CCL3/CCL4/ZFP36/ZC3H12A
HBC 4	GO:0048525	negative regulation of viral process	8/187	100/17217	1.32326e-05	0.000687012	0.000550542	CCL4/CCL8/CCL3/CCL5/BST2/ZFP36/PLSCR1/JUN
HBC 5	GO:0048525	negative regulation of viral process	6/186	100/17217	0.000754373	0.00987173	0.00797534	STAT1/IFITM3/ISG15/IFITM2/GSN/BST2
HBC 7	GO:0048525	negative regulation of viral process	28/186	100/17217	2.74871e-32	8.67372e-30	7.01806e-30	ISG15/IFIT1/MX1/RSAD2/IFNB1/ZC3HAV1/CCL8/OASL/OAS1/OAS3/EIF2AK2/OAS2/IFITM3/CCL5/STAT1/IFI16/BST2/IFITM2/IFIT5/IFITM1/PLSCR1/SHFL/TNF/ISG20/PARP10/RESF1/APOBEC3G/PML
HBC 3	GO:0032897	negative regulation of viral transcription	3/190	27/17217	0.00318372	0.0191228	0.0128405	CCL3/CCL4/ZFP36
HBC 4	GO:0032897	negative regulation of viral transcription	5/187	27/17217	9.52612e-06	0.000569231	0.000456156	CCL4/CCL3/CCL5/ZFP36/JUN
HBC 7	GO:0030178	negative regulation of Wnt signaling pathway	9/186	214/17217	0.000541912	0.00793314	0.00641885	RNF213/PSMB9/PSME2/PSMB8/PSMA3/PSMA4/PSME1/PSMA2/PSMB10
HBC 3	GO:0061045	negative regulation of wound healing	4/190	73/17217	0.00865199	0.0400316	0.0268803	TNF/PLAUR/PDGFB/PLAU
PAMM	GO:0061045	negative regulation of wound healing	4/190	73/17217	0.00865199	0.0488162	0.0356178	APOE/CD9/ANXA2/SERPINE1
HBC 3	GO:0072006	nephron development	6/190	142/17217	0.00495006	0.0272803	0.0183181	PDGFB/CFLAR/VEGFA/MYC/BCL2/IL6R
HBC 3	GO:0055057	neuroblast division	2/190	15/17217	0.0115739	0.0485398	0.0325934	FGFR1/ARHGEF2
HBC 3	GO:0150076	neuroinflammatory response	9/190	67/17217	4.94626e-08	3.34547e-06	2.24641e-06	IL1B/TNF/CCL3/IL6/PTGS2/TLR2/MMP9/NAMPT/C5AR1
HBC 4	GO:0150076	neuroinflammatory response	5/187	67/17217	0.000802384	0.0113953	0.00913169	CCL3/C1QA/CD200R1/CTSC/JUN
HBC 5	GO:0150076	neuroinflammatory response	4/186	67/17217	0.00595235	0.0488055	0.0394298	C1QA/AIF1/TYROBP/LRP1
PAMM	GO:0150076	neuroinflammatory response	6/190	67/17217	9.52497e-05	0.00199296	0.00145413	NUPR1/TREM2/IL18/GRN/MMP9/TYROBP
HBC 0	GO:0051402	neuron apoptotic process	11/180	238/17217	4.24538e-05	0.0015498	0.0011943	JUN/HSPD1/NR4A2/HSP90AB1/CPEB4/BTG2/ITSN1/MEF2C/NAIP/IL10/NRP1
HBC 3	GO:0051402	neuron apoptotic process	11/190	238/17217	6.93527e-05	0.000966262	0.000648823	TNF/CCL3/CCL2/SOD2/HSPA5/NR4A3/BCL2/C5AR1/CEBPB/NQO2/PRNP
HBC 4	GO:0051402	neuron apoptotic process	12/187	238/17217	1.16666e-05	0.00065979	0.000528727	CCL2/CCL3/NR4A3/DDIT3/NR4A2/BTG2/MEF2C/SNX6/LGMN/NAIP/NRP1/JUN
HBC 3	GO:0060326	cell chemotaxis	20/190	297/17217	1.12883e-10	2.99946e-08	2.01407e-08	IL1B/CXCL3/CXCL8/CXCL1/CXCL2/CCL3L1/CCL3/CCL4/PDGFB/CCL2/PDE4B/VEGFA/CCL20/IL6/HBEGF/GPR183/CCRL2/C5AR1/IL6R/FGFR1
PAMM	GO:0070997	neuron death	12/190	352/17217	0.000553976	0.00652262	0.00475911	APOE/GPNMB/NUPR1/SORL1/GAPDH/GRN/DDIT4/FCGR2B/HLA-F/ADAM8/SERPINF1/TYROBP
HBC 3	GO:0034620	cellular response to unfolded protein	9/190	145/17217	3.35155e-05	0.000519175	0.000348614	CXCL8/CCL2/PTPN1/PPP1R15A/HSPA5/NFE2L2/LMNA/XBP1/HSP90B1
HBC 3	GO:0032963	collagen metabolic process	5/190	103/17217	0.00568449	0.029534	0.0198314	MMP19/IL6/MMP9/CTSL/RGCC
HBC 3	GO:0061448	connective tissue development	12/190	258/17217	3.04571e-05	0.000490054	0.00032906	PDGFB/CFLAR/ID2/CD44/ARID5B/RUNX1/CHSY1/XBP1/SCIN/IL6R/FGFR1/ARRDC3
PAMM	GO:0046461	neutral lipid catabolic process	5/190	47/17217	0.000163537	0.00281266	0.00205221	APOC2/SORL1/LPL/MGLL/FABP5
PAMM	GO:0006638	neutral lipid metabolic process	8/190	130/17217	9.78791e-05	0.00202222	0.00147548	APOE/APOC1/APOC2/C3/SORL1/LPL/MGLL/FABP5
HBC 1	GO:1904951	positive regulation of establishment of protein localization	13/193	365/17217	0.000249968	0.0254522	0.0217148	USP36/EZR/ABCG1/RHOU/GAS6/PIK3R1/ACSL3/RIPOR1/ITGAM/STX4/YWHAZ/SH3GLB1/TGFB1
HBC 4	GO:0042119	neutrophil activation	17/187	496/17217	3.01402e-05	0.00117844	0.000944354	CD14/CCL5/CD36/C3AR1/NEU1/RNASET2/CTSC/CST3/BST2/ATP6V0C/CYBB/FCER1G/PLAU/FUCA1/FCGR2A/OSTF1/ATP6V0A1
HBC 1	GO:0090316	positive regulation of intracellular protein transport	9/193	180/17217	0.000199422	0.022661	0.0193335	USP36/RHOU/GAS6/PIK3R1/RIPOR1/ITGAM/YWHAZ/SH3GLB1/TGFB1
HBC 3	GO:0042119	neutrophil activation	18/190	496/17217	1.00595e-05	0.000216309	0.000145246	CXCL8/CXCL1/PLAUR/PLAU/NFKB1/TLR2/B4GALT1/CD55/CD44/MMP9/GPR84/PNP/CD93/C5AR1/KMT2E/FCGR2A/DYNC1H1/SLC2A3
HBC 5	GO:0042119	neutrophil activation	20/186	496/17217	4.44006e-07	1.60671e-05	1.29806e-05	FGL2/CST3/B2M/HLA-C/CD93/CXCL1/HLA-B/FCGR2A/FCER1G/RNASET2/TYROBP/CYBA/GSN/VAMP8/CTSH/BST2/NDUFC2/PYCARD/GMFG/PTPRJ
PAMM	GO:0042119	neutrophil activation	34/190	496/17217	9.54945e-18	3.137e-14	2.28885e-14	LGALS3/OLR1/CTSD/LYZ/S100A11/C3/ANXA2/PSAP/CSTB/CTSH/PRG2/IL18/GSTP1/LTA4H/NME2/HLA-C/FTL/GRN/HLA-B/SLC11A1/ITGAX/MIF/CD44/PKM/FCGR2B/GM2A/MGST1/ANPEP/ADAM8/FABP5/ADA2/IGF2R/MMP9/TYROBP
Monocyte	GO:0042119	neutrophil activation	37/186	496/17217	7.51584e-21	2.3487e-17	1.91614e-17	S100A8/LYZ/S100A9/FCN1/S100A12/SERPINA1/OLR1/CD44/SLC11A1/COTL1/LGALS3/ITGAX/ANPEP/S100A11/SERPINB1/STXBP2/FGR/CXCL8/CFP/DIAPH1/GSTP1/ANXA2/TNFAIP6/CTSS/PKM/FTH1/MCEMP1/CD55/ADAM8/RAP1B/HLA-B/PNP/CD58/QSOX1/SELL/CLEC12A/HLA-C
HBC 3	GO:0002283	neutrophil activation involved in immune response	16/190	485/17217	9.84349e-05	0.00127588	0.000856725	CXCL1/PLAUR/PLAU/NFKB1/TLR2/B4GALT1/CD55/CD44/MMP9/GPR84/PNP/CD93/C5AR1/FCGR2A/DYNC1H1/SLC2A3
HBC 4	GO:0002283	neutrophil activation involved in immune response	16/187	485/17217	8.15437e-05	0.00241957	0.00193894	CD14/CD36/C3AR1/NEU1/RNASET2/CTSC/CST3/BST2/ATP6V0C/CYBB/FCER1G/PLAU/FUCA1/FCGR2A/OSTF1/ATP6V0A1
HBC 1	GO:0032388	positive regulation of intracellular transport	12/193	220/17217	7.25918e-06	0.00472192	0.00402855	DYNC1H1/USP36/EZR/RHOU/GAS6/PIK3R1/BORCS5/RIPOR1/ITGAM/YWHAZ/SH3GLB1/TGFB1
HBC 1	GO:0051222	positive regulation of protein transport	13/193	349/17217	0.000161455	0.0199479	0.0170187	USP36/EZR/ABCG1/RHOU/GAS6/PIK3R1/ACSL3/RIPOR1/ITGAM/STX4/YWHAZ/SH3GLB1/TGFB1
HBC 5	GO:0002283	neutrophil activation involved in immune response	20/186	485/17217	3.1149e-07	1.15806e-05	9.35593e-06	FGL2/CST3/B2M/HLA-C/CD93/CXCL1/HLA-B/FCGR2A/FCER1G/RNASET2/TYROBP/CYBA/GSN/VAMP8/CTSH/BST2/NDUFC2/PYCARD/GMFG/PTPRJ
PAMM	GO:0002283	neutrophil activation involved in immune response	32/190	485/17217	2.93933e-16	1.93114e-13	1.40902e-13	LGALS3/OLR1/CTSD/LYZ/S100A11/C3/ANXA2/PSAP/CSTB/CTSH/PRG2/GSTP1/LTA4H/NME2/HLA-C/FTL/GRN/HLA-B/SLC11A1/ITGAX/MIF/CD44/PKM/GM2A/MGST1/ANPEP/ADAM8/FABP5/ADA2/IGF2R/MMP9/TYROBP
Monocyte	GO:0002283	neutrophil activation involved in immune response	36/186	485/17217	3.19531e-20	3.32845e-17	2.71545e-17	S100A8/LYZ/S100A9/FCN1/S100A12/SERPINA1/OLR1/CD44/SLC11A1/COTL1/LGALS3/ITGAX/ANPEP/S100A11/SERPINB1/STXBP2/FGR/CFP/DIAPH1/GSTP1/ANXA2/TNFAIP6/CTSS/PKM/FTH1/MCEMP1/CD55/ADAM8/RAP1B/HLA-B/PNP/CD58/QSOX1/SELL/CLEC12A/HLA-C
Monocyte	GO:0030593	neutrophil chemotaxis	10/186	99/17217	1.15265e-07	1.16194e-05	9.47948e-06	S100A8/S100A9/IL1B/S100A12/CCL20/LGALS3/CXCL2/CXCL8/CXCL3/CSF3R
HBC 4	GO:0030593	neutrophil chemotaxis	8/187	99/17217	1.22869e-05	0.000665047	0.000532939	CCL2/CCL4/CCL8/CCL3L1/CCL3/CCL5/C3AR1/FCER1G
HBC 5	GO:0030593	neutrophil chemotaxis	7/186	99/17217	9.88631e-05	0.0019585	0.00158227	CD74/CXCL1/CKLF/FCER1G/JAML/CXCL3/CXCL2
PAMM	GO:0030593	neutrophil chemotaxis	7/190	99/17217	0.000112895	0.0022075	0.00161067	LGALS3/CCL18/CCL20/CD74/CXCL2/PPIB/CXCL3
HBC 3	GO:0030593	neutrophil chemotaxis	12/190	99/17217	9.21698e-10	1.55851e-07	1.0465e-07	IL1B/CXCL3/CXCL8/CXCL1/CXCL2/CCL3L1/CCL3/CCL4/CCL2/PDE4B/CCL20/C5AR1
HBC 3	GO:0043312	neutrophil degranulation	16/190	482/17217	9.15957e-05	0.00120842	0.000811425	CXCL1/PLAUR/PLAU/NFKB1/TLR2/B4GALT1/CD55/CD44/MMP9/GPR84/PNP/CD93/C5AR1/FCGR2A/DYNC1H1/SLC2A3
HBC 4	GO:0043312	neutrophil degranulation	16/187	482/17217	7.58412e-05	0.00235479	0.00188703	CD14/CD36/C3AR1/NEU1/RNASET2/CTSC/CST3/BST2/ATP6V0C/CYBB/FCER1G/PLAU/FUCA1/FCGR2A/OSTF1/ATP6V0A1
HBC 1	GO:0099170	postsynaptic modulation of chemical synaptic transmission	3/193	16/17217	0.000697424	0.0475504	0.0405681	RNF19A/EIF4A3/CYFIP1
HBC 1	GO:0034975	protein folding in endoplasmic reticulum	3/193	10/17217	0.000157052	0.0199479	0.0170187	HSP90B1/HSPA5/CALR
HBC 5	GO:0043312	neutrophil degranulation	20/186	482/17217	2.82266e-07	1.06399e-05	8.59592e-06	FGL2/CST3/B2M/HLA-C/CD93/CXCL1/HLA-B/FCGR2A/FCER1G/RNASET2/TYROBP/CYBA/GSN/VAMP8/CTSH/BST2/NDUFC2/PYCARD/GMFG/PTPRJ
PAMM	GO:0043312	neutrophil degranulation	32/190	482/17217	2.46064e-16	1.93114e-13	1.40902e-13	LGALS3/OLR1/CTSD/LYZ/S100A11/C3/ANXA2/PSAP/CSTB/CTSH/PRG2/GSTP1/LTA4H/NME2/HLA-C/FTL/GRN/HLA-B/SLC11A1/ITGAX/MIF/CD44/PKM/GM2A/MGST1/ANPEP/ADAM8/FABP5/ADA2/IGF2R/MMP9/TYROBP
Monocyte	GO:0043312	neutrophil degranulation	36/186	482/17217	2.60122e-20	3.32845e-17	2.71545e-17	S100A8/LYZ/S100A9/FCN1/S100A12/SERPINA1/OLR1/CD44/SLC11A1/COTL1/LGALS3/ITGAX/ANPEP/S100A11/SERPINB1/STXBP2/FGR/CFP/DIAPH1/GSTP1/ANXA2/TNFAIP6/CTSS/PKM/FTH1/MCEMP1/CD55/ADAM8/RAP1B/HLA-B/PNP/CD58/QSOX1/SELL/CLEC12A/HLA-C
HBC 3	GO:0070371	ERK1 and ERK2 cascade	18/190	302/17217	6.98454e-09	7.01848e-07	4.71275e-07	IL1B/CCL3L1/TNF/CCL3/CCL4/ICAM1/PDGFB/CCL2/CFLAR/DUSP6/CCL20/PTPN1/CD44/MYC/GPR183/C5AR1/PTGER4/NQO2
HBC 1	GO:0032801	receptor catabolic process	4/193	35/17217	0.00061062	0.044106	0.0376294	LGMN/AP2A2/SH3GLB1/TGFB1
HBC 3	GO:0097191	extrinsic apoptotic signaling pathway	12/190	225/17217	7.7749e-06	0.000177439	0.000119146	IL1B/TNF/ICAM1/IL1A/TNFAIP3/BCL2A1/CFLAR/LMNA/BCL2/IL6R/FGFR1/ARHGEF2
HBC 3	GO:0015908	fatty acid transport	5/190	100/17217	0.00501948	0.0275812	0.0185201	IL1B/ACSL1/PNPLA8/MFSD2A/PLIN2
HBC 3	GO:0002764	immune response-regulating signaling pathway	12/190	499/17217	0.00955811	0.0432031	0.0290099	NFKBIZ/NFKB1/PDE4B/LCP2/NFKBID/ZC3H12A/NR4A3/BCL2/RUNX1/C5AR1/FCGR2A/PRNP
PAMM	GO:0002446	neutrophil mediated immunity	32/190	496/17217	5.57821e-16	3.05407e-13	2.22835e-13	LGALS3/OLR1/CTSD/LYZ/S100A11/C3/ANXA2/PSAP/CSTB/CTSH/PRG2/GSTP1/LTA4H/NME2/HLA-C/FTL/GRN/HLA-B/SLC11A1/ITGAX/MIF/CD44/PKM/GM2A/MGST1/ANPEP/ADAM8/FABP5/ADA2/IGF2R/MMP9/TYROBP
Monocyte	GO:0002446	neutrophil mediated immunity	36/186	496/17217	6.70818e-20	5.24076e-17	4.27558e-17	S100A8/LYZ/S100A9/FCN1/S100A12/SERPINA1/OLR1/CD44/SLC11A1/COTL1/LGALS3/ITGAX/ANPEP/S100A11/SERPINB1/STXBP2/FGR/CFP/DIAPH1/GSTP1/ANXA2/TNFAIP6/CTSS/PKM/FTH1/MCEMP1/CD55/ADAM8/RAP1B/HLA-B/PNP/CD58/QSOX1/SELL/CLEC12A/HLA-C
HBC 3	GO:1990266	neutrophil migration	12/190	118/17217	7.09016e-09	7.01848e-07	4.71275e-07	IL1B/CXCL3/CXCL8/CXCL1/CXCL2/CCL3L1/CCL3/CCL4/CCL2/PDE4B/CCL20/C5AR1
Monocyte	GO:1990266	neutrophil migration	12/186	118/17217	5.576e-09	7.57609e-07	6.18081e-07	S100A8/S100A9/IL1B/S100A12/CCL20/LGALS3/CXCL2/CXCL8/CXCL3/CSF3R/IL1R1/ADAM8
HBC 4	GO:1990266	neutrophil migration	8/187	118/17217	4.40649e-05	0.00162272	0.00130037	CCL2/CCL4/CCL8/CCL3L1/CCL3/CCL5/C3AR1/FCER1G
HBC 5	GO:1990266	neutrophil migration	7/186	118/17217	0.000294856	0.00465255	0.00375878	CD74/CXCL1/CKLF/FCER1G/JAML/CXCL3/CXCL2
PAMM	GO:1990266	neutrophil migration	8/190	118/17217	4.93237e-05	0.00124637	0.000909393	LGALS3/CCL18/CCL20/CD74/CXCL2/ADAM8/PPIB/CXCL3
HBC 3	GO:0019359	nicotinamide nucleotide biosynthetic process	3/190	32/17217	0.0051852	0.0276742	0.0185826	PTGS2/KMO/NAMPT
HBC 3	GO:0046496	nicotinamide nucleotide metabolic process	3/190	35/17217	0.00667884	0.0328641	0.0220675	PTGS2/KMO/NAMPT
HBC 3	GO:0038061	NIK/NF-kappaB signaling	11/190	166/17217	2.36036e-06	7.02443e-05	4.71674e-05	IL1B/TNF/NFKBIA/NLRP3/TLR2/BIRC3/REL/ZC3H12A/BIRC2/LITAF/NFKB2
HBC 7	GO:0038061	NIK/NF-kappaB signaling	13/186	166/17217	3.06259e-08	1.81203e-06	1.46615e-06	EIF2AK2/LGALS9/PSMB9/PSME2/TNFSF15/RBCK1/PSMB8/TNF/PSMA3/PSMA4/PSME1/PSMA2/PSMB10
HBC 0	GO:0006809	nitric oxide biosynthetic process	8/180	67/17217	4.70844e-07	5.3936e-05	4.15642e-05	KLF2/HSP90AA1/KLF4/CD36/HSP90AB1/TLR4/IL10/PTGS2
HBC 3	GO:0006809	nitric oxide biosynthetic process	6/190	67/17217	9.52497e-05	0.00124326	0.00083482	IL1B/TNF/ICAM1/PTGS2/ZC3H12A/GCH1
HBC 4	GO:0006809	nitric oxide biosynthetic process	5/187	67/17217	0.000802384	0.0113953	0.00913169	KLF2/CD36/CLEC7A/KLF4/TLR4
HBC 0	GO:0046209	nitric oxide metabolic process	8/180	72/17217	8.26477e-07	8.31987e-05	6.41146e-05	KLF2/HSP90AA1/KLF4/CD36/HSP90AB1/TLR4/IL10/PTGS2
HBC 3	GO:0046209	nitric oxide metabolic process	7/190	72/17217	1.43476e-05	0.000273708	0.000183789	IL1B/TNF/ICAM1/PTGS2/TLR2/ZC3H12A/GCH1
HBC 4	GO:0046209	nitric oxide metabolic process	5/187	72/17217	0.00111283	0.0142111	0.0113881	KLF2/CD36/CLEC7A/KLF4/TLR4
HBC 3	GO:0051767	nitric-oxide synthase biosynthetic process	3/190	20/17217	0.00131319	0.00980939	0.00658678	CCL2/TLR2/NAMPT
HBC 7	GO:0051767	nitric-oxide synthase biosynthetic process	3/186	20/17217	0.00123522	0.015731	0.0127283	STAT1/JAK2/CCL2
HBC 7	GO:0035567	non-canonical Wnt signaling pathway	9/186	151/17217	3.90367e-05	0.000931631	0.000753799	RNF213/PSMB9/PSME2/PSMB8/PSMA3/PSMA4/PSME1/PSMA2/PSMB10
HBC 3	GO:0051169	nuclear transport	10/190	355/17217	0.00617357	0.0310778	0.020868	IL1B/NFKBIA/EIF4E/EIF4A3/PTGS2/ZC3H12A/LMNA/EGR2/UFM1/CBLB
PAMM	GO:0000956	nuclear-transcribed mRNA catabolic process	9/190	207/17217	0.000497138	0.00609324	0.00444582	RPS19/RPSA/RPL28/RPS4X/RPS5/RPLP1/RPS18/RPS15/RPS3
Monocyte	GO:0000956	nuclear-transcribed mRNA catabolic process	18/186	207/17217	1.05785e-11	2.20386e-09	1.79798e-09	RPS19/RPL28/RPL35A/RPL39/RPS13/RPL26/RPS9/RPL30/RPL18A/RPL18/RPL34/RPS8/RPS15/RPS15A/RPL41/UBA52/RPS27/RPLP1
HBC 5	GO:0000956	nuclear-transcribed mRNA catabolic process	54/186	207/17217	1.05495e-60	2.60285e-58	2.10283e-58	RPL18A/RPS21/RPS27/RPL15/RPS27A/RPS3A/RPL10/RPL5/RPL32/RPS11/RPL30/RPL6/RPL12/RPS29/RPS7/RPL27A/RPS13/RPS2/RPL17/RPL14/RPL11/RPS15A/RPL27/RPS4Y1/RPL35/RPS24/RPL29/RPS3/RPS18/RPS19/RPL13/RPL38/RPS5/RPL23A/RPL39/RPL21/RPL37/RPL18/RPSA/RPL26/RPS6/RPS15/RPL22/RPL36A/RPL7A/RPL10A/RPS16/RPS8/RPLP1/RPS9/RPS25/RPS14/UBA52/RPLP0
HBC 6	GO:0000956	nuclear-transcribed mRNA catabolic process	75/197	207/17217	3.93135e-96	7.76262e-94	7.05385e-94	RPS4Y1/RPS23/RPS18/RPL32/RPS12/RPS27A/RPL30/RPL7A/RPS6/RPS14/RPL29/RPL23A/RPL26/RPS3A/RPS24/RPS5/RPS15A/RPL5/RPL19/RPL18A/RPL15/RPL35/RPS3/RPL21/RPL17/RPL10A/RPS7/RPS25/RPL12/RPS4X/RPL6/RPL9/RPLP1/RPL10/RPL37/RPL13/RPL37A/RPS29/RPL27/RPL36/RPL34/RPS2/RPL18/RPL14/RPL11/RPL36A/RPL3/RPL27A/RPL8/RPS13/RPL35A/RPS8/RPS15/RPSA/RPL39/RPL24/RPS27/RPS11/RPS21/RPL38/RPL41/RPL23/RPL22/UBA52/RPS19/RPL13A/RPS1…
PAMM	GO:0000184	nuclear-transcribed mRNA catabolic process, nonsense-mediated decay	9/190	120/17217	7.32252e-06	0.000358983	0.000261926	RPS19/RPSA/RPL28/RPS4X/RPS5/RPLP1/RPS18/RPS15/RPS3
Monocyte	GO:0000184	nuclear-transcribed mRNA catabolic process, nonsense-mediated decay	18/186	120/17217	7.28702e-16	2.53021e-13	2.06423e-13	RPS19/RPL28/RPL35A/RPL39/RPS13/RPL26/RPS9/RPL30/RPL18A/RPL18/RPL34/RPS8/RPS15/RPS15A/RPL41/UBA52/RPS27/RPLP1
HBC 5	GO:0000184	nuclear-transcribed mRNA catabolic process, nonsense-mediated decay	54/186	120/17217	4.3563e-76	2.3646e-73	1.91035e-73	RPL18A/RPS21/RPS27/RPL15/RPS27A/RPS3A/RPL10/RPL5/RPL32/RPS11/RPL30/RPL6/RPL12/RPS29/RPS7/RPL27A/RPS13/RPS2/RPL17/RPL14/RPL11/RPS15A/RPL27/RPS4Y1/RPL35/RPS24/RPL29/RPS3/RPS18/RPS19/RPL13/RPL38/RPS5/RPL23A/RPL39/RPL21/RPL37/RPL18/RPSA/RPL26/RPS6/RPS15/RPL22/RPL36A/RPL7A/RPL10A/RPS16/RPS8/RPLP1/RPS9/RPS25/RPS14/UBA52/RPLP0
HBC 6	GO:0000184	nuclear-transcribed mRNA catabolic process, nonsense-mediated decay	74/197	120/17217	8.83966e-118	3.83995e-115	3.48934e-115	RPS4Y1/RPS23/RPS18/RPL32/RPS12/RPS27A/RPL30/RPL7A/RPS6/RPS14/RPL29/RPL23A/RPL26/RPS3A/RPS24/RPS5/RPS15A/RPL5/RPL19/RPL18A/RPL15/RPL35/RPS3/RPL21/RPL17/RPL10A/RPS7/RPS25/RPL12/RPS4X/RPL6/RPL9/RPLP1/RPL10/RPL37/RPL13/RPL37A/RPS29/RPL27/RPL36/RPL34/RPS2/RPL18/RPL14/RPL11/RPL36A/RPL3/RPL27A/RPL8/RPS13/RPL35A/RPS8/RPS15/RPSA/RPL39/RPL24/RPS27/RPS11/RPS21/RPL38/RPL41/RPL23/RPL22/UBA52/RPS19/RPL13A/RPS1…
Monocyte	GO:0034656	nucleobase-containing small molecule catabolic process	4/186	49/17217	0.00191209	0.0274095	0.0223616	APOBEC3A/UPP1/TYMP/PNP
HBC 3	GO:0006913	nucleocytoplasmic transport	10/190	352/17217	0.00582669	0.0302305	0.0202991	IL1B/NFKBIA/EIF4E/EIF4A3/PTGS2/ZC3H12A/LMNA/EGR2/UFM1/CBLB
PAMM	GO:0009163	nucleoside biosynthetic process	4/190	38/17217	0.000790981	0.00823938	0.00601172	UPP1/NME2/TYMP/ADA2
Monocyte	GO:0009164	nucleoside catabolic process	4/186	32/17217	0.000374314	0.00853819	0.00696572	APOBEC3A/UPP1/TYMP/PNP
PAMM	GO:0009164	nucleoside catabolic process	3/190	32/17217	0.0051852	0.034135	0.024906	UPP1/TYMP/ADA2
Monocyte	GO:0009132	nucleoside diphosphate metabolic process	8/186	154/17217	0.000272101	0.00669539	0.00546231	PRKAG2/GAPDH/DDIT4/PKM/LDHA/SLC2A6/ENO1/FBP1
PAMM	GO:0009132	nucleoside diphosphate metabolic process	9/190	154/17217	5.37385e-05	0.0013273	0.000968442	NUPR1/NME2/FBP1/GAPDH/DDIT4/LDHA/ENO1/PKM/TPI1
Monocyte	GO:0006165	nucleoside diphosphate phosphorylation	8/186	132/17217	9.39359e-05	0.00318502	0.00259844	PRKAG2/GAPDH/DDIT4/PKM/LDHA/SLC2A6/ENO1/FBP1
PAMM	GO:0006165	nucleoside diphosphate phosphorylation	9/190	132/17217	1.58614e-05	0.000585448	0.000427162	NUPR1/NME2/FBP1/GAPDH/DDIT4/LDHA/ENO1/PKM/TPI1
HBC 6	GO:1901293	nucleoside phosphate biosynthetic process	13/197	257/17217	8.52157e-06	0.000264412	0.00024027	TMSB4X/ATP5F1E/ATP5MC2/ATP5ME/ATP5MG/COX5B/NME2/ATP5PD/ATP5PO/ATP5MF/ATP5F1C/ATP5F1D/ATP5MC3
PAMM	GO:0009142	nucleoside triphosphate biosynthetic process	5/190	76/17217	0.00152229	0.0134805	0.00983583	TREM2/NME2/ENO1/PKM/ATP5MC3
HBC 6	GO:0009142	nucleoside triphosphate biosynthetic process	13/197	76/17217	3.14547e-12	1.55272e-10	1.41094e-10	TMSB4X/ATP5F1E/ATP5MC2/ATP5ME/ATP5MG/COX5B/NME2/ATP5PD/ATP5PO/ATP5MF/ATP5F1C/ATP5F1D/ATP5MC3
PAMM	GO:0009141	nucleoside triphosphate metabolic process	5/190	103/17217	0.00568449	0.0365432	0.0266631	TREM2/NME2/ENO1/PKM/ATP5MC3
HBC 6	GO:0009141	nucleoside triphosphate metabolic process	13/197	103/17217	1.68379e-10	7.26713e-09	6.6036e-09	TMSB4X/ATP5F1E/ATP5MC2/ATP5ME/ATP5MG/COX5B/NME2/ATP5PD/ATP5PO/ATP5MF/ATP5F1C/ATP5F1D/ATP5MC3
HBC 6	GO:0009165	nucleotide biosynthetic process	13/197	254/17217	7.5093e-06	0.00023638	0.000214797	TMSB4X/ATP5F1E/ATP5MC2/ATP5ME/ATP5MG/COX5B/NME2/ATP5PD/ATP5PO/ATP5MF/ATP5F1C/ATP5F1D/ATP5MC3
Monocyte	GO:0046939	nucleotide phosphorylation	8/186	134/17217	0.000104367	0.00326249	0.00266164	PRKAG2/GAPDH/DDIT4/PKM/LDHA/SLC2A6/ENO1/FBP1
PAMM	GO:0046939	nucleotide phosphorylation	9/190	134/17217	1.78962e-05	0.000618833	0.00045152	NUPR1/NME2/FBP1/GAPDH/DDIT4/LDHA/ENO1/PKM/TPI1
HBC 0	GO:0035872	nucleotide-binding domain, leucine rich repeat containing receptor signaling pathway	5/180	38/17217	4.48326e-05	0.00157942	0.00121713	HSPA1B/HSPA1A/UBC/TNFAIP3/TLR4
HBC 3	GO:0035872	nucleotide-binding domain, leucine rich repeat containing receptor signaling pathway	5/190	38/17217	5.79887e-05	0.000826505	0.000554979	NFKBIA/TNFAIP3/IRAK2/BIRC3/BIRC2
HBC 0	GO:0070431	nucleotide-binding oligomerization domain containing 2 signaling pathway	4/180	14/17217	1.06574e-05	0.000590065	0.000454716	HSPA1B/HSPA1A/TNFAIP3/TLR4
HBC 3	GO:0070431	nucleotide-binding oligomerization domain containing 2 signaling pathway	2/190	14/17217	0.0101035	0.044062	0.0295866	NFKBIA/TNFAIP3
HBC 0	GO:0070423	nucleotide-binding oligomerization domain containing signaling pathway	5/180	37/17217	3.92641e-05	0.00148222	0.00114223	HSPA1B/HSPA1A/UBC/TNFAIP3/TLR4
HBC 3	GO:0070423	nucleotide-binding oligomerization domain containing signaling pathway	5/190	37/17217	5.08105e-05	0.000744154	0.000499683	NFKBIA/TNFAIP3/IRAK2/BIRC3/BIRC2
HBC 6	GO:0000715	nucleotide-excision repair, DNA damage recognition	3/197	23/17217	0.0022071	0.0389742	0.0354156	RPS27A/UBA52/RBX1
HBC 6	GO:0000717	nucleotide-excision repair, DNA duplex unwinding	3/197	22/17217	0.00193541	0.0347414	0.0315693	RPS27A/UBA52/RBX1
HBC 3	GO:0016053	organic acid biosynthetic process	11/190	352/17217	0.00187825	0.0128676	0.0086403	IL1B/PDGFB/NFKB1/PTGS2/KMO/DSE/INSIG1/PNPLA8/GCH1/XBP1/GLS
PAMM	GO:0016053	organic acid biosynthetic process	14/190	352/17217	3.76951e-05	0.00106749	0.000778873	APOC1/SDS/APOC2/CD74/GSTP1/LPL/MGST3/LTA4H/CYP27A1/MIF/PKM/MGLL/FABP5/SLC1A3
HBC 1	GO:2001233	regulation of apoptotic signaling pathway	13/193	397/17217	0.000555772	0.0421029	0.0359205	HMOX1/FGFR1/LMNA/GCLM/HYOU1/SELENOS/TNFRSF12A/STX4/YWHAZ/BCL2L11/NRP1/CTSC/PTTG1IP
HBC 3	GO:0001503	ossification	14/190	393/17217	0.000122282	0.00149635	0.00100476	TNF/CCL3/IL6/ID2/PTGS2/SRGN/HNRNPC/BCL2/EGR2/RUNX1/CHSY1/CEBPB/PTGER4/IL6R
HBC 3	GO:0001649	osteoblast differentiation	7/190	214/17217	0.00974749	0.0436875	0.0293352	TNF/CCL3/IL6/ID2/HNRNPC/CEBPB/IL6R
HBC 0	GO:0030316	osteoclast differentiation	5/180	98/17217	0.00366515	0.0359163	0.0276778	FOS/TFRC/TLR4/JUNB/KLF10
HBC 4	GO:0030316	osteoclast differentiation	7/187	98/17217	9.58703e-05	0.00276019	0.0022119	CCL3/FOS/KLF10/JUNB/CSF1R/FCER1G/TLR4
PAMM	GO:0030316	osteoclast differentiation	6/190	98/17217	0.000757825	0.0080305	0.00585931	TREM2/ANXA2/CD81/SNX10/GPR183/TYROBP
HBC 0	GO:0003151	outflow tract morphogenesis	5/180	78/17217	0.00134665	0.0184859	0.0142456	JUN/CITED2/MEF2C/RBPJ/NRP1
HBC 3	GO:0001541	ovarian follicle development	5/190	57/17217	0.000408367	0.00394578	0.0026495	ICAM1/MMP19/VEGFA/BCL2/CEBPB
PAMM	GO:0006119	oxidative phosphorylation	6/190	131/17217	0.00333857	0.0245902	0.0179418	NUPR1/PPIF/NDUFB2/ATP5MC3/COX7C/UQCRH
HBC 3	GO:0007159	leukocyte cell-cell adhesion	22/190	346/17217	3.8193e-11	1.18398e-08	7.95018e-09	IL1B/TNF/ICAM1/IL1A/NFKBIZ/NLRP3/CCL2/IL6/CD83/CD55/CD44/SELENOK/NFKBID/PNP/ZC3H12A/NR4A3/MAP3K8/RUNX1/XBP1/CEBPB/PRNP/PELI1
HBC 0	GO:0038066	p38MAPK cascade	5/180	43/17217	8.24214e-05	0.00239881	0.00184857	ZFP36L1/DUSP1/GADD45B/PER1/ZFP36
HBC 3	GO:0038066	p38MAPK cascade	5/190	43/17217	0.000106352	0.00134326	0.000901971	IL1B/VEGFA/MAP2K3/ZFP36/ZC3H12A
HBC 4	GO:0038066	p38MAPK cascade	5/187	43/17217	9.86759e-05	0.00281537	0.00225612	GADD45B/GADD45G/ZFP36L1/ZFP36/DUSP1
HBC 3	GO:0002221	pattern recognition receptor signaling pathway	10/190	195/17217	6.27969e-05	0.000881526	0.000591925	NFKBIA/TNFAIP3/IRAK2/TLR2/BIRC3/CTSL/IRAK3/BIRC2/PELI1/HSP90B1
HBC 7	GO:0002221	pattern recognition receptor signaling pathway	10/186	195/17217	5.25021e-05	0.00121173	0.000980436	RSAD2/IFIH1/DDX58/IRF7/PELI1/UNC93B1/DDX60/MYD88/DHX58/APPL1
HBC 0	GO:0002221	pattern recognition receptor signaling pathway	7/180	195/17217	0.00447522	0.0404671	0.0311847	HSPA1B/HSPA1A/HSPD1/CD36/UBC/TNFAIP3/TLR4
Monocyte	GO:0002221	pattern recognition receptor signaling pathway	9/186	195/17217	0.000274827	0.00670965	0.00547394	S100A8/S100A9/FCN1/TNIP1/CTSS/NFKBIA/CLEC4E/RIOK3/UBA52
PAMM	GO:0043171	peptide catabolic process	3/190	29/17217	0.00391347	0.0275284	0.0200856	CTSH/LTA4H/ANPEP
Monocyte	GO:0018149	peptide cross-linking	5/186	33/17217	2.58894e-05	0.00126413	0.00103132	THBS1/ANXA1/CSTA/TGM2/FN1
Monocyte	GO:0002790	peptide secretion	14/186	484/17217	0.000802272	0.0147477	0.0120316	S100A8/IL1B/S100A12/IL1RN/FGR/GAPDH/ANXA1/IL1A/ADAM8/CLEC4E/HLA-DRB1/ACSL4/SORL1/ADORA2A
PAMM	GO:0002790	peptide secretion	14/190	484/17217	0.00098702	0.00970766	0.00708303	APOE/HLA-DRB1/TREM2/CD74/PSAP/SORL1/CADM1/GAPDH/SLC25A5/MIF/FCGR2B/SOX4/ADAM8/RAB13
HBC 3	GO:0002790	peptide secretion	16/190	484/17217	9.6107e-05	0.00125006	0.000839389	IL1B/TNF/IL1A/NLRP3/PLEK/PIM3/LCP2/IL6/TLR2/SRGN/ABCA1/RGCC/XBP1/PTGER4/IL1RN/ARFGAP3
Monocyte	GO:0018119	peptidyl-cysteine S-nitrosylation	3/186	14/17217	0.000413675	0.00916833	0.00747981	S100A8/S100A9/GAPDH
HBC 3	GO:0018209	peptidyl-serine modification	10/190	330/17217	0.00372459	0.0215147	0.0144466	TNF/PDGFB/VEGFA/IL6/PTGS2/CD44/FNIP2/SGK1/BCL2/OSM
HBC 3	GO:0018105	peptidyl-serine phosphorylation	10/190	307/17217	0.0022221	0.0146564	0.00984142	TNF/PDGFB/VEGFA/IL6/PTGS2/CD44/FNIP2/SGK1/BCL2/OSM
HBC 3	GO:0035970	peptidyl-threonine dephosphorylation	3/190	22/17217	0.00174543	0.0121138	0.00813414	DUSP6/DUSP5/DUSP2
HBC 3	GO:0035335	peptidyl-tyrosine dephosphorylation	5/190	102/17217	0.0054563	0.0286283	0.0192232	DUSP6/PTPN1/DUSP5/DUSP2/PTPRE
HBC 3	GO:0018212	peptidyl-tyrosine modification	17/190	366/17217	6.65065e-07	2.60426e-05	1.7487e-05	TNF/ICAM1/PDGFB/ABL2/VEGFA/MAP2K3/PTPN1/IL6/SOCS3/CD44/HBEGF/IL6R/PRNP/CBLB/OSM/FGFR1/ARHGEF2
HBC 3	GO:0018108	peptidyl-tyrosine phosphorylation	17/190	363/17217	5.93255e-07	2.42244e-05	1.62661e-05	TNF/ICAM1/PDGFB/ABL2/VEGFA/MAP2K3/PTPN1/IL6/SOCS3/CD44/HBEGF/IL6R/PRNP/CBLB/OSM/FGFR1/ARHGEF2
HBC 3	GO:0036499	PERK-mediated unfolded protein response	6/190	21/17217	7.89105e-08	4.73463e-06	3.1792e-06	CXCL8/CCL2/PTPN1/PPP1R15A/HSPA5/NFE2L2
HBC 4	GO:0036499	PERK-mediated unfolded protein response	4/187	21/17217	6.97952e-05	0.00222578	0.00178364	CCL2/DDIT3/ATF3/HERPUD1
HBC 4	GO:0045851	pH reduction	4/187	58/17217	0.00362	0.035939	0.0288	ATP6V0C/ATP6V0E1/ATP6V0A1/RAB20
HBC 3	GO:0030099	myeloid cell differentiation	16/190	395/17217	8.27026e-06	0.000187594	0.000125965	TNF/CCL3/NFKBIA/VEGFA/ID2/TLR2/MMP9/ZFP36/MYC/GPR183/NR4A3/RUNX1/CEBPB/SLC11A2/SCIN/KMT2E
HBC 3	GO:0070997	neuron death	14/190	352/17217	3.76951e-05	0.000570024	0.000382758	TNF/CCL3/CCL2/SOD2/KMO/REL/HSPA5/NAMPT/NR4A3/BCL2/C5AR1/CEBPB/NQO2/PRNP
HBC 4	GO:0090383	phagosome acidification	4/187	28/17217	0.000225	0.00494845	0.00396547	ATP6V0C/ATP6V0E1/ATP6V0A1/RAB20
HBC 4	GO:0090382	phagosome maturation	5/187	48/17217	0.000167994	0.00406135	0.00325459	ATP6V0C/ATP6V0E1/RAB32/ATP6V0A1/RAB20
HBC 1	GO:0008360	regulation of cell shape	8/193	154/17217	0.000348934	0.0305004	0.0260217	PLEKHO1/EZR/DNMBP/RHOU/CSF1R/EPB41L3/FMNL1/CYFIP1
PAMM	GO:0009395	phospholipid catabolic process	4/190	48/17217	0.00191379	0.0157564	0.0114964	APOC1/APOC2/GPCPD1/PLA2G7
PAMM	GO:0033700	phospholipid efflux	3/190	12/17217	0.000270451	0.00391379	0.00285563	APOE/APOC1/APOC2
HBC 7	GO:0006907	pinocytosis	3/186	23/17217	0.00187379	0.0221732	0.0179407	AXL/ANKFY1/APPL1
HBC 0	GO:0060674	placenta blood vessel development	3/180	33/17217	0.00486928	0.0414763	0.0319625	RBPJ/JUNB/ARID1A
HBC 0	GO:0001890	placenta development	9/180	154/17217	3.52452e-05	0.00136145	0.00104916	ZFP36L1/HSP90AB1/PRDM1/DNAJB6/RBPJ/IL10/JUNB/PTGS2/ARID1A
HBC 3	GO:0001890	placenta development	6/190	154/17217	0.0072922	0.0349125	0.0234429	PDGFB/SOCS3/PTGS2/FOSL1/BIRC2/CEBPB
PAMM	GO:0034377	plasma lipoprotein particle assembly	3/190	30/17217	0.00431334	0.0298302	0.0217651	APOE/APOC1/APOC2
PAMM	GO:0034381	plasma lipoprotein particle clearance	6/190	52/17217	2.22835e-05	0.000717659	0.000523627	APOE/APOC1/APOC2/ANXA2/LRPAP1/LIPA
PAMM	GO:0071827	plasma lipoprotein particle organization	5/190	50/17217	0.000219927	0.00337598	0.00246323	APOE/APOC1/APOC2/LPL/PLA2G7
PAMM	GO:0034369	plasma lipoprotein particle remodeling	5/190	31/17217	2.08974e-05	0.000686478	0.000500877	APOE/APOC1/APOC2/LPL/PLA2G7
Monocyte	GO:0002576	platelet degranulation	9/186	127/17217	9.79003e-06	0.000556252	0.000453808	TIMP1/THBS1/SERPINA1/FLNA/STXBP2/TAGLN2/FN1/ACTN1/QSOX1
PAMM	GO:0002576	platelet degranulation	7/190	127/17217	0.000523219	0.00629588	0.00459368	CD9/FN1/PSAP/SERPINE1/FLNA/ACTN1/HGF
HBC 3	GO:0048008	platelet-derived growth factor receptor signaling pathway	7/190	56/17217	2.62086e-06	7.67684e-05	5.15482e-05	PDGFB/VEGFA/PTPN1/ARID5B/NR4A3/CBLB/CSRNP1
HBC 3	GO:0035791	platelet-derived growth factor receptor-beta signaling pathway	2/190	14/17217	0.0101035	0.044062	0.0295866	PDGFB/PTPN1
HBC 3	GO:0006596	polyamine biosynthetic process	3/190	13/17217	0.000348734	0.00350619	0.00235433	SAT1/SMS/AZIN1
HBC 3	GO:0006595	polyamine metabolic process	3/190	16/17217	0.000666373	0.00569864	0.00382651	SAT1/SMS/AZIN1
HBC 3	GO:0050918	positive chemotaxis	4/190	66/17217	0.00607982	0.0310778	0.020868	CXCL8/CCL3/PDGFB/VEGFA
PAMM	GO:0050918	positive chemotaxis	4/190	66/17217	0.00607982	0.0381759	0.0278544	GPNMB/LGALS3/MIF/HGF
PAMM	GO:0044794	positive regulation by host of viral process	3/190	14/17217	0.000440246	0.00547806	0.00399697	APOE/PPIB/IGF2R
HBC 5	GO:0075294	positive regulation by symbiont of entry into host	2/186	10/17217	0.00493443	0.0438382	0.0354167	HLA-DRB1/CD74
PAMM	GO:0075294	positive regulation by symbiont of entry into host	3/190	10/17217	0.000149943	0.00264818	0.0019322	LGALS1/HLA-DRB1/CD74
HBC 5	GO:0030838	positive regulation of actin filament polymerization	5/186	97/17217	0.00403199	0.0381283	0.0308038	GSN/PYCARD/ARPC3/GMFG/ARPC2
HBC 6	GO:0030838	positive regulation of actin filament polymerization	7/197	97/17217	0.000124321	0.00321459	0.00292108	ARPC1B/ARPC3/PYCARD/GMFG/BRK1/ARPC5/PFN1
HBC 3	GO:0002675	positive regulation of acute inflammatory response	5/190	29/17217	1.48695e-05	0.000280784	0.00018854	IL1B/TNF/IL6/PTGS2/OSM
HBC 0	GO:0002821	positive regulation of adaptive immune response	5/180	107/17217	0.00532317	0.0442089	0.0340683	HSPD1/TFRC/NFKBIZ/HLX/CD28
HBC 3	GO:0002821	positive regulation of adaptive immune response	6/190	107/17217	0.0011992	0.00910412	0.00611321	IL1B/TNF/NFKBIZ/NLRP3/IL6/NFKBID
HBC 5	GO:0002821	positive regulation of adaptive immune response	7/186	107/17217	0.000161076	0.00289509	0.00233894	B2M/TNFSF13B/HLA-B/HLA-E/FCER1G/HLA-A/PYCARD
PAMM	GO:0002821	positive regulation of adaptive immune response	7/190	107/17217	0.000183644	0.00307791	0.00224575	C3/IL18/HLA-A/CD81/HLA-B/SLC11A1/HLA-F
HBC 0	GO:0002824	positive regulation of adaptive immune response based on somatic recombination of immune receptors built from immunoglobulin superfamily domains	5/180	102/17217	0.00434789	0.0401213	0.0309183	HSPD1/TFRC/NFKBIZ/HLX/CD28
HBC 3	GO:0002824	positive regulation of adaptive immune response based on somatic recombination of immune receptors built from immunoglobulin superfamily domains	6/190	102/17217	0.000934907	0.00739969	0.00496872	IL1B/TNF/NFKBIZ/NLRP3/IL6/NFKBID
HBC 5	GO:0002824	positive regulation of adaptive immune response based on somatic recombination of immune receptors built from immunoglobulin superfamily domains	6/186	102/17217	0.000837157	0.0107172	0.00865838	B2M/TNFSF13B/HLA-B/HLA-E/FCER1G/HLA-A
HBC 7	GO:0002824	positive regulation of adaptive immune response based on somatic recombination of immune receptors built from immunoglobulin superfamily domains	5/186	102/17217	0.00499141	0.0485466	0.0392799	RSAD2/TNFSF13B/TNF/HLA-E/B2M
PAMM	GO:0002824	positive regulation of adaptive immune response based on somatic recombination of immune receptors built from immunoglobulin superfamily domains	7/190	102/17217	0.00013621	0.00249972	0.00182388	C3/IL18/HLA-A/CD81/HLA-B/SLC11A1/HLA-F
HBC 0	GO:0046635	positive regulation of alpha-beta T cell activation	4/180	62/17217	0.00402058	0.0381611	0.0294077	HSPH1/NFKBIZ/HLX/CD28
HBC 3	GO:0046635	positive regulation of alpha-beta T cell activation	7/190	62/17217	5.25616e-06	0.00013214	8.87287e-05	NFKBIZ/NLRP3/CD83/CD55/NFKBID/PNP/RUNX1
HBC 4	GO:0046635	positive regulation of alpha-beta T cell activation	5/187	62/17217	0.000561632	0.00966678	0.00774653	CD83/CD28/NFKBID/CD86/NFKBIZ
Monocyte	GO:0046635	positive regulation of alpha-beta T cell activation	4/186	62/17217	0.00451628	0.0486668	0.0397039	ANXA1/CD55/RUNX3/PNP
HBC 3	GO:0046638	positive regulation of alpha-beta T cell differentiation	6/190	46/17217	1.08309e-05	0.000223838	0.000150302	NFKBIZ/NLRP3/CD83/NFKBID/PNP/RUNX1
HBC 4	GO:0046638	positive regulation of alpha-beta T cell differentiation	4/187	46/17217	0.00154017	0.0184706	0.0148015	CD83/NFKBID/CD86/NFKBIZ
HBC 5	GO:0046641	positive regulation of alpha-beta T cell proliferation	3/186	21/17217	0.0014297	0.0161004	0.0130074	HLA-E/EBI3/HLA-A
PAMM	GO:0046641	positive regulation of alpha-beta T cell proliferation	3/190	21/17217	0.00151968	0.0134805	0.00983583	IL18/HLA-A/CD81
Monocyte	GO:0045766	positive regulation of angiogenesis	10/186	166/17217	1.31732e-05	0.000709761	0.000579046	THBS1/IL1B/ITGAX/BTG1/CXCL8/ITGA5/ANXA1/PKM/IL1A/CYP1B1
PAMM	GO:0045766	positive regulation of angiogenesis	10/190	166/17217	1.58516e-05	0.000585448	0.000427162	C3/CXCR4/CTSH/BTG1/GRN/ITGAX/SERPINE1/PKM/CIB1/HGF
HBC 3	GO:0045766	positive regulation of angiogenesis	11/190	166/17217	2.36036e-06	7.02443e-05	4.71674e-05	IL1B/CXCL8/IL1A/VEGFA/PTGS2/NFE2L2/BTG1/ZC3H12A/RUNX1/C5AR1/XBP1
HBC 0	GO:0045766	positive regulation of angiogenesis	7/180	166/17217	0.00182826	0.0227546	0.0175352	HSPB1/RHOB/KLF4/HDAC9/IL10/PTGS2/NRP1
HBC 3	GO:0110110	positive regulation of animal organ morphogenesis	6/190	85/17217	0.000354324	0.00354324	0.00237921	TNFAIP3/CFLAR/VEGFA/MYC/XBP1/FGFR1
HBC 5	GO:2001235	positive regulation of apoptotic signaling pathway	9/186	175/17217	0.000122071	0.00230071	0.00185873	RPS7/GSN/RPL11/RPS3/CTSH/RACK1/RPL26/PYCARD/YWHAH
HBC 6	GO:2001235	positive regulation of apoptotic signaling pathway	9/197	175/17217	0.000188256	0.00444448	0.00403867	RPL26/RPS3/RPS7/RACK1/RPL11/PYCARD/FIS1/PARK7/YWHAB
HBC 7	GO:2001235	positive regulation of apoptotic signaling pathway	8/186	175/17217	0.000638954	0.00898332	0.00726856	IFNB1/TNFSF10/PMAIP1/LGALS9/RBCK1/TNF/JAK2/PML
Monocyte	GO:2001235	positive regulation of apoptotic signaling pathway	8/186	175/17217	0.000638954	0.0125435	0.0102334	S100A8/G0S2/S100A9/THBS1/PPIF/BID/RPL26/ADORA2A
PAMM	GO:2001171	positive regulation of ATP biosynthetic process	2/190	13/17217	0.00872301	0.0488162	0.0356178	TREM2/ENO1
HBC 0	GO:0032781	positive regulation of ATPase activity	5/180	54/17217	0.000246796	0.0051903	0.00399975	DNAJB1/DNAJB4/DNAJA1/DNAJB6/AHSA1
HBC 5	GO:0045773	positive regulation of axon extension	4/186	43/17217	0.00117116	0.0140642	0.0113625	CXCL12/PAK1/LRP1/SHTN1
HBC 0	GO:0030890	positive regulation of B cell proliferation	4/180	41/17217	0.000865093	0.0130038	0.010021	TFRC/IRS2/TLR4/MEF2C
HBC 3	GO:0030890	positive regulation of B cell proliferation	3/190	41/17217	0.0103661	0.0448916	0.0301437	GPR183/BCL2/PELI1
PAMM	GO:0030890	positive regulation of B cell proliferation	4/190	41/17217	0.0010576	0.0103708	0.00756686	CD74/CD81/MIF/GPR183
HBC 0	GO:0043536	positive regulation of blood vessel endothelial cell migration	4/180	54/17217	0.00243144	0.0272879	0.0210286	HSPB1/HDAC9/PTGS2/NRP1
HBC 3	GO:0043536	positive regulation of blood vessel endothelial cell migration	6/190	54/17217	2.77571e-05	0.000456709	0.00030667	PDGFB/VEGFA/MAP2K3/PTGS2/NFE2L2/FGFR1
HBC 7	GO:0106058	positive regulation of calcineurin-mediated signaling	3/186	16/17217	0.000626372	0.00885024	0.00716088	TNF/STIMATE/IGF1
HBC 7	GO:0070886	positive regulation of calcineurin-NFAT signaling cascade	3/186	16/17217	0.000626372	0.00885024	0.00716088	TNF/STIMATE/IGF1
HBC 3	GO:0090280	positive regulation of calcium ion import	3/190	21/17217	0.00151968	0.0109347	0.00734238	CCL3/PDGFB/CCL2
HBC 4	GO:0051928	positive regulation of calcium ion transport	6/187	120/17217	0.00198931	0.0226624	0.0181607	CCL2/CCL4/CCL3/CCL5/ATP1B1/CALM2
HBC 3	GO:0050850	positive regulation of calcium-mediated signaling	3/190	43/17217	0.0118099	0.0489463	0.0328663	TNF/CCL3/CCL4
HBC 7	GO:0090263	positive regulation of canonical Wnt signaling pathway	8/186	145/17217	0.000180358	0.00320135	0.00259027	PSMB9/PSME2/PSMB8/PSMA3/PSMA4/PSME1/PSMA2/PSMB10
HBC 3	GO:0002446	neutrophil mediated immunity	18/190	496/17217	1.00595e-05	0.000216309	0.000145246	CXCL1/PLAUR/PLAU/NFKB1/IL6/TLR2/B4GALT1/CD55/CD44/MMP9/GPR84/PNP/CD93/C5AR1/KMT2E/FCGR2A/DYNC1H1/SLC2A3
HBC 3	GO:0009896	positive regulation of catabolic process	11/190	447/17217	0.0109756	0.0474205	0.0318418	IL1B/TNF/TNFAIP3/PTPN1/IL6/SNX9/ZFP36/NFE2L2/ZC3H12A/RNF19B/RNF144B
HBC 3	GO:2000516	positive regulation of CD4-positive, alpha-beta T cell activation	5/190	35/17217	3.85234e-05	0.000577856	0.000388017	NFKBIZ/NLRP3/CD83/CD55/NFKBID
HBC 4	GO:2000516	positive regulation of CD4-positive, alpha-beta T cell activation	4/187	35/17217	0.000542272	0.00948825	0.00760347	CD83/NFKBID/CD86/NFKBIZ
HBC 3	GO:0043372	positive regulation of CD4-positive, alpha-beta T cell differentiation	4/190	29/17217	0.00027499	0.00285744	0.0019187	NFKBIZ/NLRP3/CD83/NFKBID
HBC 4	GO:0043372	positive regulation of CD4-positive, alpha-beta T cell differentiation	4/187	29/17217	0.000258798	0.00549224	0.00440124	CD83/NFKBID/CD86/NFKBIZ
HBC 0	GO:0050867	positive regulation of cell activation	11/180	402/17217	0.00342893	0.0343099	0.0264399	HSPH1/HSPD1/TFRC/IRS2/TLR4/MEF2C/IL10/TNFSF9/NFKBIZ/HLX/CD28
Monocyte	GO:0050867	positive regulation of cell activation	13/186	402/17217	0.000440103	0.00961764	0.00784638	THBS1/IL1B/LGALS1/FGR/ANXA1/HLA-DPB1/CD55/HLA-DPA1/IL1A/ADAM8/RUNX3/LILRA5/PNP
PAMM	GO:0050867	positive regulation of cell activation	16/190	402/17217	1.02971e-05	0.000433667	0.000316417	LGALS1/HLA-DPB1/HLA-DPA1/TREM2/CD74/IL18/HLA-A/CD81/HLA-DMB/MIF/GPR183/SOX4/HLA-F/ADAM8/TYROBP/RPS3
HBC 5	GO:0050867	positive regulation of cell activation	17/186	402/17217	1.79024e-06	5.58738e-05	4.51402e-05	HLA-DPA1/HLA-DPB1/CD74/GPR183/HLA-DMB/TNFSF13B/AIF1/HLA-E/EBI3/FCER1G/HLA-A/CLEC7A/TYROBP/PAK1/RPS3/VAMP8/PYCARD
HBC 4	GO:0050867	positive regulation of cell activation	19/187	402/17217	8.3821e-08	2.65461e-05	2.12729e-05	CCL2/CCL3/SELENOK/NR4A3/EGR3/CCL5/CD83/TNFSF9/CD28/NFKBID/CLEC7A/MEF2C/CTSC/FCER1G/CD86/GAS6/TLR4/NFKBIZ/XBP1
HBC 3	GO:0050867	positive regulation of cell activation	20/190	402/17217	2.09796e-08	1.59273e-06	1.06948e-06	IL1B/CCL3/IL1A/NFKBIZ/NLRP3/CCL2/PLEK/IL6/CD83/CD55/SELENOK/NFKBID/PNP/GPR183/NR4A3/MAP3K8/BCL2/RUNX1/XBP1/PELI1
HBC 0	GO:0045785	positive regulation of cell adhesion	14/180	420/17217	0.000138083	0.00358369	0.00276166	HSPH1/HSPD1/CITED2/CD36/TFRC/FMN1/ZFHX3/IL10/TNFSF9/NRP1/NFKBIZ/HLX/RIN2/CD28
HBC 4	GO:0045785	positive regulation of cell adhesion	15/187	420/17217	5.65851e-05	0.00199117	0.00159563	CCL2/SELENOK/NR4A3/EGR3/CCL5/CD36/CITED2/CD83/TNFSF9/CD28/NFKBID/NRP1/CD86/NFKBIZ/XBP1
HBC 5	GO:0045785	positive regulation of cell adhesion	17/186	420/17217	3.23108e-06	9.63643e-05	7.78524e-05	HLA-DPA1/HLA-DPB1/CD74/HLA-DMB/TNFSF13B/AIF1/HLA-E/CDK6/CXCL12/EBI3/HLA-A/PAK1/RPS3/ITGA4/PYCARD/PTPRJ/ARPC2
Monocyte	GO:0045785	positive regulation of cell adhesion	18/186	420/17217	7.22921e-07	6.27536e-05	5.11964e-05	S100A10/IL1B/FLNA/CD44/LGALS1/LIMS1/ITGA5/ANXA1/TGM2/HLA-DPB1/CD55/HLA-DPA1/IL1A/ADAM8/FN1/RUNX3/PNP/NFAT5
PAMM	GO:0045785	positive regulation of cell adhesion	18/190	420/17217	9.87856e-07	8.53975e-05	6.23088e-05	LGALS1/HLA-DPB1/HLA-DPA1/FN1/S100A10/CD74/IL18/LIMS1/HLA-A/CD81/HLA-DMB/SMAD7/CD44/CIB1/FLNA/SOX4/ADAM8/RPS3
HBC 3	GO:0045785	positive regulation of cell adhesion	21/190	420/17217	8.3293e-09	7.25552e-07	4.87191e-07	IL1B/TNF/PLAUR/ICAM1/IL1A/NFKBIZ/NLRP3/CCL2/VEGFA/IL6/NINJ1/CD83/CD55/CD44/SELENOK/NFKBID/PNP/NR4A3/MAP3K8/RUNX1/XBP1
HBC 3	GO:0045787	positive regulation of cell cycle	11/190	377/17217	0.00318713	0.0191228	0.0128405	IL1B/IL1A/PDGFB/EIF4E/ID2/FOSL1/NR4A3/RGCC/KMT2E/DYNC1H1/FGFR1
HBC 3	GO:0051781	positive regulation of cell division	5/190	87/17217	0.00276249	0.0172135	0.0115585	IL1B/IL1A/PDGFB/VEGFA/OSM
HBC 5	GO:0031343	positive regulation of cell killing	6/186	58/17217	3.72322e-05	0.000871106	0.000703764	B2M/HLA-B/HLA-E/HLA-A/CLEC7A/TYROBP
PAMM	GO:0031343	positive regulation of cell killing	6/190	58/17217	4.19388e-05	0.00113492	0.000828071	HLA-A/CADM1/GAPDH/HLA-B/HLA-F/TYROBP
HBC 0	GO:0090050	positive regulation of cell migration involved in sprouting angiogenesis	3/180	21/17217	0.00130115	0.0181615	0.0139956	HDAC9/PTGS2/NRP1
PAMM	GO:0010770	positive regulation of cell morphogenesis involved in differentiation	6/190	157/17217	0.00798501	0.0465911	0.0339943	FN1/S100A10/LIMS1/PLXNC1/CIB1/FLNA
HBC 0	GO:0022409	positive regulation of cell-cell adhesion	9/180	273/17217	0.00235196	0.0268495	0.0206908	HSPH1/HSPD1/CITED2/TFRC/IL10/TNFSF9/NFKBIZ/HLX/CD28
Monocyte	GO:0022409	positive regulation of cell-cell adhesion	12/186	273/17217	4.28786e-05	0.00188726	0.00153969	IL1B/CD44/LGALS1/ANXA1/HLA-DPB1/CD55/HLA-DPA1/IL1A/ADAM8/RUNX3/PNP/NFAT5
HBC 4	GO:0022409	positive regulation of cell-cell adhesion	13/187	273/17217	9.27974e-06	0.000565172	0.000452904	CCL2/SELENOK/NR4A3/EGR3/CCL5/CITED2/CD83/TNFSF9/CD28/NFKBID/CD86/NFKBIZ/XBP1
HBC 5	GO:0022409	positive regulation of cell-cell adhesion	13/186	273/17217	8.75683e-06	0.000240061	0.000193944	HLA-DPA1/HLA-DPB1/CD74/HLA-DMB/TNFSF13B/AIF1/HLA-E/EBI3/HLA-A/PAK1/RPS3/ITGA4/PYCARD
PAMM	GO:0022409	positive regulation of cell-cell adhesion	13/190	273/17217	1.10174e-05	0.000458127	0.000334264	LGALS1/HLA-DPB1/HLA-DPA1/CD74/IL18/HLA-A/CD81/HLA-DMB/SMAD7/CD44/SOX4/ADAM8/RPS3
HBC 3	GO:0022409	positive regulation of cell-cell adhesion	19/190	273/17217	1.93189e-10	4.49164e-08	3.01603e-08	IL1B/TNF/PLAUR/ICAM1/IL1A/NFKBIZ/NLRP3/CCL2/IL6/CD83/CD55/CD44/SELENOK/NFKBID/PNP/NR4A3/MAP3K8/RUNX1/XBP1
HBC 0	GO:0001954	positive regulation of cell-matrix adhesion	4/180	54/17217	0.00243144	0.0272879	0.0210286	CD36/FMN1/NRP1/RIN2
HBC 3	GO:0031331	positive regulation of cellular catabolic process	11/190	384/17217	0.00366211	0.0212197	0.0142486	IL1B/TNF/TNFAIP3/PTPN1/IL6/SNX9/ZFP36/NFE2L2/ZC3H12A/RNF19B/RNF144B
HBC 0	GO:0031331	positive regulation of cellular catabolic process	16/180	384/17217	2.87948e-06	0.000212569	0.00016381	HSPA1B/HSP90AA1/HSPA1A/BAG3/ZFP36L1/TNFAIP3/BTG2/ZFAND2A/IRS2/DAB2/SESN1/ZFP36/TRIB1/HERPUD1/ZFP36L2/LDLR
HBC 0	GO:1903364	positive regulation of cellular protein catabolic process	9/180	148/17217	2.57476e-05	0.00106917	0.000823924	HSPA1B/HSP90AA1/HSPA1A/TNFAIP3/ZFAND2A/DAB2/TRIB1/HERPUD1/LDLR
HBC 1	GO:0050920	regulation of chemotaxis	13/193	218/17217	1.1103e-06	0.00163775	0.00139726	FGFR1/MPP1/LGMN/GAS6/IL6R/CALR/CSF1R/C5AR2/STX4/NBL1/NRP1/SLC8B1/TGFB1
HBC 0	GO:1903846	positive regulation of cellular response to transforming growth factor beta stimulus	3/180	29/17217	0.00336223	0.0338465	0.0260828	CITED2/HSP90AB1/DAB2
HBC 3	GO:0032722	positive regulation of chemokine production	6/190	43/17217	7.2456e-06	0.000167414	0.000112415	IL1B/TNF/IL6/TLR2/SELENOK/IL6R
HBC 1	GO:0032386	regulation of intracellular transport	12/193	352/17217	0.000636749	0.0442996	0.0377946	DYNC1H1/USP36/EZR/RHOU/GAS6/PIK3R1/BORCS5/RIPOR1/ITGAM/YWHAZ/SH3GLB1/TGFB1
HBC 3	GO:0050921	positive regulation of chemotaxis	9/190	143/17217	3.00322e-05	0.00048786	0.000327587	CXCL8/CCL3/CCL4/PDGFB/VEGFA/IL6/C5AR1/IL6R/FGFR1
HBC 4	GO:0050921	positive regulation of chemotaxis	9/187	143/17217	2.64934e-05	0.0010757	0.000862017	CCL4/CCL3/CCL5/C3AR1/LGMN/CSF1R/TMSB4X/NRP1/GAS6
HBC 3	GO:1905269	positive regulation of chromatin organization	5/190	105/17217	0.00616093	0.0310778	0.020868	IL1B/VEGFA/LMNA/OGT/KMT2E
HBC 3	GO:0120162	positive regulation of cold-induced thermogenesis	6/190	97/17217	0.00071791	0.00602343	0.00404459	KDM6B/VEGFA/ACSL1/OGT/CEBPB/DYNC1H1
HBC 5	GO:2001056	positive regulation of cysteine-type endopeptidase activity	6/186	148/17217	0.00545507	0.0470002	0.0379713	CLEC7A/GSN/RPS3/CTSH/RACK1/PYCARD
HBC 7	GO:2001056	positive regulation of cysteine-type endopeptidase activity	9/186	148/17217	3.33335e-05	0.000823192	0.000666059	TNFSF10/PMAIP1/IFI16/LGALS9/TNFSF15/TNF/CASP1/JAK2/PML
HBC 5	GO:0043280	positive regulation of cysteine-type endopeptidase activity involved in apoptotic process	6/186	131/17217	0.00300622	0.0296686	0.0239692	CLEC7A/GSN/RPS3/CTSH/RACK1/PYCARD
HBC 7	GO:0043280	positive regulation of cysteine-type endopeptidase activity involved in apoptotic process	8/186	131/17217	8.90539e-05	0.00183935	0.00148825	TNFSF10/PMAIP1/LGALS9/TNFSF15/TNF/CASP1/JAK2/PML
HBC 3	GO:0001819	positive regulation of cytokine production	27/190	432/17217	2.83612e-13	1.3188e-10	8.85542e-11	IL1B/TNF/CCL3/IL1A/NFKB1/NLRP3/PDE4B/IL6/PTGS2/TLR2/BIRC3/CD83/SLC7A5/SELENOK/BIRC2/NR4A3/RGCC/RUNX1/C5AR1/XBP1/CEBPB/PTGER4/IL6R/PELI1/OSM/NFKB2/ARHGEF2
HBC 3	GO:0010595	positive regulation of endothelial cell migration	8/190	100/17217	1.48527e-05	0.000280784	0.00018854	PDGFB/VEGFA/MAP2K3/NRP2/PTGS2/NFE2L2/ZC3H12A/FGFR1
HBC 3	GO:0045765	regulation of angiogenesis	15/190	297/17217	1.09971e-06	3.85937e-05	2.59148e-05	IL1B/CXCL8/TNF/IL1A/TNFAIP3/VEGFA/IL6/PTGS2/NFE2L2/BTG1/ZC3H12A/RGCC/RUNX1/C5AR1/XBP1
HBC 3	GO:0022407	regulation of cell-cell adhesion	26/190	422/17217	1.1295e-12	4.66862e-10	3.13487e-10	IL1B/TNF/PLAUR/ICAM1/IL1A/NFKBIZ/NLRP3/CCL2/VEGFA/IL6/CD83/CD55/CD44/SELENOK/NFKBID/PNP/ZC3H12A/NR4A3/MAP3K8/RGCC/RUNX1/XBP1/CEBPB/PRNP/IL1RN/PELI1
Monocyte	GO:0001819	positive regulation of cytokine production	20/186	432/17217	4.81014e-08	5.18334e-06	4.22873e-06	FCN1/THBS1/EREG/IL1B/SLC11A1/FGR/GAPDH/ANXA1/LRRFIP1/IL1R1/HLA-DPB1/HLA-DPA1/IL1A/ADAM8/CLEC4E/LILRA5/RIOK3/CD58/SORL1/CYP1B1
PAMM	GO:0001819	positive regulation of cytokine production	21/190	432/17217	1.36145e-08	2.35387e-06	1.71746e-06	HLA-DPB1/HLA-DPA1/EREG/TREM2/C3/CD74/IL18/SORL1/LPL/HLA-A/CD81/CADM1/GAPDH/SLC11A1/SERPINE1/MIF/HLA-F/ADAM8/HGF/TYROBP/RPS3
HBC 3	GO:0002697	regulation of immune effector process	19/190	460/17217	8.4731e-07	3.17782e-05	2.13383e-05	IL1B/TNF/ICAM1/NFKBIZ/NLRP3/TNFAIP3/IL6/SERPINB9/BIRC3/SLC7A5/CD55/SELENOK/NFKBID/IRAK3/ZC3H12A/BIRC2/NR4A3/C5AR1/XBP1
HBC 3	GO:0002720	positive regulation of cytokine production involved in immune response	5/190	54/17217	0.000316782	0.00322857	0.00216791	IL1B/NLRP3/IL6/SLC7A5/NR4A3
HBC 4	GO:0002720	positive regulation of cytokine production involved in immune response	4/187	54/17217	0.00279052	0.0293607	0.0235284	NR4A3/CD36/FCER1G/TLR4
HBC 5	GO:0002720	positive regulation of cytokine production involved in immune response	5/186	54/17217	0.000287188	0.00455806	0.00368244	CD74/B2M/HLA-E/FCER1G/HLA-A
HBC 7	GO:0002720	positive regulation of cytokine production involved in immune response	4/186	54/17217	0.00273713	0.0296696	0.0240062	RSAD2/DDX58/HLA-E/B2M
PAMM	GO:0002720	positive regulation of cytokine production involved in immune response	6/190	54/17217	2.77571e-05	0.000836532	0.000610361	CD74/IL18/HLA-A/CD81/MIF/HLA-F
HBC 7	GO:1900017	positive regulation of cytokine production involved in inflammatory response	3/186	20/17217	0.00123522	0.015731	0.0127283	MYD88/TNF/APPL1
HBC 3	GO:0050715	positive regulation of cytokine secretion	4/190	32/17217	0.000405731	0.00393052	0.00263926	TNF/IL1A/RGCC/PTGER4
Monocyte	GO:0050715	positive regulation of cytokine secretion	5/186	32/17217	2.21598e-05	0.00115416	0.000941598	FGR/GAPDH/IL1A/CLEC4E/SORL1
PAMM	GO:0050715	positive regulation of cytokine secretion	4/190	32/17217	0.000405731	0.00519955	0.00379376	SORL1/CADM1/GAPDH/MIF
HBC 7	GO:0001961	positive regulation of cytokine-mediated signaling pathway	5/186	50/17217	0.000199229	0.00336792	0.00272505	PARP14/IRF7/PARP9/AXL/CASP1
HBC 5	GO:0051495	positive regulation of cytoskeleton organization	8/186	224/17217	0.00305775	0.0300679	0.0242917	PAK1/GSN/RPS3/HCLS1/PYCARD/ARPC3/GMFG/ARPC2
HBC 0	GO:0031349	positive regulation of defense response	11/180	364/17217	0.00159233	0.0206823	0.0159382	HSPD1/IFI16/TLR4/MEF2C/PTGS2/NFKBIZ/NEAT1/PTGER4/TNFRSF1A/CD28/LDLR
HBC 4	GO:0031349	positive regulation of defense response	11/187	364/17217	0.00215244	0.0239719	0.01921	CCL3/CCL5/CD28/CLEC7A/MEF2C/CTSC/PLSCR1/FCER1G/MGST2/TLR4/NFKBIZ
HBC 3	GO:0031349	positive regulation of defense response	12/190	364/17217	0.000743505	0.00618468	0.00415287	IL1B/TNF/CCL3/NFKBIA/NFKBIZ/NFKB1/IL6/PTGS2/TLR2/CEBPB/PTGER4/OSM
HBC 5	GO:0031349	positive regulation of defense response	12/186	364/17217	0.000616017	0.00861788	0.00696236	PSME2/PTGER4/PSMB9/HLA-E/FCER1G/CLEC7A/PAK1/CYBA/PSME1/RPS19/VAMP8/PYCARD
Monocyte	GO:0031349	positive regulation of defense response	15/186	364/17217	1.01169e-05	0.000564558	0.000460585	S100A8/S100A9/FCN1/EREG/IL1B/S100A12/TNIP1/TGM2/RPS19/NFKBIA/ADAM8/CLEC4E/ICAM3/LILRA5/RIOK3
PAMM	GO:0031349	positive regulation of defense response	15/190	364/17217	1.30607e-05	0.000523737	0.000382135	NUPR1/EREG/TREM2/C3/IL18/LPL/CD81/RPS19/CADM1/GRN/SERPINE1/HLA-F/ADAM8/PSMB9/PLA2G7
HBC 7	GO:0031349	positive regulation of defense response	23/186	364/17217	9.68523e-12	1.05793e-09	8.55986e-10	IFNB1/CCL5/IRF7/MNDA/PARP9/IFI16/PSMB9/PSME2/DDX60/MYD88/PLSCR1/PSMB8/TNF/JAK2/HLA-E/PSMA3/PSMA4/PSME1/DHX58/CGAS/PSMA2/PSMB10/APPL1
HBC 7	GO:0002230	positive regulation of defense response to virus by host	6/186	28/17217	4.53388e-07	2.04384e-05	1.65371e-05	DDX58/STAT1/PARP9/DTX3L/APOBEC3G/CGAS
HBC 0	GO:2000573	positive regulation of DNA biosynthetic process	5/180	69/17217	0.000773094	0.012001	0.00924823	HSP90AA1/KLF4/HSP90AB1/TCP1/HNRNPA2B1
HBC 0	GO:0051054	positive regulation of DNA metabolic process	7/180	198/17217	0.00486066	0.0414763	0.0319625	HSP90AA1/KLF4/HSP90AB1/TFRC/TCP1/HNRNPA2B1/CD28
Monocyte	GO:0051091	positive regulation of DNA-binding transcription factor activity	9/186	266/17217	0.00246463	0.0333419	0.0272014	S100A8/S100A9/IL1B/S100A12/LRRFIP1/ADAM8/TRAF1/UBA52/CARD16
HBC 3	GO:0051091	positive regulation of DNA-binding transcription factor activity	17/190	266/17217	6.61844e-09	7.01848e-07	4.71275e-07	IL1B/TNF/ICAM1/NFKB1/NLRP3/CFLAR/VEGFA/IRAK2/IL6/TLR2/FOSL1/ARID5B/IRAK3/RGCC/NFKB2/SAV1/ARHGEF2
PAMM	GO:0045807	positive regulation of endocytosis	5/190	99/17217	0.00481065	0.0323831	0.0236278	APOE/TREM2/C3/ANXA2/SERPINE1
HBC 7	GO:0010950	positive regulation of endopeptidase activity	11/186	171/17217	2.56319e-06	9.01218e-05	7.29192e-05	TNFSF10/PMAIP1/IFI16/LGALS9/PSME2/TNFSF15/TNF/CASP1/JAK2/PSME1/PML
HBC 5	GO:0010950	positive regulation of endopeptidase activity	8/186	171/17217	0.000548642	0.00779589	0.00629827	PSME2/CLEC7A/GSN/PSME1/RPS3/CTSH/RACK1/PYCARD
HBC 4	GO:1902237	positive regulation of endoplasmic reticulum stress-induced intrinsic apoptotic signaling pathway	2/187	10/17217	0.00498623	0.0452475	0.0362594	DDIT3/PMAIP1
HBC 3	GO:1900103	positive regulation of endoplasmic reticulum unfolded protein response	2/190	13/17217	0.00872301	0.0400612	0.0269002	PTPN1/XBP1
HBC 3	GO:2001028	positive regulation of endothelial cell chemotaxis	2/190	15/17217	0.0115739	0.0485398	0.0325934	VEGFA/FGFR1
HBC 3	GO:0045088	regulation of innate immune response	9/190	298/17217	0.00594997	0.0308271	0.0206997	NFKB1/TNFAIP3/PTPN1/SERPINB9/SOCS3/BIRC3/IRAK3/BIRC2/IFNGR2
HBC 1	GO:0002688	regulation of leukocyte chemotaxis	9/193	120/17217	8.31081e-06	0.00472192	0.00402855	MPP1/LGMN/GAS6/IL6R/CALR/CSF1R/C5AR2/NBL1/SLC8B1
HBC 3	GO:0019216	regulation of lipid metabolic process	13/190	415/17217	0.000724162	0.0060401	0.00405579	IL1B/TNF/PDGFB/NFKB1/ID2/ACSL1/SOCS3/PTGS2/INSIG1/ABCA1/NR4A3/MFSD2A/PLIN2
HBC 4	GO:0001938	positive regulation of endothelial cell proliferation	5/187	94/17217	0.00360564	0.035939	0.0288	EGR3/EGFL7/NR4A1/NRP1/JUN
HBC 3	GO:0045742	positive regulation of epidermal growth factor receptor signaling pathway	3/190	36/17217	0.00722763	0.0346479	0.0232653	PLAUR/MMP9/HBEGF
PAMM	GO:0045742	positive regulation of epidermal growth factor receptor signaling pathway	3/190	36/17217	0.00722763	0.0433262	0.0316122	AREG/EREG/MMP9
PAMM	GO:0045741	positive regulation of epidermal growth factor-activated receptor activity	2/190	13/17217	0.00872301	0.0488162	0.0356178	AREG/EREG
HBC 3	GO:1904037	positive regulation of epithelial cell apoptotic process	3/190	34/17217	0.00615571	0.0310778	0.020868	CCL2/IL6/RGCC
HBC 3	GO:0010634	positive regulation of epithelial cell migration	10/190	143/17217	4.24171e-06	0.000115176	7.73383e-05	PDGFB/VEGFA/MAP2K3/NRP2/PTGS2/MMP9/NFE2L2/HBEGF/ZC3H12A/FGFR1
HBC 0	GO:0010634	positive regulation of epithelial cell migration	8/180	143/17217	0.000130774	0.00342073	0.00263608	JUN/HSPB1/RHOB/HBEGF/HDAC9/PTGS2/NRP1/RIN2
HBC 1	GO:0002685	regulation of leukocyte migration	11/193	206/17217	2.14261e-05	0.00664014	0.0056651	HMOX1/MPP1/LGMN/CD99/GAS6/IL6R/CALR/CSF1R/C5AR2/NBL1/SLC8B1
HBC 4	GO:0010634	positive regulation of epithelial cell migration	6/187	143/17217	0.00474266	0.0445697	0.0357162	RHOB/HBEGF/LGMN/TMSB4X/NRP1/JUN
HBC 3	GO:0050679	positive regulation of epithelial cell proliferation	11/190	191/17217	9.10183e-06	0.00020154	0.00013533	PDGFB/TNFAIP3/CFLAR/VEGFA/NRP2/B4GALT1/MYC/NR4A3/C5AR1/XBP1/FGFR1
HBC 4	GO:0050679	positive regulation of epithelial cell proliferation	9/187	191/17217	0.000245254	0.00532	0.00426322	NR4A3/EGR3/CCL5/EGFL7/NR4A1/NRP1/TLR4/JUN/XBP1
HBC 3	GO:1901186	positive regulation of ERBB signaling pathway	3/190	38/17217	0.00840335	0.0390182	0.0261998	PLAUR/MMP9/HBEGF
PAMM	GO:1901186	positive regulation of ERBB signaling pathway	3/190	38/17217	0.00840335	0.0483947	0.0353103	AREG/EREG/MMP9
PAMM	GO:0070374	positive regulation of ERK1 and ERK2 cascade	11/190	200/17217	1.40489e-05	0.00054211	0.000395541	APOE/GPNMB/HLA-DRB1/TREM2/CCL18/CCL20/CD74/MIF/GPR183/CD44/CIB1
HBC 4	GO:0070374	positive regulation of ERK1 and ERK2 cascade	12/187	200/17217	1.95871e-06	0.000213905	0.000171414	CCL2/CCL4/CCL8/CCL3L1/CCL3/CCL5/CD36/CSF1R/NRP1/GAS6/TLR4/JUN
HBC 3	GO:0070374	positive regulation of ERK1 and ERK2 cascade	13/190	200/17217	3.487e-07	1.58785e-05	1.0662e-05	CCL3L1/TNF/CCL3/CCL4/ICAM1/PDGFB/CCL2/CFLAR/CCL20/CD44/GPR183/C5AR1/NQO2
HBC 0	GO:1904951	positive regulation of establishment of protein localization	10/180	365/17217	0.00514345	0.0430392	0.0331668	BAG3/PMAIP1/HSP90AB1/IRS2/TLR4/IL10/PTGS2/TCP1/PTGER4/USP36
PAMM	GO:1904951	positive regulation of establishment of protein localization	11/190	365/17217	0.00248905	0.0194216	0.0141707	HLA-DRB1/TREM2/SORL1/CD81/CADM1/GAPDH/MIF/CIB1/FLNA/SOX4/ADAM8
HBC 3	GO:1904951	positive regulation of establishment of protein localization	12/190	365/17217	0.000761492	0.00630902	0.00423636	IL1B/TNF/IL1A/IL6/PTGS2/TLR2/ZC3H12A/RGCC/BCL2/XBP1/PTGER4/PRNP
Monocyte	GO:1904951	positive regulation of establishment of protein localization	12/186	365/17217	0.000631051	0.0125435	0.0102334	IL1B/FLNA/FGR/GAPDH/BID/IL1A/ADAM8/CLEC4E/HLA-DRB1/ACSL4/SORL1/ADORA2A
HBC 1	GO:0097006	regulation of plasma lipoprotein particle levels	7/193	87/17217	5.4687e-05	0.0103571	0.00883626	HMOX1/PLTP/AP2A2/ABCG1/ABCA1/ACSL3/HDLBP
HBC 3	GO:1900119	positive regulation of execution phase of apoptosis	2/190	14/17217	0.0101035	0.044062	0.0295866	IL6/ZC3H12A
HBC 3	GO:1903055	positive regulation of extracellular matrix organization	3/190	21/17217	0.00151968	0.0109347	0.00734238	CFLAR/IL6/RGCC
HBC 7	GO:2001238	positive regulation of extrinsic apoptotic signaling pathway	5/186	51/17217	0.000218968	0.00365805	0.00295979	TNFSF10/PMAIP1/RBCK1/TNF/PML
HBC 3	GO:0045600	positive regulation of fat cell differentiation	8/190	69/17217	8.92907e-07	3.22487e-05	2.16543e-05	ID2/PTGS2/ZFP36/ZC3H12A/XBP1/CEBPB/METRNL/SAV1
HBC 3	GO:0045923	positive regulation of fatty acid metabolic process	3/190	36/17217	0.00722763	0.0346479	0.0232653	IL1B/PTGS2/NR4A3
Monocyte	GO:0048146	positive regulation of fibroblast proliferation	4/186	50/17217	0.00206103	0.0290123	0.0236692	S100A6/EREG/ANXA2/FN1
PAMM	GO:0048146	positive regulation of fibroblast proliferation	6/190	50/17217	1.77142e-05	0.000618833	0.00045152	FN1/EREG/S100A6/CD74/ANXA2/MIF
HBC 3	GO:0045687	positive regulation of glial cell differentiation	3/190	43/17217	0.0118099	0.0489463	0.0328663	ID2/TLR2/EGR2
HBC 3	GO:0060252	positive regulation of glial cell proliferation	3/190	15/17217	0.000545849	0.00486944	0.00326972	IL1B/TNF/IL6
HBC 3	GO:0014015	positive regulation of gliogenesis	7/190	72/17217	1.43476e-05	0.000273708	0.000183789	IL1B/TNF/CCL3/IL6/ID2/TLR2/EGR2
HBC 3	GO:0090193	positive regulation of glomerulus development	3/190	11/17217	0.000204497	0.00221142	0.00148492	PDGFB/CFLAR/IL6R
HBC 0	GO:0043547	positive regulation of GTPase activity	12/180	400/17217	0.00104782	0.0151342	0.0116627	JUN/CCL8/RGS2/FAM13A/ADAP2/SMAP2/NRP1/RGS16/RIN2/TBC1D14/ARHGAP5/SRGAP2
HBC 3	GO:0031652	positive regulation of heat generation	3/190	11/17217	0.000204497	0.00221142	0.00148492	IL1B/TNF/PTGS2
HBC 0	GO:1903708	positive regulation of hemopoiesis	10/180	200/17217	4.92754e-05	0.00163693	0.00126145	HSPA1B/JUN/HSPA1A/FOS/ZFP36L1/TRIB1/TNFSF9/KLF10/NFKBIZ/HLX
HBC 3	GO:1903708	positive regulation of hemopoiesis	12/190	200/17217	2.31348e-06	6.99687e-05	4.69824e-05	IL1B/TNF/IL1A/NFKBIZ/NLRP3/ID2/CD83/NFKBID/PNP/RUNX1/XBP1/SCIN
HBC 4	GO:1903708	positive regulation of hemopoiesis	12/187	200/17217	1.95871e-06	0.000213905	0.000171414	EGR3/FOS/CD83/TNFSF9/KLF10/NFKBID/ZFP36L1/CD86/GAS6/JUN/NFKBIZ/XBP1
HBC 5	GO:1903708	positive regulation of hemopoiesis	7/186	200/17217	0.00611637	0.0495517	0.0400326	HLA-DRB1/CD74/STAT1/ISG15/TYROBP/HCLS1/RB1
PAMM	GO:1903708	positive regulation of hemopoiesis	8/190	200/17217	0.00172933	0.0148276	0.0108187	HLA-DRB1/TREM2/CD74/IL18/EVI2B/SOX4/ADAM8/TYROBP
HBC 3	GO:0034116	positive regulation of heterotypic cell-cell adhesion	3/190	16/17217	0.000666373	0.00569864	0.00382651	IL1B/TNF/CD44
HBC 3	GO:0031062	positive regulation of histone methylation	3/190	40/17217	0.00968498	0.0434598	0.0291822	LMNA/OGT/KMT2E
HBC 3	GO:0031058	positive regulation of histone modification	5/190	91/17217	0.00335626	0.0199446	0.0133923	IL1B/VEGFA/LMNA/OGT/KMT2E
HBC 7	GO:0043123	positive regulation of I-kappaB kinase/NF-kappaB signaling	11/186	188/17217	6.39433e-06	0.000195268	0.000157995	TNFSF10/TRIM22/PELI1/BST2/LGALS9/IFIT5/MYD88/RBCK1/TNF/CASP1/SECTM1
HBC 3	GO:0043123	positive regulation of I-kappaB kinase/NF-kappaB signaling	8/190	188/17217	0.00116771	0.00891966	0.00598935	IL1B/TNF/CFLAR/BIRC3/REL/BIRC2/LITAF/PELI1
Monocyte	GO:0043123	positive regulation of I-kappaB kinase/NF-kappaB signaling	8/186	188/17217	0.00101853	0.0176827	0.0144261	S100A4/IL1B/S100A12/FLNA/LGALS1/TGM2/HLA-DRB1/CARD16
HBC 3	GO:0002699	positive regulation of immune effector process	9/190	216/17217	0.000675074	0.00574663	0.00385873	IL1B/TNF/NFKBIZ/NLRP3/IL6/SLC7A5/NFKBID/NR4A3/XBP1
HBC 4	GO:0002699	positive regulation of immune effector process	9/187	216/17217	0.000602232	0.00977437	0.00783275	NR4A3/CD36/CD28/NFKBID/FCER1G/CD86/TLR4/NFKBIZ/XBP1
HBC 7	GO:0002699	positive regulation of immune effector process	8/186	216/17217	0.00244615	0.027137	0.021957	RSAD2/DDX58/LGALS9/DDX60/TNF/HLA-E/DHX58/B2M
HBC 5	GO:0002699	positive regulation of immune effector process	11/186	216/17217	2.35883e-05	0.000598306	0.000483369	CD74/B2M/HLA-DMB/HLA-B/HLA-E/FCER1G/HLA-A/TYROBP/RPS19/VAMP8/PTPRJ
PAMM	GO:0002699	positive regulation of immune effector process	12/190	216/17217	5.12691e-06	0.000290378	0.000211869	C3/CD74/IL18/HLA-A/CD81/RPS19/CADM1/HLA-DMB/HLA-B/MIF/HLA-F/TYROBP
HBC 3	GO:0051024	positive regulation of immunoglobulin secretion	2/190	11/17217	0.00624062	0.0310778	0.020868	IL6/XBP1
Monocyte	GO:0050729	positive regulation of inflammatory response	10/186	144/17217	3.73496e-06	0.000248335	0.0002026	S100A8/S100A9/IL1B/S100A12/TNIP1/TGM2/RPS19/NFKBIA/ADAM8/LILRA5
HBC 3	GO:0050729	positive regulation of inflammatory response	11/190	144/17217	5.78111e-07	2.38953e-05	1.60451e-05	IL1B/TNF/CCL3/NFKBIA/NFKBIZ/IL6/PTGS2/TLR2/CEBPB/PTGER4/OSM
PAMM	GO:0050729	positive regulation of inflammatory response	11/190	144/17217	5.78111e-07	5.58557e-05	4.07541e-05	NUPR1/TREM2/C3/IL18/LPL/CD81/RPS19/GRN/SERPINE1/ADAM8/PLA2G7
HBC 0	GO:0050729	positive regulation of inflammatory response	9/180	144/17217	2.07058e-05	0.000905062	0.000697459	HSPD1/TLR4/PTGS2/NFKBIZ/NEAT1/PTGER4/TNFRSF1A/CD28/LDLR
HBC 4	GO:0050729	positive regulation of inflammatory response	8/187	144/17217	0.000178406	0.00428039	0.00343012	CCL3/CD28/CLEC7A/CTSC/FCER1G/MGST2/TLR4/NFKBIZ
HBC 5	GO:0050729	positive regulation of inflammatory response	6/186	144/17217	0.00478005	0.0431695	0.0348765	PTGER4/HLA-E/FCER1G/CLEC7A/RPS19/VAMP8
PAMM	GO:0002863	positive regulation of inflammatory response to antigenic stimulus	2/190	12/17217	0.00743466	0.0437686	0.0319349	C3/CD81
HBC 5	GO:0045089	positive regulation of innate immune response	8/186	207/17217	0.00187748	0.0203007	0.0164009	PSME2/PSMB9/HLA-E/FCER1G/PAK1/PSME1/RPS19/PYCARD
HBC 7	GO:0045089	positive regulation of innate immune response	17/186	207/17217	1.00608e-10	1.02045e-08	8.25664e-09	IFNB1/CCL5/IRF7/MNDA/PARP9/IFI16/PSMB9/PSME2/PLSCR1/PSMB8/HLA-E/PSMA3/PSMA4/PSME1/CGAS/PSMA2/PSMB10
HBC 5	GO:0035774	positive regulation of insulin secretion involved in cellular response to glucose stimulus	3/186	34/17217	0.0058041	0.0488055	0.0394298	HLA-DRB1/SRI/LRP1
HBC 7	GO:0032727	positive regulation of interferon-alpha production	4/186	20/17217	5.58058e-05	0.00125785	0.00101775	IFIH1/DDX58/IRF7/STAT1
HBC 7	GO:0032728	positive regulation of interferon-beta production	4/186	30/17217	0.00029011	0.00473513	0.00383128	IFIH1/DDX58/IRF7/DHX58
HBC 3	GO:0032729	positive regulation of interferon-gamma production	4/190	63/17217	0.00515475	0.0276742	0.0185826	IL1B/TNF/PDE4B/SLC7A5
HBC 5	GO:0032729	positive regulation of interferon-gamma production	6/186	63/17217	5.97712e-05	0.00129775	0.00104845	HLA-DPA1/HLA-DPB1/EBI3/HLA-A/CLEC7A/PYCARD
Monocyte	GO:0032729	positive regulation of interferon-gamma production	5/186	63/17217	0.000590217	0.0122147	0.00996518	IL1B/SLC11A1/IL1R1/HLA-DPB1/HLA-DPA1
PAMM	GO:0032729	positive regulation of interferon-gamma production	5/190	63/17217	0.000649923	0.00721283	0.00526271	HLA-DPB1/HLA-DPA1/IL18/HLA-A/SLC11A1
HBC 0	GO:0032731	positive regulation of interleukin-1 beta production	4/180	51/17217	0.00196851	0.0238664	0.0183919	HSPB1/EGR1/IFI16/TLR4
HBC 3	GO:0032731	positive regulation of interleukin-1 beta production	4/190	51/17217	0.00239563	0.0154987	0.010407	TNF/CCL3/NLRP3/IL6
HBC 4	GO:0032731	positive regulation of interleukin-1 beta production	4/187	51/17217	0.00226138	0.0249539	0.019997	CCL3/EGR1/CLEC7A/TLR4
HBC 7	GO:0032731	positive regulation of interleukin-1 beta production	6/186	51/17217	1.76364e-05	0.000491054	0.00039732	MNDA/IFI16/LGALS9/TNF/CASP1/JAK2
HBC 0	GO:0032732	positive regulation of interleukin-1 production	4/180	58/17217	0.00315817	0.032992	0.0254243	HSPB1/EGR1/IFI16/TLR4
HBC 3	GO:0032732	positive regulation of interleukin-1 production	4/190	58/17217	0.00383128	0.0219267	0.0147233	TNF/CCL3/NLRP3/IL6
HBC 4	GO:0032732	positive regulation of interleukin-1 production	4/187	58/17217	0.00362	0.035939	0.0288	CCL3/EGR1/CLEC7A/TLR4
HBC 7	GO:0032732	positive regulation of interleukin-1 production	6/186	58/17217	3.72322e-05	0.000896098	0.000725049	MNDA/IFI16/LGALS9/TNF/CASP1/JAK2
HBC 3	GO:0032733	positive regulation of interleukin-10 production	3/190	37/17217	0.00780237	0.0366938	0.0246391	IL6/TLR2/CD83
HBC 4	GO:0032733	positive regulation of interleukin-10 production	5/187	37/17217	4.71024e-05	0.0016761	0.00134316	CD83/CD28/CLEC7A/FCER1G/TLR4
HBC 0	GO:0032735	positive regulation of interleukin-12 production	4/180	35/17217	0.000469638	0.00825435	0.00636097	HSPD1/CD36/TLR4/IRF8
HBC 3	GO:0032740	positive regulation of interleukin-17 production	3/190	18/17217	0.000955351	0.00751354	0.00504517	IL6/SLC7A5/OSM
HBC 3	GO:0032743	positive regulation of interleukin-2 production	5/190	26/17217	8.46066e-06	0.000188465	0.00012655	IL1B/IL1A/PDE4B/CD83/RUNX1
HBC 4	GO:0032743	positive regulation of interleukin-2 production	4/187	26/17217	0.000167096	0.00406135	0.00325459	CD83/CD28/CLEC7A/CD86
Monocyte	GO:0032743	positive regulation of interleukin-2 production	3/186	26/17217	0.00268631	0.034689	0.0283004	IL1B/ANXA1/IL1A
HBC 3	GO:0032753	positive regulation of interleukin-4 production	3/190	24/17217	0.00225713	0.0147567	0.00990876	NLRP3/SLC7A5/CEBPB
HBC 4	GO:0032753	positive regulation of interleukin-4 production	3/187	24/17217	0.00215724	0.0239719	0.01921	CD28/FCER1G/CD86
HBC 3	GO:0032755	positive regulation of interleukin-6 production	8/190	83/17217	3.6928e-06	0.000102516	6.88375e-05	IL1B/TNF/IL1A/IL6/TLR2/XBP1/IL6R/ARHGEF2
HBC 4	GO:0032755	positive regulation of interleukin-6 production	5/187	83/17217	0.00209835	0.0236862	0.0189811	CD36/CLEC7A/FCER1G/TLR4/XBP1
HBC 5	GO:0032755	positive regulation of interleukin-6 production	7/186	83/17217	3.18742e-05	0.000772381	0.000624004	CD74/AIF1/FCER1G/CLEC7A/TYROBP/CYBA/PYCARD
HBC 7	GO:0032755	positive regulation of interleukin-6 production	5/186	83/17217	0.00204989	0.0240566	0.0194646	IFIH1/DDX58/LGALS9/MYD88/TNF
HBC 3	GO:0032757	positive regulation of interleukin-8 production	4/190	54/17217	0.00295499	0.0180206	0.0121004	IL1B/TNF/IL6/TLR2
HBC 4	GO:0032757	positive regulation of interleukin-8 production	4/187	54/17217	0.00279052	0.0293607	0.0235284	DDIT3/CD14/CLEC7A/TLR4
HBC 7	GO:0032757	positive regulation of interleukin-8 production	4/186	54/17217	0.00273713	0.0296696	0.0240062	DDX58/LGALS9/MYD88/TNF
HBC 3	GO:0010883	regulation of lipid storage	8/190	50/17217	6.85571e-08	4.39711e-06	2.95256e-06	TNF/NFKBIA/NFKB1/IL6/EHD1/ABCA1/ZC3H12A/PLIN2
HBC 1	GO:0009991	response to extracellular stimulus	16/193	499/17217	0.000163843	0.0199479	0.0170187	HMOX1/HSPA5/ACSL1/GCLM/WDR45B/ABCA1/CHSY1/GAS6/FOXK2/FOLR2/ACSL3/FOXO3/RIPOR1/ADM/SH3GLB1/SESN2
HBC 3	GO:0032388	positive regulation of intracellular transport	8/190	220/17217	0.00311989	0.0189331	0.0127131	IL1B/PTGS2/EHD1/ZC3H12A/BCL2/RAB21/DYNC1H1/PRNP
HBC 5	GO:2001244	positive regulation of intrinsic apoptotic signaling pathway	5/186	58/17217	0.000401862	0.00609304	0.00492255	RPS7/RPL11/RPS3/RACK1/RPL26
HBC 6	GO:2001244	positive regulation of intrinsic apoptotic signaling pathway	7/197	58/17217	4.23601e-06	0.000137323	0.000124784	RPL26/RPS3/RPS7/RACK1/RPL11/FIS1/PARK7
Monocyte	GO:2001244	positive regulation of intrinsic apoptotic signaling pathway	4/186	58/17217	0.00355138	0.0418795	0.0341666	S100A8/S100A9/BID/RPL26
Monocyte	GO:0043270	positive regulation of ion transport	9/186	280/17217	0.00346474	0.0414839	0.0338439	IL1B/FLNA/GSTO1/LGALS3/ATP2B1/TSPO/CTSS/LILRA5/ADORA2A
HBC 3	GO:0051549	positive regulation of keratinocyte migration	2/190	12/17217	0.00743466	0.0354576	0.023809	MMP9/HBEGF
HBC 3	GO:0090184	positive regulation of kidney development	5/190	40/17217	7.46729e-05	0.00101752	0.000683242	PDGFB/CFLAR/VEGFA/MYC/IL6R
HBC 0	GO:0002696	positive regulation of leukocyte activation	11/180	389/17217	0.00267019	0.0295679	0.0227856	HSPH1/HSPD1/TFRC/IRS2/TLR4/MEF2C/IL10/TNFSF9/NFKBIZ/HLX/CD28
Monocyte	GO:0002696	positive regulation of leukocyte activation	12/186	389/17217	0.00109604	0.0184179	0.0150259	THBS1/IL1B/LGALS1/FGR/ANXA1/HLA-DPB1/CD55/HLA-DPA1/IL1A/ADAM8/RUNX3/PNP
PAMM	GO:0002696	positive regulation of leukocyte activation	16/190	389/17217	6.82527e-06	0.000354228	0.000258456	LGALS1/HLA-DPB1/HLA-DPA1/TREM2/CD74/IL18/HLA-A/CD81/HLA-DMB/MIF/GPR183/SOX4/HLA-F/ADAM8/TYROBP/RPS3
HBC 5	GO:0002696	positive regulation of leukocyte activation	17/186	389/17217	1.14336e-06	3.73865e-05	3.02044e-05	HLA-DPA1/HLA-DPB1/CD74/GPR183/HLA-DMB/TNFSF13B/AIF1/HLA-E/EBI3/FCER1G/HLA-A/CLEC7A/TYROBP/PAK1/RPS3/VAMP8/PYCARD
HBC 3	GO:0002696	positive regulation of leukocyte activation	19/190	389/17217	6.45767e-08	4.21448e-06	2.82993e-06	IL1B/CCL3/IL1A/NFKBIZ/NLRP3/CCL2/IL6/CD83/CD55/SELENOK/NFKBID/PNP/GPR183/NR4A3/MAP3K8/BCL2/RUNX1/XBP1/PELI1
HBC 4	GO:0002696	positive regulation of leukocyte activation	19/187	389/17217	4.99926e-08	2.60177e-05	2.08495e-05	CCL2/CCL3/SELENOK/NR4A3/EGR3/CCL5/CD83/TNFSF9/CD28/NFKBID/CLEC7A/MEF2C/CTSC/FCER1G/CD86/GAS6/TLR4/NFKBIZ/XBP1
HBC 3	GO:1904996	positive regulation of leukocyte adhesion to vascular endothelial cell	3/190	20/17217	0.00131319	0.00980939	0.00658678	TNF/ICAM1/IL6
HBC 4	GO:2000108	positive regulation of leukocyte apoptotic process	4/187	29/17217	0.000258798	0.00549224	0.00440124	NR4A3/CCL5/NFKBID/MEF2C
HBC 4	GO:1903039	positive regulation of leukocyte cell-cell adhesion	12/187	229/17217	7.90544e-06	0.00051095	0.000409453	CCL2/SELENOK/NR4A3/EGR3/CCL5/CD83/TNFSF9/CD28/NFKBID/CD86/NFKBIZ/XBP1
Monocyte	GO:1903039	positive regulation of leukocyte cell-cell adhesion	12/186	229/17217	7.48487e-06	0.000458631	0.000374166	IL1B/CD44/LGALS1/ANXA1/HLA-DPB1/CD55/HLA-DPA1/IL1A/ADAM8/RUNX3/PNP/NFAT5
PAMM	GO:1903039	positive regulation of leukocyte cell-cell adhesion	12/190	229/17217	9.29417e-06	0.000411208	0.000300031	LGALS1/HLA-DPB1/HLA-DPA1/CD74/IL18/HLA-A/CD81/HLA-DMB/CD44/SOX4/ADAM8/RPS3
HBC 5	GO:1903039	positive regulation of leukocyte cell-cell adhesion	13/186	229/17217	1.27228e-06	4.11069e-05	3.32101e-05	HLA-DPA1/HLA-DPB1/CD74/HLA-DMB/TNFSF13B/AIF1/HLA-E/EBI3/HLA-A/PAK1/RPS3/ITGA4/PYCARD
HBC 3	GO:1903039	positive regulation of leukocyte cell-cell adhesion	18/190	229/17217	8.15225e-11	2.3328e-08	1.56642e-08	IL1B/TNF/ICAM1/IL1A/NFKBIZ/NLRP3/CCL2/IL6/CD83/CD55/CD44/SELENOK/NFKBID/PNP/NR4A3/MAP3K8/RUNX1/XBP1
HBC 3	GO:0002690	positive regulation of leukocyte chemotaxis	7/190	95/17217	8.69581e-05	0.00116781	0.00078416	CXCL8/CCL3/CCL4/VEGFA/IL6/C5AR1/IL6R
HBC 4	GO:0002690	positive regulation of leukocyte chemotaxis	7/187	95/17217	7.8696e-05	0.00237362	0.00190211	CCL4/CCL3/CCL5/C3AR1/LGMN/CSF1R/GAS6
HBC 3	GO:1902107	positive regulation of leukocyte differentiation	11/190	157/17217	1.36581e-06	4.57732e-05	3.07356e-05	IL1B/TNF/IL1A/NFKBIZ/NLRP3/ID2/CD83/NFKBID/PNP/RUNX1/XBP1
HBC 4	GO:1902107	positive regulation of leukocyte differentiation	12/187	157/17217	1.46299e-07	4.21208e-05	3.37537e-05	EGR3/FOS/CD83/TNFSF9/KLF10/NFKBID/ZFP36L1/CD86/GAS6/JUN/NFKBIZ/XBP1
HBC 0	GO:1902107	positive regulation of leukocyte differentiation	8/180	157/17217	0.000248422	0.0051903	0.00399975	JUN/FOS/ZFP36L1/TRIB1/TNFSF9/KLF10/NFKBIZ/HLX
Monocyte	GO:1902107	positive regulation of leukocyte differentiation	7/186	157/17217	0.00160327	0.0245598	0.0200367	IL1B/ANXA1/IL1A/ADAM8/HLA-DRB1/RUNX3/PNP
PAMM	GO:1902107	positive regulation of leukocyte differentiation	8/190	157/17217	0.000357674	0.00472411	0.00344686	HLA-DRB1/TREM2/CD74/IL18/EVI2B/SOX4/ADAM8/TYROBP
HBC 5	GO:0001912	positive regulation of leukocyte mediated cytotoxicity	5/186	49/17217	0.000180877	0.00308742	0.00249431	B2M/HLA-B/HLA-E/HLA-A/TYROBP
PAMM	GO:0001912	positive regulation of leukocyte mediated cytotoxicity	5/190	49/17217	0.000199706	0.00323169	0.00235795	HLA-A/CADM1/HLA-B/HLA-F/TYROBP
HBC 5	GO:0002705	positive regulation of leukocyte mediated immunity	7/186	135/17217	0.000664126	0.00901219	0.00728092	B2M/HLA-B/HLA-E/FCER1G/HLA-A/TYROBP/VAMP8
PAMM	GO:0002705	positive regulation of leukocyte mediated immunity	8/190	135/17217	0.000127382	0.00241113	0.00175924	C3/IL18/HLA-A/CD81/CADM1/HLA-B/HLA-F/TYROBP
HBC 4	GO:0002687	positive regulation of leukocyte migration	9/187	141/17217	2.36884e-05	0.00098712	0.000791035	CCL4/CCL8/CCL3/SELENOK/CCL5/C3AR1/LGMN/CSF1R/GAS6
HBC 7	GO:0002687	positive regulation of leukocyte migration	6/186	141/17217	0.00431572	0.0437737	0.0354181	CXCL10/CCL8/CCL5/LGALS9/CCR1/TNF
Monocyte	GO:0002687	positive regulation of leukocyte migration	6/186	141/17217	0.00431572	0.0479951	0.0391559	THBS1/CCL20/LGALS3/CXCL8/IL1R1/ADAM8
PAMM	GO:0002687	positive regulation of leukocyte migration	7/190	141/17217	0.000972672	0.00965326	0.00704333	LGALS3/TREM2/CCL20/CD74/SERPINE1/ADAM8/PLA2G7
HBC 3	GO:0002687	positive regulation of leukocyte migration	11/190	141/17217	4.6792e-07	2.04784e-05	1.37508e-05	CXCL8/TNF/CCL3/CCL4/ICAM1/VEGFA/CCL20/IL6/SELENOK/C5AR1/IL6R
PAMM	GO:0070665	positive regulation of leukocyte proliferation	10/190	146/17217	5.10808e-06	0.000290378	0.000211869	HLA-DPB1/HLA-DPA1/CD74/IL18/HLA-A/CD81/HLA-DMB/MIF/GPR183/RPS3
HBC 5	GO:0070665	positive regulation of leukocyte proliferation	13/186	146/17217	6.50459e-09	3.53069e-07	2.85243e-07	HLA-DPA1/HLA-DPB1/CD74/GPR183/HLA-DMB/TNFSF13B/AIF1/HLA-E/EBI3/HLA-A/RPS3/BST2/PYCARD
HBC 0	GO:0070665	positive regulation of leukocyte proliferation	6/180	146/17217	0.00436102	0.0401311	0.0309258	TFRC/IRS2/TLR4/MEF2C/TNFSF9/CD28
HBC 3	GO:0070665	positive regulation of leukocyte proliferation	9/190	146/17217	3.53817e-05	0.000537224	0.000360733	IL1B/IL1A/IL6/CD55/SELENOK/PNP/GPR183/BCL2/PELI1
HBC 4	GO:0070665	positive regulation of leukocyte proliferation	9/187	146/17217	3.12269e-05	0.00119151	0.000954827	SELENOK/CCL5/TNFSF9/CD28/MEF2C/CSF1R/BST2/CD86/TLR4
HBC 7	GO:0070665	positive regulation of leukocyte proliferation	7/186	146/17217	0.00105347	0.0137871	0.0111554	TNFSF13B/CCL5/PELI1/BST2/LGALS9/HLA-E/IGF1
Monocyte	GO:0070665	positive regulation of leukocyte proliferation	7/186	146/17217	0.00105347	0.0181883	0.0148386	IL1B/ANXA1/HLA-DPB1/CD55/HLA-DPA1/IL1A/PNP
HBC 3	GO:1905954	positive regulation of lipid localization	7/190	93/17217	7.59456e-05	0.00103109	0.000692351	IL1B/NFKBIA/NFKB1/EHD1/ABCA1/ZC3H12A/PLIN2
PAMM	GO:1905954	positive regulation of lipid localization	6/190	93/17217	0.000574246	0.00654413	0.00477481	APOE/C3/ANXA2/LPL/PLIN2/MIF
HBC 3	GO:0045834	positive regulation of lipid metabolic process	6/190	149/17217	0.00623574	0.0310778	0.020868	IL1B/TNF/PDGFB/PTGS2/NR4A3/MFSD2A
HBC 3	GO:0010884	positive regulation of lipid storage	4/190	25/17217	0.0001516	0.00175685	0.00117969	NFKB1/EHD1/ZC3H12A/PLIN2
PAMM	GO:0010884	positive regulation of lipid storage	3/190	25/17217	0.00254425	0.0196656	0.0143486	C3/LPL/PLIN2
HBC 0	GO:0051251	positive regulation of lymphocyte activation	10/180	345/17217	0.00347116	0.0346282	0.0266852	HSPH1/HSPD1/TFRC/IRS2/TLR4/MEF2C/TNFSF9/NFKBIZ/HLX/CD28
Monocyte	GO:0051251	positive regulation of lymphocyte activation	10/186	345/17217	0.0043763	0.0482844	0.0393919	IL1B/LGALS1/ANXA1/HLA-DPB1/CD55/HLA-DPA1/IL1A/ADAM8/RUNX3/PNP
HBC 4	GO:0051251	positive regulation of lymphocyte activation	15/187	345/17217	5.68458e-06	0.000400068	0.000320597	CCL2/SELENOK/EGR3/CCL5/CD83/TNFSF9/CD28/NFKBID/CLEC7A/MEF2C/CD86/GAS6/TLR4/NFKBIZ/XBP1
[truncated: 1,532 more rows]

## Sheet: File S3
Cluster	gene	p_val	avg_log2FC	pct.1	pct.2	p_val_adj
[truncated: 2,204 more rows]

[truncated: 7 more sheets: File S4, File S5, File S6, File S7, File S8, Fig. 4B-C, Fig. 5B]
